# Supplementary material for: In vivo assembly enhanced binding effect augments tumor specific ferroptosis therapy
Source: Nat Commun. 2024 Jan 11;15:454. doi: 10.1038/s41467-023-44665-2 (PMC10784468; doi:10.1038/s41467-023-44665-2)
Supplement: Supplementary file 4 — Source Data [file 41467_2023_44665_MOESM4_ESM.zip]

Archive with 197 entries (94 files):
- Source Data/Figure 1/
- Source Data/Figure 1/Figure 1a/
- Source Data/Figure 1/Figure 1a/Figure 1a.pdf
- Source Data/Figure 1/Figure 1b/
- Source Data/Figure 1/Figure 1b/Figure 1b.pdf
- Source Data/Figure 2/
- Source Data/Figure 2/Figure 2a/
- Source Data/Figure 2/Figure 2a/Figure 2a.png
- Source Data/Figure 2/Figure 2b/
- Source Data/Figure 2/Figure 2b/Figure 2b.png
- Source Data/Figure 2/Figure 2c/
- Source Data/Figure 2/Figure 2c/Figure 2c.png
- Source Data/Figure 2/Figure 2d/
- Source Data/Figure 2/Figure 2d/Figure 2d.png
- Source Data/Figure 2/Figure 2e/
- Source Data/Figure 2/Figure 2e/Figure 2e.xlsx
- Source Data/Figure 2/Figure 2f/
- Source Data/Figure 2/Figure 2f/Figure 2f.xlsx
- Source Data/Figure 2/Figure 2g/
- Source Data/Figure 2/Figure 2g/Figure 2g.xlsx
- Source Data/Figure 2/Figure 2h/
- Source Data/Figure 2/Figure 2h/Figure 2h.png
- Source Data/Figure 2/Figure 2i/
- Source Data/Figure 2/Figure 2i/Figure 2i.png
- Source Data/Figure 2/Figure 2j/
- Source Data/Figure 2/Figure 2j/Figure 2j.png
- Source Data/Figure 2/Figure 2k/
- Source Data/Figure 2/Figure 2k/Figure 2k.png
- Source Data/Figure 2/Figure 2l/
- Source Data/Figure 2/Figure 2l/Figure 2l.xlsx
- Source Data/Figure 2/Figure 2m/
- Source Data/Figure 2/Figure 2m/Figure 2m.xlsx
- Source Data/Figure 2/Figure 2n/
- Source Data/Figure 2/Figure 2n/Figure 2n.xlsx
- Source Data/Figure 3/
- Source Data/Figure 3/Figure 3a/
- Source Data/Figure 3/Figure 3a/Figure 3a.pdf
- Source Data/Figure 3/Figure 3b/
- Source Data/Figure 3/Figure 3b/Figure 3b.png
- Source Data/Figure 3/Figure 3c/
- Source Data/Figure 3/Figure 3c/Figure 3c.png
- Source Data/Figure 3/Figure 3d/
- Source Data/Figure 3/Figure 3d/Figure 3d.png
- Source Data/Figure 3/Figure 3e/
- Source Data/Figure 3/Figure 3e/Figure 3e.png
- Source Data/Figure 3/Figure 3f/
- Source Data/Figure 3/Figure 3f/Figure 3f.xlsx
- Source Data/Figure 3/Figure 3g/
- Source Data/Figure 3/Figure 3g/Figure 3g.png
- Source Data/Figure 3/Figure 3h/
- Source Data/Figure 3/Figure 3h/Figure 3h.png
- Source Data/Figure 3/Figure 3i/
- Source Data/Figure 3/Figure 3i/Figure 3i.xlsx
- Source Data/Figure 4/
- Source Data/Figure 4/Figure 4a/
- Source Data/Figure 4/Figure 4a/Figure 4a.xlsx
- Source Data/Figure 4/Figure 4b/
- Source Data/Figure 4/Figure 4b/Figure 4b.png
- Source Data/Figure 4/Figure 4c/
- Source Data/Figure 4/Figure 4c/Figure 4c.png
- Source Data/Figure 4/Figure 4d/
- Source Data/Figure 4/Figure 4d/Figure 4d.xlsx
- Source Data/Figure 4/Figure 4e/
- Source Data/Figure 4/Figure 4e/Figure 4e.png
- Source Data/Figure 4/Figure 4f/
- Source Data/Figure 4/Figure 4f/Figure 4f.png
- Source Data/Figure 4/Figure 4g/
- Source Data/Figure 4/Figure 4g/Figure 4g.png
- Source Data/Figure 4/Figure 4h/
- Source Data/Figure 4/Figure 4h/Figure 4h.png
- Source Data/Figure 5/
- Source Data/Figure 5/Figure 5a/
- Source Data/Figure 5/Figure 5a/Figure 5a.png
- Source Data/Figure 5/Figure 5b/
- Source Data/Figure 5/Figure 5b/Figure 5b.xlsx
- Source Data/Figure 5/Figure 5c/
- Source Data/Figure 5/Figure 5c/Figure 5c.xlsx
- Source Data/Figure 5/Figure 5d/
- Source Data/Figure 5/Figure 5d/Figure 5d.png
- Source Data/Figure 5/Figure 5e/
- Source Data/Figure 5/Figure 5e/Figure 5e.xlsx
- Source Data/Figure 5/Figure 5f/
- Source Data/Figure 5/Figure 5f/Figure 5f.xlsx
- Source Data/Figure 5/Figure 5g/
- Source Data/Figure 5/Figure 5g/Figure 5g.xlsx
- Source Data/Figure 5/Figure 5h/
- Source Data/Figure 5/Figure 5h/Figure 5h.png
- Source Data/Figure 5/Figure 5i/
- Source Data/Figure 5/Figure 5i/Figure 5i.xlsx
- Source Data/Figure 5/Figure 5j/
- Source Data/Figure 5/Figure 5j/Figure 5j.png
- Source Data/Figure 5/Figure 5k/
- Source Data/Figure 5/Figure 5k/Figure 5k.png
- Source Data/Figure 5/Figure 5l/
- Source Data/Figure 5/Figure 5l/Figure 5l.xlsx
- Source Data/Figure 6/
- Source Data/Figure 6/Figure 6a/
- Source Data/Figure 6/Figure 6a/Figure 6a.png
- Source Data/Figure 6/Figure 6b/
- Source Data/Figure 6/Figure 6b/Figure 6b.xlsx
- Source Data/Figure 6/Figure 6c/
- Source Data/Figure 6/Figure 6c/Figure 6c.png
- Source Data/Figure 6/Figure 6d/
- Source Data/Figure 6/Figure 6d/Figure 6d.xlsx
- Source Data/Figure 6/Figure 6e/
- Source Data/Figure 6/Figure 6e/Figure 6e.png
- Source Data/Figure 6/Figure 6f/
- Source Data/Figure 6/Figure 6f/Figure 6f.xlsx
- Source Data/Figure 6/Figure 6g/
- Source Data/Figure 6/Figure 6g/Figure 6g.xlsx
- Source Data/Supplementary Figure 1/
- Source Data/Supplementary Figure 1/Supplementary Figure 1.png
- Source Data/Supplementary Figure 10/
- Source Data/Supplementary Figure 10/Supplementary Figure 10.xlsx
- Source Data/Supplementary Figure 11/
- Source Data/Supplementary Figure 11/Supplementary Figure 11.xlsx
- Source Data/Supplementary Figure 12/
- Source Data/Supplementary Figure 12/Supplementary Figure 12.xlsx
- Source Data/Supplementary Figure 13/
- Source Data/Supplementary Figure 13/Supplementary Figure 13.xlsx
- Source Data/Supplementary Figure 14/
- Source Data/Supplementary Figure 14/Supplementary Figure 14a/
- Source Data/Supplementary Figure 14/Supplementary Figure 14a/Supplementary Figure 14a.png
- Source Data/Supplementary Figure 14/Supplementary Figure 14b/
- Source Data/Supplementary Figure 14/Supplementary Figure 14b/Supplementary Figure 14b.xlsx
- Source Data/Supplementary Figure 15/
- Source Data/Supplementary Figure 15/Supplementary Figure 15.xlsx
- Source Data/Supplementary Figure 16/
- Source Data/Supplementary Figure 16/Supplementary Figure 16a/
- Source Data/Supplementary Figure 16/Supplementary Figure 16a/Supplementary Figure 16a.png
- Source Data/Supplementary Figure 16/Supplementary Figure 16b/
- Source Data/Supplementary Figure 16/Supplementary Figure 16b/Supplementary Figure 16b.xlsx
- Source Data/Supplementary Figure 17/
- Source Data/Supplementary Figure 17/Supplementary Figure 17.png
- Source Data/Supplementary Figure 18/
- Source Data/Supplementary Figure 18/Supplementary Figure 18.xlsx
- Source Data/Supplementary Figure 19/
- Source Data/Supplementary Figure 19/Supplementary Figure 19.xlsx
- Source Data/Supplementary Figure 2/
- Source Data/Supplementary Figure 2/Supplementary Figure 2.xlsx
- Source Data/Supplementary Figure 20/
- Source Data/Supplementary Figure 20/Supplementary Figure 20.xlsx
- Source Data/Supplementary Figure 21/
- Source Data/Supplementary Figure 21/Supplementary Figure 21a/
- Source Data/Supplementary Figure 21/Supplementary Figure 21a/Supplementary Figure 21a.xlsx
- Source Data/Supplementary Figure 21/Supplementary Figure 21b/
- Source Data/Supplementary Figure 21/Supplementary Figure 21b/Supplementary Figure 21b.xlsx
- Source Data/Supplementary Figure 21/Supplementary Figure 21c/
- Source Data/Supplementary Figure 21/Supplementary Figure 21c/Supplementary Figure 21c.xlsx
- Source Data/Supplementary Figure 22/
- Source Data/Supplementary Figure 22/Supplementary Figure 22.xlsx
- Source Data/Supplementary Figure 23/
- Source Data/Supplementary Figure 23/Supplementary Figure 23.png
- Source Data/Supplementary Figure 24/
- Source Data/Supplementary Figure 24/Supplementary Figure 24.png
- Source Data/Supplementary Figure 25/
- Source Data/Supplementary Figure 25/Supplementary Figure 25.xlsx
- Source Data/Supplementary Figure 26/
- Source Data/Supplementary Figure 26/Supplementary Figure 26.xlsx
- Source Data/Supplementary Figure 27/
- Source Data/Supplementary Figure 27/Supplementary Figure 27.xlsx
- Source Data/Supplementary Figure 28/
- Source Data/Supplementary Figure 28/Supplementary Figure 28.png
- Source Data/Supplementary Figure 29/
- Source Data/Supplementary Figure 29/Supplementary Figure 29.xlsx
- Source Data/Supplementary Figure 3/
- Source Data/Supplementary Figure 3/Supplementary Figure 3.xlsx
- Source Data/Supplementary Figure 30/
- Source Data/Supplementary Figure 30/Supplementary Figure 30.xlsx
- Source Data/Supplementary Figure 31/
- Source Data/Supplementary Figure 31/Supplementary Figure 31.xlsx
- Source Data/Supplementary Figure 32/
- Source Data/Supplementary Figure 32/Supplementary Figure 32.xlsx
- Source Data/Supplementary Figure 33/
- Source Data/Supplementary Figure 33/Supplementary Figure 33.xlsx
- Source Data/Supplementary Figure 34/
- Source Data/Supplementary Figure 34/Supplementary Figure 34.xlsx
- Source Data/Supplementary Figure 35/
- Source Data/Supplementary Figure 35/Supplementary Figure 35.xlsx
- Source Data/Supplementary Figure 36/
- Source Data/Supplementary Figure 36/Supplementary Figure 36.pdf
- Source Data/Supplementary Figure 37/
- Source Data/Supplementary Figure 37/Supplementary Figure 37.xlsx
- Source Data/Supplementary Figure 38/
- Source Data/Supplementary Figure 38/Supplementary Figure 38.xlsx
- Source Data/Supplementary Figure 4/
- Source Data/Supplementary Figure 4/Supplementary Figure 4.xlsx
- Source Data/Supplementary Figure 5/
- Source Data/Supplementary Figure 5/Supplementary Figure 5.xlsx
- Source Data/Supplementary Figure 6/
- Source Data/Supplementary Figure 6/Supplementary Fig. 6.png
- Source Data/Supplementary Figure 7/
- Source Data/Supplementary Figure 7/Supplementary Figure 7.xlsx
- Source Data/Supplementary Figure 8/
- Source Data/Supplementary Figure 8/Supplementary Figure 8.png
- Source Data/Supplementary Figure 9/
- Source Data/Supplementary Figure 9/Supplementary Figure 9.xlsx
