# Supplementary material for: In vivo assembly enhanced binding effect augments tumor specific ferroptosis therapy
Source: Nat Commun. 2024 Jan 11;15:454. doi: 10.1038/s41467-023-44665-2 (PMC10784468; doi:10.1038/s41467-023-44665-2)
Supplement: Supplementary file 4 — Source Data [file 41467_2023_44665_MOESM4_ESM.zip › Source Data/Figure 2/Figure 2e/Figure 2e.xlsx]

## Sheet: Sheet1
	Gi-F-CAA, pH 6.5-Hydrolysis of CAA (%)		Gi-F-CAA, pH 7.4-Hydrolysis of CAA (%)
Time (min)	Mean	SD	Mean	SD
0	0	0	0	0
20	17.6	2.3	3.1	3.5
40	43.7	3.6	10.9	2.3
60	53.6	4.5	12.1	2.3
120	56.9	5.3	13.1	3.3
240	57.5	3.9	14.3	2.1
