# Supplementary material for: In vivo assembly enhanced binding effect augments tumor specific ferroptosis therapy
Source: Nat Commun. 2024 Jan 11;15:454. doi: 10.1038/s41467-023-44665-2 (PMC10784468; doi:10.1038/s41467-023-44665-2)
Supplement: Supplementary file 4 — Source Data [file 41467_2023_44665_MOESM4_ESM.zip › Source Data/Figure 2/Figure 2f/Figure 2f.xlsx]

## Sheet: Sheet1
Log concentrations (μM)	Gi-F-I338/I335	Gi-F-CAA-I338/I335
1000	1.25414	1.11958
500	1.24777	1.0656
250	1.20314	1.01969
125	1.14098	0.99029
62.5	1.09883	0.97831
31.25	1.03066	0.97288
15.625	1.01101	0.97618
7.8125	0.99035	0.97741
3.90625	0.97854	0.97443
1.95313	0.97905	0.97155
0.97656	0.97917	0.97398
