# Supplementary material for: In vivo assembly enhanced binding effect augments tumor specific ferroptosis therapy
Source: Nat Commun. 2024 Jan 11;15:454. doi: 10.1038/s41467-023-44665-2 (PMC10784468; doi:10.1038/s41467-023-44665-2)
Supplement: Supplementary file 4 — Source Data [file 41467_2023_44665_MOESM4_ESM.zip › Source Data/Figure 2/Figure 2g/Figure 2g.xlsx]

## Sheet: Sheet1
Log diameters (nm)	Gi-F-CAA, pH 6.5 (1h)-Number (%)	Gi-F-CAA, pH 6.5 (0h)-Number (%)	Gi-F-CAA, pH 7.4 (1h)-Number (%)	Gi-F-CAA, pH 7.4 (0h)-Number (%)
0.4	0	0	0	0
0.463	0	0	0	0
0.536	0	0	0	0
0.621	0	0	0	0
0.719	0	0	0	0
0.833	0	0	0	0
0.965	0	0	0	0
1.12	0	0	0	0
1.29	0	0	0	0
1.5	0	0	0	0
1.74	0	0	0	0
2.01	0	0	0	0
2.33	0	0	0	0
2.7	0	0	0	0
3.12	0	0	0	0
3.62	0	0	0	0
4.19	0	0	0	0
4.85	0	0	0	0
5.61	0	0	0	0
6.5	0	0	0	0
7.53	0	0	0	0
8.72	0	0.763	-3.44	-6.81
10.1	0	8.88	-13.9	-22.9
11.7	0	23.4	-23.7	-31.1
13.5	0	28.5	-23.5	-22.6
15.7	0	20.9	-16.4	-10.1
18.2	0	11	-9.35	-2.89
21	0	4.44	-4.72	-0.586
24.4	0	1.31	-2.26	-0.373
28.2	0	0.262	-1.09	-0.556
32.7	0.719	0.0602	-0.562	-0.605
37.8	2.75	0.0805	-0.335	-0.509
43.8	5.95	0.105	-0.233	-0.367
50.7	9.63	0.0975	-0.167	-0.24
58.8	12.9	0.073	-0.117	-0.15
68.1	15	0.0473	-0.082	-0.0945
78.8	15.4	0.0276	-0.0581	-0.0605
91.3	14	0.0149	-0.0403	-0.0363
106	11.1	0.00763	-0.0265	-0.0192
122	7.4	0.00375	-0.0169	-0.00926
142	3.81	0.0018	-0.0107	-0.00399
164	1.19	0.000875	-0.00668	-0.00144
190	0	0.000428	-0.00387	-0.000363
220	0	0.000191	-0.00189	-4.72e-05
255	0	6.89e-05	-0.000683	0
295	0	1.89e-05	-0.000149	0
342	0	3.1e-06	-1.17e-05	0
396	0	1.33e-07	0	0
459	0	0	0	0
531	0	0	0	0
615	0	0	0	0
712	0	0	0	0
825	0	0	0	0
955	0	0	0	0
1110	0	0	0	0
1280	0	0	0	0
1480	0	0	0	0
1720	0	0	0	0
1990	0	0	0	0
2300	0	0	0	0
2670	0	0	0	0
3090	0	0	0	0
3580	0	0	0	0
4150	0	0	0	0
4800	0	0	0	0
5560	0	0	0	0
6440	0	0	0	0
7460	0	0	0	0
8630	0	0	0	0
8630	--	--	--	--
