# Supplementary material for: In vivo assembly enhanced binding effect augments tumor specific ferroptosis therapy
Source: Nat Commun. 2024 Jan 11;15:454. doi: 10.1038/s41467-023-44665-2 (PMC10784468; doi:10.1038/s41467-023-44665-2)
Supplement: Supplementary file 4 — Source Data [file 41467_2023_44665_MOESM4_ESM.zip › Source Data/Figure 2/Figure 2l/Figure 2l.xlsx]

## Sheet: Sheet1
Concentrations (μM)	Gi-F-Intensity (a.u.)	Gi-F-CAA-Intensity (a.u.)
0.001	115.588	116.647
0.05	130.557	121.122
0.01	127.407	118.058
0.5	128.693	119.202
1	121.387	110.907
5	125.064	131.782
10	184.33	162.206
20	249.782	195.15
30	305.944	210.132
40	347.395	251.436
50	410.697	272.635
60	464.827	292.411
70	581.696	321.216
80	625.278	343.458
100	662.357	370.702
150	685.237	423.247
200	708.637	453.199
300	714.183	483.088
400	719.918	526.015
500	721.934	560.334
600	730.376	571.315
700	744.321	564.924
800	747.745	584.149
900	763.813	563.556
1000	762.864	575.136
