# Supplementary material for: In vivo assembly enhanced binding effect augments tumor specific ferroptosis therapy
Source: Nat Commun. 2024 Jan 11;15:454. doi: 10.1038/s41467-023-44665-2 (PMC10784468; doi:10.1038/s41467-023-44665-2)
Supplement: Supplementary file 4 — Source Data [file 41467_2023_44665_MOESM4_ESM.zip › Source Data/Figure 2/Figure 2m/Figure 2m.xlsx]

## Sheet: Sheet1
Original data			Fitting data
Ligand concentrations (μM)	Fnorm (‰)		Ligand concentrations (μM)	Fnorm (‰)
0.00025	946.188		0.000933	947.97
6.25e-05	945.991		0.000871	947.967
3.125e-05	948.084		0.000812	947.965
7.8125e-06	946.829		0.000758	947.963
9.76563e-07	936.876		0.000707	947.96
4.88281e-07	933.313		0.00066	947.957
2.44141e-07	933.054		0.000616	947.954
1.2207e-07	933.334		0.000574	947.951
6.10352e-08	930.278		0.000536	947.947
3.05176e-08	933.824		0.0005	947.943
0.001	948.046		0.000467	947.939
0.0005	949.615		0.000435	947.935
0.000125	949.08		0.000406	947.93
1.5625e-05	943.797		0.000379	947.925
3.90625e-06	940.492		0.000354	947.92
1.95313e-06	940.785		0.00033	947.914
			0.000308	947.908
			0.000287	947.902
			0.000268	947.895
			0.00025	947.887
			0.000233	947.879
			0.000218	947.87
			0.000203	947.861
			0.000189	947.851
			0.000177	947.841
			0.000165	947.829
			0.000154	947.817
			0.000144	947.804
			0.000134	947.79
			0.000125	947.776
			0.000117	947.76
			0.000109	947.743
			0.000102	947.725
			9.47e-05	947.705
			8.84e-05	947.684
			8.25e-05	947.662
			7.69e-05	947.638
			7.18e-05	947.613
			6.7e-05	947.586
			6.25e-05	947.557
			5.83e-05	947.526
			5.44e-05	947.493
			5.08e-05	947.457
			4.74e-05	947.42
			4.42e-05	947.379
			4.12e-05	947.337
			3.85e-05	947.291
			3.59e-05	947.242
			3.35e-05	947.19
			3.12e-05	947.135
			2.92e-05	947.076
			2.72e-05	947.013
			2.54e-05	946.947
			2.37e-05	946.876
			2.21e-05	946.801
			2.06e-05	946.721
			1.92e-05	946.636
			1.79e-05	946.546
			1.67e-05	946.451
			1.56e-05	946.35
			1.46e-05	946.243
			1.36e-05	946.13
			1.27e-05	946.011
			1.18e-05	945.885
			1.1e-05	945.753
			1.03e-05	945.613
			9.62e-06	945.466
			8.97e-06	945.312
			8.37e-06	945.15
			7.81e-06	944.981
			7.29e-06	944.804
			6.8e-06	944.618
			6.35e-06	944.425
			5.92e-06	944.224
			5.52e-06	944.014
			5.15e-06	943.797
			4.81e-06	943.572
			4.49e-06	943.339
			4.19e-06	943.098
			3.91e-06	942.85
			3.64e-06	942.595
			3.4e-06	942.334
			3.17e-06	942.066
			2.96e-06	941.793
			2.76e-06	941.514
			2.58e-06	941.231
			2.4e-06	940.944
			2.24e-06	940.653
			2.09e-06	940.36
			1.95e-06	940.064
			1.82e-06	939.768
			1.7e-06	939.47
			1.59e-06	939.173
			1.48e-06	938.877
			1.38e-06	938.583
			1.29e-06	938.291
			1.2e-06	938.002
			1.12e-06	937.716
			1.05e-06	937.435
			9.77e-07	937.159
			9.11e-07	936.889
			8.5e-07	936.624
			7.93e-07	936.366
			7.4e-07	936.115
			6.91e-07	935.871
			6.44e-07	935.634
			6.01e-07	935.405
			5.61e-07	935.184
			5.23e-07	934.97
			4.88e-07	934.765
			4.56e-07	934.568
			4.25e-07	934.378
			3.97e-07	934.197
			3.7e-07	934.024
			3.45e-07	933.858
			3.22e-07	933.7
			3.01e-07	933.55
			2.8e-07	933.407
			2.62e-07	933.27
			2.44e-07	933.141
			2.28e-07	933.019
			2.13e-07	932.903
			1.98e-07	932.793
			1.85e-07	932.689
			1.73e-07	932.591
			1.61e-07	932.499
			1.5e-07	932.411
			1.4e-07	932.329
			1.31e-07	932.251
			1.22e-07	932.178
			1.14e-07	932.11
			1.06e-07	932.045
			9.92e-08	931.984
			9.25e-08	931.927
			8.63e-08	931.874
			8.05e-08	931.823
			7.51e-08	931.776
			7.01e-08	931.732
			6.54e-08	931.69
			6.1e-08	931.651
			5.69e-08	931.615
			5.31e-08	931.58
			4.96e-08	931.548
			4.63e-08	931.518
			4.32e-08	931.49
			4.03e-08	931.464
			3.76e-08	931.439
			3.51e-08	931.416
			3.27e-08	931.395
			3.05e-08	931.375
