# Supplementary material for: In vivo assembly enhanced binding effect augments tumor specific ferroptosis therapy
Source: Nat Commun. 2024 Jan 11;15:454. doi: 10.1038/s41467-023-44665-2 (PMC10784468; doi:10.1038/s41467-023-44665-2)
Supplement: Supplementary file 4 — Source Data [file 41467_2023_44665_MOESM4_ESM.zip › Source Data/Figure 2/Figure 2n/Figure 2n.xlsx]

## Sheet: Sheet1
Original data			Fitting data
Ligand concentrations (μM)	Fnorm (‰)		Ligand concentrations (μM)	Fnorm (‰)
1.00685e-06	946.244		9.38381e-07	955.479
5.03423e-07	956.979		8.7797e-07	955.253
2.51712e-07	935.723		8.17559e-07	955.012
1.5732e-08	885.875		7.61176e-07	954.755
1.9665e-09	865.165		7.12847e-07	954.481
9.8325e-10	853.275		6.64519e-07	954.189
4.91623e-10	861.283		6.20217e-07	953.878
2.45812e-10	850.692		5.79944e-07	953.546
1.22906e-10	859.494		5.3967e-07	953.194
6.14531e-11	848.131		5.03423e-07	952.818
3.07265e-11	857.598		4.71204e-07	952.419
1.25856e-07	943.293		4.38985e-07	951.995
6.29279e-08	920.264		4.10793e-07	951.544
3.1464e-08	915.502		3.81393e-07	951.066
7.86601e-09	880.817		3.56021e-07	950.558
3.933e-09	860.627		3.32259e-07	950.02
			3.09706e-07	949.45
			2.89166e-07	948.846
			2.69835e-07	948.208
			2.51712e-07	947.533
			2.34797e-07	946.819
			2.1909e-07	946.067
			2.04591e-07	945.274
			1.90898e-07	944.44
			1.7801e-07	943.562
			1.65928e-07	942.639
			1.55054e-07	941.672
			1.44583e-07	940.658
			1.34917e-07	939.596
			1.26057e-07	938.487
			1.176e-07	937.33
			1.09545e-07	936.125
			1.02296e-07	934.871
			9.54491e-08	933.568
			8.90052e-08	932.218
			8.29642e-08	930.821
			7.73258e-08	929.379
			7.20902e-08	927.891
			6.72573e-08	926.361
			6.28272e-08	924.789
			5.87998e-08	923.18
			5.47725e-08	921.534
			5.11478e-08	919.855
			4.75232e-08	918.145
			4.43012e-08	916.41
			4.14821e-08	914.652
			3.87435e-08	912.874
			3.61257e-08	911.082
			3.37092e-08	909.279
			3.14539e-08	907.469
			2.93596e-08	905.658
			2.73862e-08	903.849
			2.55739e-08	902.047
			2.38421e-08	900.255
			2.22312e-08	898.479
			2.0741e-08	896.722
			1.93717e-08	894.989
			1.8083e-08	893.282
			1.68747e-08	891.605
			1.57471e-08	889.962
			1.46597e-08	888.355
			1.36931e-08	886.787
			1.27668e-08	885.26
			1.19211e-08	883.776
			1.11156e-08	882.336
			1.03907e-08	880.943
			9.66573e-09	879.597
			9.02135e-09	878.298
			8.41724e-09	877.048
			7.8534e-09	875.846
			7.32984e-09	874.692
			6.84656e-09	873.587
			6.40354e-09	872.53
			5.96053e-09	871.519
			5.55779e-09	870.555
			5.19533e-09	869.636
			4.83286e-09	868.761
			4.51067e-09	867.93
			4.22876e-09	867.14
			3.93476e-09	866.391
			3.66895e-09	865.681
			3.42328e-09	865.009
			3.19372e-09	864.373
			2.98027e-09	863.772
			2.78292e-09	863.204
			2.59364e-09	862.668
			2.42046e-09	862.163
			2.25936e-09	861.687
			2.10632e-09	861.238
			1.96536e-09	860.816
			1.83649e-09	860.419
			1.71164e-09	860.045
			1.59887e-09	859.694
			1.49013e-09	859.364
			1.38945e-09	859.055
			1.29682e-09	858.764
			1.21224e-09	858.491
			1.12767e-09	858.236
			1.05518e-09	857.996
			9.82682e-10	857.771
			9.18244e-10	857.561
			8.57833e-10	857.363
			7.97422e-10	857.179
			7.45066e-10	857.006
			6.96738e-10	856.844
			6.48409e-10	856.692
			6.04108e-10	856.55
			5.63834e-10	856.418
			5.27588e-10	856.294
			4.91341e-10	856.178
			4.59122e-10	856.069
			4.26903e-10	855.968
			3.99517e-10	855.873
			3.72533e-10	855.784
			3.47563e-10	855.702
			3.24205e-10	855.624
			3.02457e-10	855.552
			2.8232e-10	855.484
			2.63391e-10	855.421
			2.45671e-10	855.362
			2.29158e-10	855.307
			2.13854e-10	855.256
			1.99758e-10	855.208
			1.86468e-10	855.163
			1.73983e-10	855.121
			1.62304e-10	855.082
			1.5143e-10	855.045
			1.41361e-10	855.011
			1.31696e-10	854.979
			1.22835e-10	854.949
			1.14781e-10	854.922
			1.07128e-10	854.896
			9.98792e-11	854.872
			9.30326e-11	854.849
			8.69915e-11	854.828
			8.09505e-11	854.808
			7.57149e-11	854.79
			7.04793e-11	854.773
			6.60491e-11	854.757
			6.1619e-11	854.742
			5.71889e-11	854.728
			5.35642e-11	854.715
			4.99396e-11	854.703
			4.67177e-11	854.692
			4.34958e-11	854.681
			4.06766e-11	854.671
			3.78172e-11	854.662
			3.52799e-11	854.653
			3.2944e-11	854.645
			3.0729e-11	854.638
