# Supplementary material for: In vivo assembly enhanced binding effect augments tumor specific ferroptosis therapy
Source: Nat Commun. 2024 Jan 11;15:454. doi: 10.1038/s41467-023-44665-2 (PMC10784468; doi:10.1038/s41467-023-44665-2)
Supplement: Supplementary file 4 — Source Data [file 41467_2023_44665_MOESM4_ESM.zip › Source Data/Figure 3/Figure 3f/Figure 3f.xlsx]

## Sheet: Sheet1
	tumor-Average FI (x108 p/cm2/s)			liver-Average FI (x108 p/cm2/s)			kidney-Average FI (x108 p/cm2/s)
Concentrations (mg/kg)	mice 1	mice 2	mice 3	mice 1	mice 2	mice 3	mice 1	mice 2	mice 3
0.5	15100000	11000000	13700000	21600000	18500000	15200000	18900000	15000000	15900000
1	27600000	29900000	34800000	43400000	39200000	31900000	37600000	31400000	30600000
2	48000000	39700000	38800000	63300000	57500000	46700000	56100000	46000000	49200000
4	95400000	82300000	91600000	90400000	78100000	64200000	74100000	60200000	68800000
8	209000000	162000000	171000000	107000000	90900000	81900000	85200000	68000000	75500000
