# Supplementary material for: In vivo assembly enhanced binding effect augments tumor specific ferroptosis therapy
Source: Nat Commun. 2024 Jan 11;15:454. doi: 10.1038/s41467-023-44665-2 (PMC10784468; doi:10.1038/s41467-023-44665-2)
Supplement: Supplementary file 4 — Source Data [file 41467_2023_44665_MOESM4_ESM.zip › Source Data/Figure 3/Figure 3i/Figure 3i.xlsx]

## Sheet: Sheet1
	Plasma-Drug concentration (μM)			Tumor-Drug concentration (μM)
Time (hour)	mice 1	mice 2	mice 3	mice 1	mice 2	mice 3
0.017	33.86	27.32	28.25	11.93	13.59	9.61
0.083	31.76	25.29	26.44	13.61	15.1	10.98
0.167	24.34	19.45	20.15	14.15	15.1	11.74
0.25	19.65	15.52	16.27	15.43	16.04	12.46
0.5	15.69	12.64	13.24	17.54	16.74	14.43
0.75	14.64	11.89	12.38	16.03	16.19	13.02
1	13.02	10.61	11.06	14.49	15.3	11.94
2	7.79	8.53	9.07	12.9	13.97	10.6
4	6.64	6.59	6.96	10.23	11.8	8.38
8	3.65	4.12	4.41	7.25	8.28	6.04
12	2.66	3.28	3.5	5.72	6.55	4.61
24	1.38	1.99	2.17	4.93	5.65	3.95
