# Supplementary material for: In vivo assembly enhanced binding effect augments tumor specific ferroptosis therapy
Source: Nat Commun. 2024 Jan 11;15:454. doi: 10.1038/s41467-023-44665-2 (PMC10784468; doi:10.1038/s41467-023-44665-2)
Supplement: Supplementary file 4 — Source Data [file 41467_2023_44665_MOESM4_ESM.zip › Source Data/Figure 4/Figure 4a/Figure 4a.xlsx]

## Sheet: Sheet1
	GPX4i-F-Cell viability of EJ (%)			GPX4i-F-SA-Cell viability of EJ (%)			NG-F-CAA 7.4-Cell viability of EJ (%)			NG-F-CAA 6.5-Cell viability of EJ (%)			GPX4i-F-CAA 7.4-Cell viability of EJ (%)			GPX4i-F-CAA 6.5-Cell viability of EJ (%)
Log concentrations (μM)	#1	#2	#3	#1	#2	#3	#1	#2	#3	#1	#2	#3	#1	#2	#3	#1	#2	#3
0	95.79	99.17	91.81	99.22	100.42	92.16	99.01	102.96	95.66	95.1	102.68	100.91	95.79	99.17	99.63	92.1	89.42	93.73
0.30103	91.88	92.4	94.22	87.63	95.09	97.56	95.07	98.49	100.92	103.79	97.06	95.3	91.88	93.7	94.22	84.46	82.83	86.62
0.60206	79.7	82.63	78.59	83.63	89.5	82.7	93.3	100.33	93.3	91.84	98.82	92.23	92.07	87.19	88.36	70.69	78.52	74.21
0.90309	64	58.33	55.79	79.17	82.83	77.37	88.5	90.93	96.78	92.88	90.27	88.25	80.28	81.59	85.1	58.35	61.22	65.2
1.20412	51.68	44.13	49.4	69.11	77.1	74.04	92.18	87.58	88.83	87.92	89.88	83.29	74.48	73.44	81.32	50.84	48.75	46.14
1.50515	40.93	42.76	41.45	63.18	72.11	60.18	89.15	91.78	82.52	82.89	88.31	81.52	73.51	68.17	70.12	39.87	40.33	31.12
1.80618	33.25	27.19	29.73	48.86	56.72	49.39	88.69	84.29	84.03	86.42	81	76.89	56.05	60.41	57.09	23.48	28.57	30.47
2.10721	18.2	21.98	17.35	39	48.12	44.06	76.47	83.5	81.99	71.34	69.18	80.09	54.03	44.78	48.62	18.19	13.49	19.37
2.40824	11.62	12.14	8.88	28.94	26.14	34.73	71.14	63.72	72.72	55.93	62.46	64.35	37.68	29.73	34.94	11.14	5.4	10.42
