# Supplementary material for: In vivo assembly enhanced binding effect augments tumor specific ferroptosis therapy
Source: Nat Commun. 2024 Jan 11;15:454. doi: 10.1038/s41467-023-44665-2 (PMC10784468; doi:10.1038/s41467-023-44665-2)
Supplement: Supplementary file 4 — Source Data [file 41467_2023_44665_MOESM4_ESM.zip › Source Data/Figure 4/Figure 4d/Figure 4d.xlsx]

## Sheet: Sheet1
PBS-Relative activity of GPX4			NGPX4i-F-CAA 7.4-Relative activity of GPX4			GPX4i-F-SA 7.4-Relative activity of GPX4			GPX4i-F-CAA 7.4-Relative activity of GPX4			GPX4i-F-CAA 6.5-Relative activity of GPX4
#1	#2	#3	#1	#2	#3	#1	#2	#3	#1	#2	#3	#1	#2	#3
1.07	0.99	0.94	0.95	0.9	1.02	0.62	0.59	0.73	0.62	0.73	0.69	0.12	0.09	0.17
