# Supplementary material for: In vivo assembly enhanced binding effect augments tumor specific ferroptosis therapy
Source: Nat Commun. 2024 Jan 11;15:454. doi: 10.1038/s41467-023-44665-2 (PMC10784468; doi:10.1038/s41467-023-44665-2)
Supplement: Supplementary file 4 — Source Data [file 41467_2023_44665_MOESM4_ESM.zip › Source Data/Figure 5/Figure 5b/Figure 5b.xlsx]

## Sheet: Sheet1
	PBS-Tumor volume (mm3)								Gi-F-Tumor volume (mm3)
Time (day)	mice 1	mice 2	mice 3	mice 4	mice 5	mice 6		Time (day)	mice 1	mice 2	mice 3	mice 4	mice 5	mice 6
0	106.67	118.85	101.08	93.06	89.21	109.39		0	103.55	115	92.38	114.17	87.34	93.2
2	177.6	191.95	133.46	181.71	164.22	140.37		2	158.84	157.83	160.67	129.62	138.79	191.94
4	273.61	320.2	249.77	236.67	230.9	202.04		4	320.1	198.29	240.82	178.66	194.98	260.6
6	380.22	469.53	429.36	286.11	337.61	278.88		6	431.04	269.68	310.76	192.03	228.65	343.52
8	501.5	635.16	567.46	366.45	511.93	418.39		8	549.85	358.46	388.77	292.1	269.85	432
10	753.75	878.37	827.71	527.11	678.51	678.12		10	669.63	468.23	543.12	387.48	291.31	472.44
12	889.38	1039.74	936.42	668.72	838.39	821.37		12	890.38	695.12	735.6	511.99	362.08	675.11
14	1087.96	1451.7	1302.48	866.94	1093.11	1163.81		14	1028.44	886.78	800.76	617.23	508.46	798.06
16	1494.43	1850.76	1873.62	1376.18	1420.69	1558.71		16	1297.07	1141.67	1017.26	857.89	756.34	1044.19
18	1853.05	2154.55	2203.28	1667.85	1709.72	1870.84		18	1533	1249.74	1187.49	1054.61	939.32	1258.72
	Gi-F-SA-Tumor volume (mm3)								Gi-F-CAA-Tumor volume (mm3)
Time (day)	mice 1	mice 2	mice 3	mice 4	mice 5	mice 6		Time (day)	mice 1	mice 2	mice 3	mice 4	mice 5	mice 6
0	114.2	107.57	100.16	93.4	99.85	88.31		0	108.02	106.73	90.58	107.12	108.41	95.36
2	184.65	160.49	126.88	173.35	181.11	133.83		2	117.06	116.19	120.07	124.84	128.05	110.15
4	289.31	232.52	181.33	246.59	238.16	195.24		4	163.01	145.36	146.48	150.59	152.49	132.65
6	380.84	303.44	275.66	343.43	322.47	288.49		6	197.71	179.11	177.37	184.86	197.05	160.62
8	516.87	412.99	421.78	461.61	419.75	511.65		8	221.45	200.7	204.15	202.83	228.25	187.61
10	746.91	516.38	569.1	588.82	489.91	876.51		10	250.76	236.24	230.91	213.59	263.34	213.35
12	957.12	655.47	744.61	818.41	628.3	1011.21		12	287.79	272.87	270.46	226.58	325.08	247.56
14	1111.75	788.92	925.49	1051.72	878.95	1122.49		14	371.28	313.98	321.87	275.73	376.19	274.48
16	1518.8	1164.95	1141.87	1366.48	1176.68	1409.65		16	482.7	377.44	389.4	329.4	470.07	326.45
18	1878.68	1454.44	1390.88	1595.45	1324.81	1689.47		18	597.75	419.11	470.03	378.39	547.74	401.92
