# Supplementary material for: In vivo assembly enhanced binding effect augments tumor specific ferroptosis therapy
Source: Nat Commun. 2024 Jan 11;15:454. doi: 10.1038/s41467-023-44665-2 (PMC10784468; doi:10.1038/s41467-023-44665-2)
Supplement: Supplementary file 4 — Source Data [file 41467_2023_44665_MOESM4_ESM.zip › Source Data/Figure 5/Figure 5c/Figure 5c.xlsx]

## Sheet: Sheet1
	PBS-Tumor volume (mm3)						Gi-F-Tumor volume (mm3)						Gi-F-SA-Tumor volume (mm3)						Gi-F-CAA-Tumor volume (mm3)
Time post treatment (day)	mice 1	mice 2	mice 3	mice 4	mice 5	mice 6	mice 1	mice 2	mice 3	mice 4	mice 5	mice 6	mice 1	mice 2	mice 3	mice 4	mice 5	mice 6	mice 1	mice 2	mice 3	mice 4	mice 5	mice 6
0	106.67	118.85	101.08	93.06	89.21	109.39	103.55	115	92.38	114.17	87.34	93.2	114.2	107.57	100.16	93.4	99.85	88.31	108.02	106.73	90.58	107.12	108.41	95.36
2	177.6	191.95	133.46	181.71	164.22	140.37	158.84	157.83	160.67	129.62	138.79	191.94	184.65	160.49	126.88	173.35	181.11	133.83	117.06	116.19	120.07	124.84	128.05	110.15
4	273.61	320.2	249.77	236.67	230.9	202.04	320.1	198.29	240.82	178.66	194.98	260.6	289.31	232.52	181.33	246.59	238.16	195.24	163.01	145.36	146.48	150.59	152.49	132.65
6	380.22	469.53	429.36	286.11	337.61	278.88	431.04	269.68	310.76	192.03	228.65	343.52	380.84	303.44	275.66	343.43	322.47	288.49	197.71	179.11	177.37	184.86	197.05	160.62
8	501.5	635.16	567.46	366.45	511.93	418.39	549.85	358.46	388.77	292.1	269.85	432	516.87	412.99	421.78	461.61	419.75	511.65	221.45	200.7	204.15	202.83	228.25	187.61
10	753.75	878.37	827.71	527.11	678.51	678.12	669.63	468.23	543.12	387.48	291.31	472.44	746.91	516.38	569.1	588.82	489.91	876.51	250.76	236.24	230.91	213.59	263.34	213.35
12	889.38	1039.74	936.42	668.72	838.39	821.37	890.38	695.12	735.6	511.99	362.08	675.11	957.12	655.47	744.61	818.41	628.3	1011.21	287.79	272.87	270.46	226.58	325.08	247.56
14	1087.96	1451.7	1302.48	866.94	1093.11	1163.81	1028.44	886.78	800.76	617.23	508.46	798.06	1111.75	788.92	925.49	1051.72	878.95	1122.49	371.28	313.98	321.87	275.73	376.19	274.48
16	1494.43	1850.76	1873.62	1376.18	1420.69	1558.71	1297.07	1141.67	1017.26	857.89	756.34	1044.19	1518.8	1164.95	1141.87	1366.48	1176.68	1409.65	482.7	377.44	389.4	329.4	470.07	326.45
18	1853.05	2154.55	2203.28	1667.85	1709.72	1870.84	1533	1249.74	1187.49	1054.61	939.32	1258.72	1878.68	1454.44	1390.88	1595.45	1324.81	1689.47	597.75	419.11	470.03	378.39	547.74	401.92
