# Supplementary material for: In vivo assembly enhanced binding effect augments tumor specific ferroptosis therapy
Source: Nat Commun. 2024 Jan 11;15:454. doi: 10.1038/s41467-023-44665-2 (PMC10784468; doi:10.1038/s41467-023-44665-2)
Supplement: Supplementary file 4 — Source Data [file 41467_2023_44665_MOESM4_ESM.zip › Source Data/Figure 5/Figure 5e/Figure 5e.xlsx]

## Sheet: Sheet1
PBS-Tumor weight (g)							Gi-F-Tumor weight (g)
mice 1	mice 2	mice 3	mice 4	mice 5	mice 6		mice 1	mice 2	mice 3	mice 4	mice 5	mice 6
1.853	2.155	2.203	1.768	1.71	1.971		1.433	1.25	1.087	1.055	0.939	1.259
Gi-F-SA-Tumor weight (g)							Gi-F-CAA-Tumor weight (g)
mice 1	mice 2	mice 3	mice 4	mice 5	mice 6		mice 1	mice 2	mice 3	mice 4	mice 5	mice 6
1.819	1.454	1.391	1.595	1.425	1.689		0.398	0.419	0.47	0.318	0.548	0.402
