# Supplementary material for: In vivo assembly enhanced binding effect augments tumor specific ferroptosis therapy
Source: Nat Commun. 2024 Jan 11;15:454. doi: 10.1038/s41467-023-44665-2 (PMC10784468; doi:10.1038/s41467-023-44665-2)
Supplement: Supplementary file 4 — Source Data [file 41467_2023_44665_MOESM4_ESM.zip › Source Data/Figure 5/Figure 5f/Figure 5f.xlsx]

## Sheet: Sheet1
	PBS-Body weight (g)						Gi-F-Body weight (g)						Gi-F-SA-Body weight (g)						Gi-F-CAA-Body weight (g)
Time (day)	mice 1	mice 2	mice 3	mice 4	mice 5	mice 6	mice 1	mice 2	mice 3	mice 4	mice 5	mice 6	mice 1	mice 2	mice 3	mice 4	mice 5	mice 6	mice 1	mice 2	mice 3	mice 4	mice 5	mice 6
0	18.9	19.1	19.8	20.5	20.7	19.8	19.7	19	22.2	21.1	21.2	19.8	19.4	20.4	18.9	19	19.7	21.3	21	20.2	19.4	20.7	21.8	21
2	19.8	20.1	20.4	19.9	21.2	20	19.7	19.7	20.7	19.8	20.6	19.8	19.8	20.1	18.7	20.4	19.1	21	21.2	21	20.6	21.5	21.1	21.5
4	21.9	20.7	17.7	19.3	21.8	18.3	20.2	20.7	21.4	20.6	20	21.4	20	19.6	18.8	19	18.7	21.9	20.6	20.6	21.1	19.6	21.3	20.7
6	19.8	18.5	22	21.4	19.3	20.9	18.7	22.1	20.8	20.2	19.4	20.6	21.9	18.7	20.9	19.2	19.8	19.8	21.6	20.2	20.8	21.3	20.9	20.6
8	20	20.4	18.9	22.1	20	20.4	20	20.9	22.8	19.5	20.5	18.8	20.7	18.3	21.3	20.5	21.6	19	20.7	20.4	20.6	20.7	19.6	21
10	18.5	18.6	20.8	18.3	21.3	21.9	20.7	20	20.2	21.6	21.1	21.4	21.3	19.2	21.1	17.6	18.4	20	20.2	22.8	21.5	22.2	19	20
12	20.3	19.8	18.7	18.9	18.9	20.9	20	20.4	21.6	19.6	21.8	20.9	20.3	20	19.8	19.8	19.1	19.3	21.2	20.9	21.1	21.5	20.5	21.5
14	18.1	20.7	19.6	21.1	21.5	20.9	21.8	18.8	19	21.1	20.2	21.5	21.8	21.1	21	19.7	17.7	20.8	19.2	20.7	20.7	21.5	20.1	20.9
16	18	21.4	21.8	19.9	20.4	21.8	21.5	20.1	18.9	20.6	21	22.5	20.6	18.1	18.9	19.6	20.7	20.4	20.5	19.7	21.9	19.7	22.4	20.4
18	21.1	21.1	21.7	17.7	21.7	18.7	21.2	20.2	19.7	21.1	21.5	20.7	20.8	18.9	20.7	21.6	20.5	18.6	22.4	20.9	21.1	19.9	21.4	19.5
