# Supplementary material for: In vivo assembly enhanced binding effect augments tumor specific ferroptosis therapy
Source: Nat Commun. 2024 Jan 11;15:454. doi: 10.1038/s41467-023-44665-2 (PMC10784468; doi:10.1038/s41467-023-44665-2)
Supplement: Supplementary file 4 — Source Data [file 41467_2023_44665_MOESM4_ESM.zip › Source Data/Figure 5/Figure 5g/Figure 5g.xlsx]

## Sheet: Sheet1
PBS-Relative activity of GPX4							Gi-F-Relative activity of GPX4
mice 1	mice 2	mice 3	mice 4	mice 5	mice 6		mice 1	mice 2	mice 3	mice 4	mice 5	mice 6
0.99	0.96	1.05	0.99	0.96	1.05		0.57	0.52	0.57	0.57	0.52	0.57
Gi-F-SA-Relative activity of GPX4							Gi-F-CAA-Relative activity of GPX4
mice 1	mice 2	mice 3	mice 4	mice 5	mice 6		mice 1	mice 2	mice 3	mice 4	mice 5	mice 6
0.79	0.8	0.76	0.79	0.8	0.76		0.21	0.22	0.2	0.21	0.22	0.2
