# Supplementary material for: In vivo assembly enhanced binding effect augments tumor specific ferroptosis therapy
Source: Nat Commun. 2024 Jan 11;15:454. doi: 10.1038/s41467-023-44665-2 (PMC10784468; doi:10.1038/s41467-023-44665-2)
Supplement: Supplementary file 4 — Source Data [file 41467_2023_44665_MOESM4_ESM.zip › Source Data/Figure 5/Figure 5i/Figure 5i.xlsx]

## Sheet: Sheet1
PBS-Relative content of GSH						Gi-F-Relative content of GSH
mice 1	mice 2	mice 3	mice 4	mice 5	mice 6	mice 1	mice 2	mice 3	mice 4	mice 5	mice 6
1.03	0.993	0.952	1.067	0.956	1.002	0.74	0.713	0.713	0.681	0.676	0.763
Gi-F-SA-Relative content of GSH						Gi-F-CAA-Relative content of GSH
mice 1	mice 2	mice 3	mice 4	mice 5	mice 6	mice 1	mice 2	mice 3	mice 4	mice 5	mice 6
0.8	0.832	0.874	0.837	0.887	0.74	0.248	0.322	0.359	0.285	0.331	0.276
