# Supplementary material for: In vivo assembly enhanced binding effect augments tumor specific ferroptosis therapy
Source: Nat Commun. 2024 Jan 11;15:454. doi: 10.1038/s41467-023-44665-2 (PMC10784468; doi:10.1038/s41467-023-44665-2)
Supplement: Supplementary file 4 — Source Data [file 41467_2023_44665_MOESM4_ESM.zip › Source Data/Figure 5/Figure 5l/Figure 5l.xlsx]

## Sheet: Sheet1
PBS-Relative content of MDA							Gi-F-Relative content of MDA
mice 1	mice 2	mice 3	mice 4	mice 5	mice 6		mice 1	mice 2	mice 3	mice 4	mice 5	mice 6
0.85	1.1	1.1	1.25	0.6	1.2		2.1	2.6	2.35	2.5	2.3	2.45
Gi-F-SA-Relative content of MDA							Gi-F-CAA-Relative content of MDA
mice 1	mice 2	mice 3	mice 4	mice 5	mice 6		mice 1	mice 2	mice 3	mice 4	mice 5	mice 6
1.35	1.45	1.2	1.75	1.45	1.3		4.75	4.25	4.65	5.15	4.25	4.75
