# Supplementary material for: In vivo assembly enhanced binding effect augments tumor specific ferroptosis therapy
Source: Nat Commun. 2024 Jan 11;15:454. doi: 10.1038/s41467-023-44665-2 (PMC10784468; doi:10.1038/s41467-023-44665-2)
Supplement: Supplementary file 4 — Source Data [file 41467_2023_44665_MOESM4_ESM.zip › Source Data/Figure 6/Figure 6d/Figure 6d.xlsx]

## Sheet: Sheet1
PBS-Tumor weight (g)							Dox-Tumor weight (g)
mice 1	mice 2	mice 3	mice 4	mice 5	mice 6		mice 1	mice 2	mice 3	mice 4	mice 5	mice 6
1.22	1.23	1.35	1.53	1.47	1.58		0.73	1.18	1.09	0.93	1.06	0.69
CPT-Tumor weight (g)							Gi-F-CAA-Tumor weight (g)
mice 1	mice 2	mice 3	mice 4	mice 5	mice 6		mice 1	mice 2	mice 3	mice 4	mice 5	mice 6
0.95	0.87	1	0.65	0.9	0.74		0.59	0.52	0.51	0.35	0.37	0.54
