# Supplementary material for: In vivo assembly enhanced binding effect augments tumor specific ferroptosis therapy
Source: Nat Commun. 2024 Jan 11;15:454. doi: 10.1038/s41467-023-44665-2 (PMC10784468; doi:10.1038/s41467-023-44665-2)
Supplement: Supplementary file 4 — Source Data [file 41467_2023_44665_MOESM4_ESM.zip › Source Data/Figure 6/Figure 6f/Figure 6f.xlsx]

## Sheet: Sheet1
	PBS-Tumor volume (mm3)						Bevacizumab-Tumor volume (mm3)						Gi-F-CAA-Tumor volume (mm3)
Time post treatment (day)	mice 1	mice 2	mice 3	mice 4	mice 5	mice 6	mice 1	mice 2	mice 3	mice 4	mice 5	mice 6	mice 1	mice 2	mice 3	mice 4	mice 5	mice 6
0
2
4	47.41	47.23	44.28	43.67	43.78	46.1	41.73	40.08	43.75	43.16	45.02	41.61	42.81	43.99	44.52	43.02	43.15	40.49
6	57.9	63.99	57.38	54.09	58.15	49.08	47.84	54.3	56.42	56.64	56.06	53.26	59.98	61.78	59.99	60.2	60.61	55.97
8	72.16	82.3	74.05	67.6	76.07	54.75	51.5	64.78	64.41	63.02	59.86	72.59	76.25	71.12	68.67	70.98	73.88	64.1
10	98.46	122.02	99.44	96	117.84	65.5	66.06	87	79.13	77.47	83.38	95.55	103.42	87.77	89.88	103.44	100.22	80.52
12	159.38	162.54	118.47	163.27	147	124.89	112.96	136.02	147.23	126.33	140.97	194.12	147.63	138.74	135.43	162.64	154.97	124.86
14	237.06	232.24	159.77	214.6	209.21	162.28	190.8	165.88	203.08	163.38	165.55	241.83	210.38	186.16	191.17	211.94	194.78	162.1
16	333.97	296.1	201.06	261.02	265.23	206.69	248.2	222.75	275.89	222.87	225.26	330.24	309.95	250.91	282.41	286.69	259.4	240.05
18	436.19	371.5	273.61	313.95	351.46	385.97	366.8	342.59	438.11	358.44	309.02	480.24	380.04	325.2	387.28	387.96	320.67	304.46
20	564.21	561.7	399.19	415.95	473.62	544.18	463.22	425.9	512.75	499.43	457.14	535.59	520.22	417.42	500.72	537.39	507.3	459.61
22	707.88	652.17	504.89	494.52	617.67	631.72	458.08	508.8	539.21	511.05	463.31	546.83	539.95	405.52	508.98	532.04	485.17	464.09
24	853.66	792.01	634.63	623.38	802.1	701.67	499.93	584.75	561.17	535.15	495.93	565.63	498.43	388.92	498.98	512.6	455.76	429.29
26	1120.43	1008.97	843.9	854	999.22	889.74	511.58	634.19	583.22	568.39	529.46	586.53	434.95	369.36	467.51	454.39	417.39	423.2
28	1233.53	1154.41	938.35	1037.78	1171.8	997.78	557.03	734.82	582.9	674.93	599.67	665.42	390.5	353.18	450.8	424.16	400.07	403.16
30	1395.15	1300.91	1091.23	1246.94	1447.65	1324.07	573.71	907.13	625.63	777.66	692.77	770.95	393.83	362.17	445.84	435.44	403.76	404.21
32	1550.29	1469.77	1209.7	1415.62	1693.76	1607.79	687.96	1048.03	736.74	873.91	799.29	868.21	426.31	418.1	469.84	484.39	461.93	436.3
34	1899.83	1667.06	1595.59	1790.34	1959.32	1898.16	822.83	1244.35	839.6	1053.01	969.32	1054.93	430.4	483.56	504.39	564.12	530.72	481.37
36	2232.25	1836.49	1964.22	2387.96	2396.95	2383.92	1018.45	1533.43	1043.12	1348.81	1224.66	1277.08	461.24	535.26	592.72	647.23	619.18	519.86
38							1136.63	1670.97	1216.18	1589.82	1436.62	1505.29	470.39	627.03	656.9	708.87	673.89	582.82
40							1350.36	1909.78	1465.76	1912.39	1739.72	1782.12	512.97	795.94	792.59	848.8	793.61	664.49
42							1679.57	2462.06	1884.5	2336.81	2134.59	2150.22	564.76	955.84	905.83	904.57	881.97	758.21
44													674.09	1085.32	1040.04	1053.93	1015.69	804.75
46													761.1	1184.72	1217.61	1157.98	1155.36	908.57
48													859.74	1324.35	1299.23	1253.15	1359.52	1006.44
50													999.04	1507.26	1476.44	1456.97	1581.36	1113.54
