# Supplementary material for: In vivo assembly enhanced binding effect augments tumor specific ferroptosis therapy
Source: Nat Commun. 2024 Jan 11;15:454. doi: 10.1038/s41467-023-44665-2 (PMC10784468; doi:10.1038/s41467-023-44665-2)
Supplement: Supplementary file 4 — Source Data [file 41467_2023_44665_MOESM4_ESM.zip › Source Data/Supplementary Figure 10/Supplementary Figure 10.xlsx]

## Sheet: sheet 1
pH6.5 4h			pH6.5 2h			pH6.5 1h			pH6.5 40min			pH6.5 20min			Hydrolyzed CAA			Ph7.4 4h			Ph7.4 2h			Ph7.4 1h			Ph7.4 40min			Ph7.4 20min
time	intensity		time (min)	intensity		time (min)	intensity		time (min)	intensity		time (min)	intensity		time (min)	intensity		time (min)	intensity		time (min)	intensity		time (min)	intensity		time (min)	intensity		time (min)	intensity
0	80		0	55		0	-15.4		0	230.5		0	51.36		0	9.9		0	1		0	1		0	-6.24		0	3.6		0	0.03
0.00833	80		0.00833	55		0.00833	-15.4		0.00833	230.5		0.00833	51.36		0.00833	9.9		0.00833	1.1		0.00833	0.9		0.00833	-6.32		0.00833	3.7		0.00833	0.03
0.01667	22		0.01667	0		0.01667	0		0.01667	0.5		0.01667	20.48		0.01667	3.6		0.01667	1.1		0.01667	0.8		0.01667	-6.48		0.01667	3.7		0.01667	0.03
0.025	0		0.025	0		0.025	-1.4		0.025	0.5		0.025	-0.16		0.025	1.8		0.025	1.2		0.025	0.9		0.025	-6.64		0.025	3.8		0.025	0.12
0.03333	-2		0.03333	-1		0.03333	-2.8		0.03333	-0.5		0.03333	-0.16		0.03333	1.8		0.03333	1.3		0.03333	1		0.03333	-6.8		0.03333	3.9		0.03333	0.33
0.04167	0		0.04167	-1		0.04167	-2.8		0.04167	-0.5		0.04167	0.16		0.04167	0.9		0.04167	1.4		0.04167	1.1		0.04167	-6.96		0.04167	4.1		0.04167	0.39
0.05	2		0.05	-1		0.05	-4.2		0.05	0		0.05	0.48		0.05	-0.9		0.05	1.3		0.05	1		0.05	-7.04		0.05	4.2		0.05	0.33
0.05833	6		0.05833	-2		0.05833	0		0.05833	0		0.05833	0.32		0.05833	-1.8		0.05833	1.3		0.05833	1		0.05833	-7.2		0.05833	4.3		0.05833	0.3
0.06667	8		0.06667	-1		0.06667	2.8		0.06667	-0.5		0.06667	0.16		0.06667	-2.7		0.06667	1.2		0.06667	1.1		0.06667	-7.28		0.06667	4.3		0.06667	0.21
0.075	8		0.075	-1		0.075	1.4		0.075	0		0.075	0		0.075	-1.8		0.075	1.2		0.075	1		0.075	-7.28		0.075	4.2		0.075	0.18
0.08333	8		0.08333	-2		0.08333	-1.4		0.08333	0.5		0.08333	0		0.08333	-1.8		0.08333	1.1		0.08333	1.1		0.08333	-7.36		0.08333	4.3		0.08333	0.18
0.09167	6		0.09167	-2		0.09167	-7		0.09167	0.5		0.09167	-0.16		0.09167	-0.9		0.09167	1.1		0.09167	1.1		0.09167	-7.44		0.09167	4.3		0.09167	0.18
0.1	4		0.1	0		0.1	-8.4		0.1	0		0.1	0		0.1	-1.8		0.1	1.1		0.1	1.1		0.1	-7.6		0.1	4.2		0.1	0.18
0.10833	2		0.10833	1		0.10833	-8.4		0.10833	-0.5		0.10833	-0.16		0.10833	-0.9		0.10833	1.1		0.10833	1.1		0.10833	-7.76		0.10833	4.3		0.10833	0.18
0.11667	0		0.11667	1		0.11667	-7		0.11667	-1		0.11667	-0.32		0.11667	-0.9		0.11667	1.3		0.11667	1.2		0.11667	-7.92		0.11667	4.5		0.11667	0.21
0.125	0		0.125	0		0.125	-8.4		0.125	-1.5		0.125	-0.32		0.125	-0.9		0.125	1.4		0.125	1.2		0.125	-8		0.125	4.6		0.125	0.18
0.13333	0		0.13333	0		0.13333	-9.8		0.13333	-1.5		0.13333	-0.32		0.13333	0		0.13333	1.3		0.13333	1.1		0.13333	-8.16		0.13333	4.8		0.13333	0.24
0.14167	0		0.14167	-1		0.14167	-9.8		0.14167	-1.5		0.14167	0		0.14167	-0.9		0.14167	1.4		0.14167	1.1		0.14167	-8.32		0.14167	5		0.14167	0.27
0.15	2		0.15	0		0.15	-9.8		0.15	-2		0.15	-0.16		0.15	-0.9		0.15	1.3		0.15	1.1		0.15	-8.4		0.15	5.3		0.15	0.27
0.15833	4		0.15833	1		0.15833	-9.8		0.15833	-3		0.15833	-0.16		0.15833	-0.9		0.15833	1.4		0.15833	1		0.15833	-8.4		0.15833	5.3		0.15833	0.3
0.16667	6		0.16667	0		0.16667	-7		0.16667	-3.5		0.16667	-0.16		0.16667	0		0.16667	1.5		0.16667	1		0.16667	-8.4		0.16667	5.4		0.16667	0.3
0.175	8		0.175	-1		0.175	-7		0.175	-4		0.175	-0.32		0.175	0		0.175	1.6		0.175	1		0.175	-8.48		0.175	5.6		0.175	0.27
0.18333	8		0.18333	-1		0.18333	-11.2		0.18333	-5		0.18333	-0.48		0.18333	-1.8		0.18333	1.7		0.18333	1		0.18333	-8.56		0.18333	5.7		0.18333	0.24
0.19167	4		0.19167	0		0.19167	-15.4		0.19167	-5		0.19167	-0.32		0.19167	-2.7		0.19167	1.6		0.19167	1.1		0.19167	-8.72		0.19167	5.8		0.19167	0.21
0.2	2		0.2	-1		0.2	-16.8		0.2	-4.5		0.2	0.48		0.2	-3.6		0.2	1.5		0.2	1.1		0.2	-8.8		0.2	6		0.2	0.24
0.20833	-2		0.20833	-1		0.20833	-16.8		0.20833	-4		0.20833	0.96		0.20833	-3.6		0.20833	1.4		0.20833	1.1		0.20833	-8.96		0.20833	6.1		0.20833	0.27
0.21667	-4		0.21667	-2		0.21667	-16.8		0.21667	-4.5		0.21667	0.64		0.21667	-4.5		0.21667	1.3		0.21667	1.1		0.21667	-8.88		0.21667	6.2		0.21667	0.3
0.225	-2		0.225	-2		0.225	-18.2		0.225	-4.5		0.225	0.16		0.225	-3.6		0.225	1.4		0.225	1.1		0.225	-8.8		0.225	6.4		0.225	0.3
0.23333	-2		0.23333	-2		0.23333	-19.6		0.23333	-5		0.23333	-0.32		0.23333	-3.6		0.23333	1.4		0.23333	1.1		0.23333	-8.88		0.23333	6.5		0.23333	0.27
0.24167	0		0.24167	-1		0.24167	-19.6		0.24167	-5		0.24167	-0.48		0.24167	-2.7		0.24167	1.4		0.24167	1.3		0.24167	-9.04		0.24167	6.6		0.24167	0.24
0.25	0		0.25	-2		0.25	-19.6		0.25	-5		0.25	-0.48		0.25	-2.7		0.25	1.5		0.25	1.3		0.25	-9.2		0.25	6.8		0.25	0.18
0.25833	-2		0.25833	-1		0.25833	-19.6		0.25833	-5		0.25833	-0.48		0.25833	-1.8		0.25833	1.5		0.25833	1.2		0.25833	-9.36		0.25833	6.8		0.25833	0.18
0.26667	-4		0.26667	-1		0.26667	-19.6		0.26667	-4.5		0.26667	-0.64		0.26667	0.9		0.26667	1.4		0.26667	1		0.26667	-9.36		0.26667	6.7		0.26667	0.24
0.275	-4		0.275	0		0.275	-19.6		0.275	-4.5		0.275	-0.8		0.275	0.9		0.275	1.3		0.275	1		0.275	-9.44		0.275	6.7		0.275	0.27
0.28333	-2		0.28333	0		0.28333	-18.2		0.28333	-4.5		0.28333	-0.96		0.28333	0.9		0.28333	1.3		0.28333	1		0.28333	-9.44		0.28333	6.8		0.28333	0.3
0.29167	-2		0.29167	1		0.29167	-15.4		0.29167	-5.5		0.29167	-0.8		0.29167	0		0.29167	1.4		0.29167	1.1		0.29167	-9.44		0.29167	7		0.29167	0.3
0.3	2		0.3	1		0.3	-12.6		0.3	-6		0.3	-0.64		0.3	-2.7		0.3	1.5		0.3	1.3		0.3	-9.52		0.3	7.1		0.3	0.36
0.30833	2		0.30833	1		0.30833	-14		0.30833	-6		0.30833	-0.64		0.30833	-5.4		0.30833	1.5		0.30833	1.5		0.30833	-9.68		0.30833	7.3		0.30833	0.45
0.31667	4		0.31667	1		0.31667	-15.4		0.31667	-5.5		0.31667	-0.64		0.31667	-6.3		0.31667	1.6		0.31667	1.5		0.31667	-9.76		0.31667	7.4		0.31667	0.48
0.325	6		0.325	0		0.325	-16.8		0.325	-5		0.325	-0.48		0.325	-6.3		0.325	1.6		0.325	1.5		0.325	-9.76		0.325	7.5		0.325	0.45
0.33333	4		0.33333	0		0.33333	-18.2		0.33333	-6		0.33333	-0.48		0.33333	-5.4		0.33333	1.7		0.33333	1.5		0.33333	-9.84		0.33333	7.4		0.33333	0.36
0.34167	0		0.34167	-1		0.34167	-19.6		0.34167	-6.5		0.34167	-0.8		0.34167	-4.5		0.34167	1.6		0.34167	1.6		0.34167	-9.76		0.34167	7.5		0.34167	0.36
0.35	-2		0.35	-1		0.35	-23.8		0.35	-6.5		0.35	-0.64		0.35	-4.5		0.35	1.6		0.35	1.6		0.35	-9.68		0.35	7.6		0.35	0.39
0.35833	0		0.35833	-1		0.35833	-25.2		0.35833	-6		0.35833	-0.64		0.35833	-5.4		0.35833	1.4		0.35833	1.6		0.35833	-9.68		0.35833	7.7		0.35833	0.42
0.36667	2		0.36667	-1		0.36667	-25.2		0.36667	-5.5		0.36667	-0.48		0.36667	-6.3		0.36667	1.4		0.36667	1.6		0.36667	-9.76		0.36667	7.7		0.36667	0.48
0.375	2		0.375	-2		0.375	-23.8		0.375	-5		0.375	-0.32		0.375	-5.4		0.375	1.5		0.375	1.7		0.375	-9.92		0.375	7.7		0.375	0.51
0.38333	4		0.38333	-1		0.38333	-22.4		0.38333	-4.5		0.38333	-0.48		0.38333	-4.5		0.38333	1.6		0.38333	1.7		0.38333	-10.16		0.38333	7.8		0.38333	0.51
0.39167	2		0.39167	0		0.39167	-21		0.39167	-5		0.39167	-0.32		0.39167	-4.5		0.39167	1.6		0.39167	1.6		0.39167	-10.24		0.39167	8		0.39167	0.54
0.4	-2		0.4	1		0.4	-21		0.4	-6		0.4	-0.32		0.4	-5.4		0.4	1.6		0.4	1.7		0.4	-10.32		0.4	8		0.4	0.54
0.40833	-2		0.40833	1		0.40833	-22.4		0.40833	-6		0.40833	-0.16		0.40833	-4.5		0.40833	1.5		0.40833	1.7		0.40833	-10.48		0.40833	8.2		0.40833	0.54
0.41667	-2		0.41667	0		0.41667	-22.4		0.41667	-5.5		0.41667	-0.16		0.41667	-5.4		0.41667	1.6		0.41667	1.6		0.41667	-10.56		0.41667	8.2		0.41667	0.54
0.425	-2		0.425	-1		0.425	-22.4		0.425	-5.5		0.425	0		0.425	-4.5		0.425	1.8		0.425	1.7		0.425	-10.56		0.425	8.2		0.425	0.51
0.43333	-4		0.43333	0		0.43333	-22.4		0.43333	-5.5		0.43333	0		0.43333	-4.5		0.43333	2		0.43333	1.6		0.43333	-10.64		0.43333	8.2		0.43333	0.48
0.44167	0		0.44167	1		0.44167	-22.4		0.44167	-5		0.44167	0		0.44167	-4.5		0.44167	2		0.44167	1.7		0.44167	-10.64		0.44167	8.3		0.44167	0.45
0.45	-2		0.45	2		0.45	-22.4		0.45	-5.5		0.45	0		0.45	-4.5		0.45	1.8		0.45	1.8		0.45	-10.64		0.45	8.4		0.45	0.45
0.45833	-4		0.45833	5		0.45833	-21		0.45833	-6		0.45833	0		0.45833	-4.5		0.45833	1.7		0.45833	1.9		0.45833	-10.72		0.45833	8.6		0.45833	0.45
0.46667	-4		0.46667	6		0.46667	-21		0.46667	-6.5		0.46667	0		0.46667	-4.5		0.46667	1.8		0.46667	1.9		0.46667	-10.64		0.46667	8.8		0.46667	0.42
0.475	-2		0.475	7		0.475	-19.6		0.475	-7.5		0.475	0.16		0.475	-6.3		0.475	1.8		0.475	2		0.475	-10.64		0.475	9		0.475	0.39
0.48333	-4		0.48333	7		0.48333	-19.6		0.48333	-8		0.48333	0.16		0.48333	-8.1		0.48333	1.8		0.48333	2		0.48333	-10.64		0.48333	9.3		0.48333	0.36
0.49167	-8		0.49167	8		0.49167	-19.6		0.49167	-7.5		0.49167	0		0.49167	-9.9		0.49167	1.9		0.49167	2		0.49167	-10.56		0.49167	9.4		0.49167	0.39
0.5	-6		0.5	7		0.5	-19.6		0.5	-7.5		0.5	-0.32		0.5	-11.7		0.5	2		0.5	2.1		0.5	-10.48		0.5	9.4		0.5	0.39
0.50833	-2		0.50833	6		0.50833	-19.6		0.50833	-7.5		0.50833	-0.48		0.50833	-10.8		0.50833	2		0.50833	2.3		0.50833	-10.48		0.50833	9.4		0.50833	0.39
0.51667	-4		0.51667	6		0.51667	-18.2		0.51667	-7.5		0.51667	-0.64		0.51667	-10.8		0.51667	2.1		0.51667	2.2		0.51667	-10.48		0.51667	9.4		0.51667	0.39
0.525	-4		0.525	7		0.525	-19.6		0.525	-7		0.525	-0.48		0.525	-9.9		0.525	2		0.525	2.1		0.525	-10.48		0.525	9.5		0.525	0.42
0.53333	-4		0.53333	8		0.53333	-21		0.53333	-7		0.53333	-0.32		0.53333	-9		0.53333	1.9		0.53333	2.1		0.53333	-10.48		0.53333	9.6		0.53333	0.42
0.54167	-4		0.54167	9		0.54167	-22.4		0.54167	-7		0.54167	-0.32		0.54167	-7.2		0.54167	1.8		0.54167	2.1		0.54167	-10.48		0.54167	9.7		0.54167	0.36
0.55	-2		0.55	10		0.55	-23.8		0.55	-7.5		0.55	-0.48		0.55	-8.1		0.55	1.8		0.55	2.1		0.55	-10.4		0.55	9.8		0.55	0.33
0.55833	2		0.55833	12		0.55833	-25.2		0.55833	-7		0.55833	-0.32		0.55833	-10.8		0.55833	1.7		0.55833	2.1		0.55833	-10.48		0.55833	10.1		0.55833	0.24
0.56667	2		0.56667	12		0.56667	-26.6		0.56667	-6		0.56667	-0.16		0.56667	-10.8		0.56667	1.8		0.56667	2.2		0.56667	-10.64		0.56667	10.3		0.56667	0.21
0.575	2		0.575	12		0.575	-26.6		0.575	-5.5		0.575	-0.16		0.575	-9.9		0.575	1.8		0.575	2.2		0.575	-10.72		0.575	10.5		0.575	0.21
0.58333	2		0.58333	12		0.58333	-26.6		0.58333	-5.5		0.58333	-0.48		0.58333	-9		0.58333	1.8		0.58333	2.1		0.58333	-10.72		0.58333	10.6		0.58333	0.27
0.59167	4		0.59167	10		0.59167	-25.2		0.59167	-6		0.59167	-0.64		0.59167	-9.9		0.59167	1.8		0.59167	2		0.59167	-10.64		0.59167	10.8		0.59167	0.27
0.6	4		0.6	9		0.6	-23.8		0.6	-7		0.6	-0.8		0.6	-9		0.6	2		0.6	2		0.6	-10.72		0.6	11		0.6	0.24
0.60833	4		0.60833	9		0.60833	-25.2		0.60833	-7		0.60833	-0.96		0.60833	-9.9		0.60833	2.1		0.60833	1.8		0.60833	-10.8		0.60833	11.3		0.60833	0.24
0.61667	2		0.61667	12		0.61667	-28		0.61667	-7		0.61667	-1.12		0.61667	-10.8		0.61667	2.1		0.61667	1.8		0.61667	-10.72		0.61667	11.5		0.61667	0.24
0.625	0		0.625	14		0.625	-28		0.625	-8		0.625	-0.96		0.625	-10.8		0.625	2.2		0.625	2		0.625	-10.64		0.625	11.6		0.625	0.18
0.63333	0		0.63333	15		0.63333	-28		0.63333	-8.5		0.63333	-0.64		0.63333	-9.9		0.63333	2.3		0.63333	2		0.63333	-10.72		0.63333	11.8		0.63333	0.15
0.64167	4		0.64167	15		0.64167	-28		0.64167	-8		0.64167	-0.64		0.64167	-9.9		0.64167	2.1		0.64167	2.1		0.64167	-10.72		0.64167	12		0.64167	0.12
0.65	6		0.65	16		0.65	-28		0.65	-7.5		0.65	-0.48		0.65	-10.8		0.65	2		0.65	2.1		0.65	-10.8		0.65	12		0.65	0.09
0.65833	8		0.65833	16		0.65833	-28		0.65833	-7		0.65833	-0.48		0.65833	-12.6		0.65833	1.9		0.65833	2.1		0.65833	-10.88		0.65833	12		0.65833	0.09
0.66667	8		0.66667	16		0.66667	-28		0.66667	-7.5		0.66667	-0.48		0.66667	-13.5		0.66667	2.2		0.66667	2.1		0.66667	-10.8		0.66667	12		0.66667	0.09
0.675	10		0.675	15		0.675	-28		0.675	-7.5		0.675	-0.8		0.675	-13.5		0.675	2.4		0.675	2.1		0.675	-10.8		0.675	12.1		0.675	0.09
0.68333	10		0.68333	13		0.68333	-28		0.68333	-8		0.68333	-0.64		0.68333	-12.6		0.68333	2.4		0.68333	2.1		0.68333	-10.88		0.68333	12.2		0.68333	0.12
0.69167	8		0.69167	12		0.69167	-28		0.69167	-8		0.69167	-0.64		0.69167	-12.6		0.69167	2.5		0.69167	2		0.69167	-10.8		0.69167	12.5		0.69167	0.12
0.7	4		0.7	11		0.7	-28		0.7	-7.5		0.7	-0.64		0.7	-11.7		0.7	3.6		0.7	2.1		0.7	-10.88		0.7	12.8		0.7	0.15
0.70833	2		0.70833	11		0.70833	-28		0.70833	-7		0.70833	-0.96		0.70833	-10.8		0.70833	4.8		0.70833	2.1		0.70833	-10.72		0.70833	13		0.70833	0.12
0.71667	4		0.71667	10		0.71667	-29.4		0.71667	-7.5		0.71667	-0.96		0.71667	-10.8		0.71667	4.5		0.71667	2.1		0.71667	-10.72		0.71667	13.1		0.71667	0.12
0.725	4		0.725	10		0.725	-30.8		0.725	-7.5		0.725	-0.8		0.725	-9		0.725	3.9		0.725	2.1		0.725	-10.72		0.725	13.4		0.725	0.06
0.73333	4		0.73333	9		0.73333	-30.8		0.73333	-8		0.73333	-0.8		0.73333	-10.8		0.73333	3.4		0.73333	2.1		0.73333	-10.8		0.73333	13.6		0.73333	0.06
0.74167	4		0.74167	8		0.74167	-30.8		0.74167	-8		0.74167	-0.8		0.74167	-11.7		0.74167	3		0.74167	2.1		0.74167	-10.8		0.74167	13.7		0.74167	0.03
0.75	4		0.75	6		0.75	-29.4		0.75	-8.5		0.75	-0.64		0.75	-13.5		0.75	2.8		0.75	2.2		0.75	-10.72		0.75	13.8		0.75	-0.03
0.75833	4		0.75833	6		0.75833	-29.4		0.75833	-8		0.75833	-0.48		0.75833	-14.4		0.75833	2.5		0.75833	2.4		0.75833	-10.56		0.75833	13.9		0.75833	0
0.76667	4		0.76667	7		0.76667	-30.8		0.76667	-8		0.76667	-0.32		0.76667	-14.4		0.76667	2.5		0.76667	2.4		0.76667	-10.56		0.76667	14.1		0.76667	0.09
0.775	8		0.775	6		0.775	-30.8		0.775	-7		0.775	-0.48		0.775	-14.4		0.775	2.5		0.775	2.5		0.775	-10.56		0.775	14.1		0.775	0.15
0.78333	10		0.78333	6		0.78333	-32.2		0.78333	-6.5		0.78333	-0.48		0.78333	-13.5		0.78333	2.6		0.78333	2.4		0.78333	-10.56		0.78333	14.2		0.78333	0.18
0.79167	12		0.79167	6		0.79167	-32.2		0.79167	-5.5		0.79167	-0.64		0.79167	-12.6		0.79167	2.5		0.79167	2.3		0.79167	-10.64		0.79167	14.4		0.79167	0.12
0.8	12		0.8	6		0.8	-32.2		0.8	-5.5		0.8	-0.8		0.8	-12.6		0.8	2.6		0.8	2.5		0.8	-10.64		0.8	14.7		0.8	0.12
0.80833	12		0.80833	4		0.80833	-33.6		0.80833	-5		0.80833	-0.96		0.80833	-12.6		0.80833	2.6		0.80833	2.8		0.80833	-10.56		0.80833	15.1		0.80833	0.12
0.81667	10		0.81667	3		0.81667	-33.6		0.81667	-5.5		0.81667	-1.12		0.81667	-13.5		0.81667	2.7		0.81667	2.8		0.81667	-10.56		0.81667	15.4		0.81667	0.15
0.825	8		0.825	1		0.825	-33.6		0.825	-6.5		0.825	-1.28		0.825	-12.6		0.825	2.7		0.825	2.6		0.825	-10.64		0.825	15.4		0.825	0.18
0.83333	10		0.83333	0		0.83333	-32.2		0.83333	-7.5		0.83333	-1.28		0.83333	-12.6		0.83333	2.7		0.83333	2.3		0.83333	-10.56		0.83333	15.6		0.83333	0.18
0.84167	14		0.84167	0		0.84167	-30.8		0.84167	-7.5		0.84167	-1.28		0.84167	-13.5		0.84167	2.7		0.84167	2.1		0.84167	-10.48		0.84167	15.7		0.84167	0.27
0.85	18		0.85	-2		0.85	-29.4		0.85	-8		0.85	-1.28		0.85	-13.5		0.85	2.7		0.85	2		0.85	-10.48		0.85	16		0.85	0.39
0.85833	16		0.85833	-1		0.85833	-30.8		0.85833	-8		0.85833	-1.12		0.85833	-12.6		0.85833	2.8		0.85833	2		0.85833	-10.48		0.85833	16.1		0.85833	0.39
0.86667	16		0.86667	12		0.86667	-32.2		0.86667	-7.5		0.86667	-1.12		0.86667	-11.7		0.86667	2.8		0.86667	1.8		0.86667	-10.56		0.86667	16.2		0.86667	0.36
0.875	14		0.875	39		0.875	-33.6		0.875	-7		0.875	-1.12		0.875	-10.8		0.875	2.7		0.875	1.6		0.875	-10.56		0.875	16.5		0.875	0.3
0.88333	12		0.88333	64		0.88333	-36.4		0.88333	-7		0.88333	-1.12		0.88333	-11.7		0.88333	2.7		0.88333	1.6		0.88333	-10.56		0.88333	16.6		0.88333	0.24
0.89167	8		0.89167	63		0.89167	-36.4		0.89167	-6.5		0.89167	-1.12		0.89167	-12.6		0.89167	2.7		0.89167	1.6		0.89167	-10.56		0.89167	16.7		0.89167	0.27
0.9	10		0.9	45		0.9	-37.8		0.9	-7		0.9	-1.12		0.9	-13.5		0.9	2.7		0.9	1.6		0.9	-10.56		0.9	16.9		0.9	0.33
0.90833	10		0.90833	27		0.90833	-36.4		0.90833	-6.5		0.90833	-1.12		0.90833	-13.5		0.90833	2.7		0.90833	1.5		0.90833	-10.72		0.90833	17.1		0.90833	0.39
0.91667	8		0.91667	13		0.91667	-36.4		0.91667	-6		0.91667	-1.28		0.91667	-13.5		0.91667	2.7		0.91667	1.4		0.91667	-10.64		0.91667	17.4		0.91667	0.42
0.925	8		0.925	5		0.925	-35		0.925	-6		0.925	-1.6		0.925	-13.5		0.925	2.7		0.925	1.4		0.925	-10.48		0.925	17.7		0.925	0.42
0.93333	8		0.93333	-1		0.93333	-36.4		0.93333	-6		0.93333	-1.6		0.93333	-13.5		0.93333	2.8		0.93333	1.3		0.93333	-10.32		0.93333	17.9		0.93333	0.39
0.94167	10		0.94167	-6		0.94167	-37.8		0.94167	-6		0.94167	-1.44		0.94167	-14.4		0.94167	2.9		0.94167	1.3		0.94167	-10.32		0.94167	18.2		0.94167	0.36
0.95	8		0.95	-11		0.95	-39.2		0.95	-5.5		0.95	-1.44		0.95	-13.5		0.95	3		0.95	1.4		0.95	-10.24		0.95	18.5		0.95	0.3
0.95833	6		0.95833	-14		0.95833	-40.6		0.95833	-5		0.95833	-1.6		0.95833	-13.5		0.95833	3.1		0.95833	1.5		0.95833	-10.24		0.95833	18.8		0.95833	0.3
0.96667	4		0.96667	-15		0.96667	-39.2		0.96667	-5.5		0.96667	-1.6		0.96667	-13.5		0.96667	3.1		0.96667	1.5		0.96667	-10.16		0.96667	19		0.96667	0.33
0.975	2		0.975	-16		0.975	-39.2		0.975	-6		0.975	-1.12		0.975	-12.6		0.975	3.2		0.975	1.3		0.975	-10.08		0.975	19.3		0.975	0.39
0.98333	4		0.98333	-17		0.98333	-39.2		0.98333	-6.5		0.98333	-0.8		0.98333	-12.6		0.98333	3.3		0.98333	1.2		0.98333	-10.08		0.98333	19.7		0.98333	0.51
0.99167	6		0.99167	-19		0.99167	-40.6		0.99167	-6		0.99167	-0.64		0.99167	-13.5		0.99167	3.5		0.99167	1.4		0.99167	-10.08		0.99167	20		0.99167	0.9
1	8		1	-21		1	-42		1	-5.5		1	-0.8		1	-13.5		1	3.6		1	1.4		1	-10.08		1	20.3		1	1.74
1.00833	10		1.00833	-21		1.00833	-43.4		1.00833	-6		1.00833	-1.12		1.00833	-12.6		1.00833	3.8		1.00833	1.4		1.00833	-10.16		1.00833	20.6		1.00833	3.33
1.01667	10		1.01667	-20		1.01667	-43.4		1.01667	-6.5		1.01667	-1.44		1.01667	-12.6		1.01667	3.9		1.01667	1.3		1.01667	-10.24		1.01667	20.8		1.01667	6.09
1.025	10		1.025	-20		1.025	-43.4		1.025	-6.5		1.025	-1.44		1.025	-12.6		1.025	3.8		1.025	1.3		1.025	-10.32		1.025	21.1		1.025	10.83
1.03333	10		1.03333	-22		1.03333	-43.4		1.03333	-7		1.03333	-1.12		1.03333	-12.6		1.03333	3.7		1.03333	1.4		1.03333	-10.4		1.03333	21.3		1.03333	18.87
1.04167	12		1.04167	-23		1.04167	-46.2		1.04167	-7.5		1.04167	-1.12		1.04167	-12.6		1.04167	3.7		1.04167	1.4		1.04167	-10.48		1.04167	21.7		1.04167	31.68
1.05	14		1.05	-23		1.05	-49		1.05	-7.5		1.05	-1.28		1.05	-12.6		1.05	3.6		1.05	1.4		1.05	-10.48		1.05	22.1		1.05	50.79
1.05833	12		1.05833	-23		1.05833	-50.4		1.05833	-7.5		1.05833	-1.28		1.05833	-13.5		1.05833	3.6		1.05833	1.3		1.05833	-10.32		1.05833	22.4		1.05833	77.22
1.06667	8		1.06667	-25		1.06667	-49		1.06667	-8		1.06667	-0.96		1.06667	-13.5		1.06667	3.6		1.06667	1.5		1.06667	-10.24		1.06667	22.7		1.06667	111.66
1.075	8		1.075	-25		1.075	-50.4		1.075	-9		1.075	-0.96		1.075	-13.5		1.075	3.7		1.075	1.7		1.075	-10		1.075	22.9		1.075	153.99
1.08333	10		1.08333	-25		1.08333	-51.8		1.08333	-9		1.08333	-0.96		1.08333	-12.6		1.08333	3.6		1.08333	1.8		1.08333	-9.76		1.08333	23.3		1.08333	203.82
1.09167	10		1.09167	-27		1.09167	-51.8		1.09167	-9		1.09167	-0.96		1.09167	-12.6		1.09167	3.5		1.09167	2.1		1.09167	-9.6		1.09167	23.9		1.09167	260.43
1.1	10		1.1	-28		1.1	-53.2		1.1	-9.5		1.1	-0.96		1.1	-10.8		1.1	3.4		1.1	2.6		1.1	-9.52		1.1	24.4		1.1	322.95
1.10833	8		1.10833	-29		1.10833	-54.6		1.10833	-10.5		1.10833	-0.8		1.10833	-9.9		1.10833	3.2		1.10833	2.9		1.10833	-9.52		1.10833	24.9		1.10833	390.48
1.11667	8		1.11667	-30		1.11667	-56		1.11667	-11.5		1.11667	-0.64		1.11667	-11.7		1.11667	3.1		1.11667	2.9		1.11667	-9.44		1.11667	25.4		1.11667	462.15
1.125	10		1.125	-31		1.125	-56		1.125	-12.5		1.125	-0.8		1.125	-13.5		1.125	3.3		1.125	2.7		1.125	-9.36		1.125	25.8		1.125	537.12
1.13333	8		1.13333	-32		1.13333	-54.6		1.13333	-13.5		1.13333	-1.12		1.13333	-15.3		1.13333	3.4		1.13333	2.5		1.13333	-9.2		1.13333	26.3		1.13333	614.55
1.14167	6		1.14167	-32		1.14167	-53.2		1.14167	-13.5		1.14167	-1.28		1.14167	-17.1		1.14167	3.4		1.14167	2.3		1.14167	-8.72		1.14167	26.8		1.14167	693.96
1.15	4		1.15	-33		1.15	-51.8		1.15	-13		1.15	-1.12		1.15	-18		1.15	3.8		1.15	2.2		1.15	-7.6		1.15	27.3		1.15	774.84
1.15833	6		1.15833	-33		1.15833	-50.4		1.15833	-12		1.15833	-0.8		1.15833	-17.1		1.15833	4.5		1.15833	2.2		1.15833	-4.64		1.15833	28.1		1.15833	856.8
1.16667	8		1.16667	-33		1.16667	-49		1.16667	-12		1.16667	-0.64		1.16667	-15.3		1.16667	6.2		1.16667	2.1		1.16667	2.48		1.16667	29.7		1.16667	939.45
1.175	10		1.175	-32		1.175	-51.8		1.175	-12		1.175	-0.48		1.175	-15.3		1.175	9.9		1.175	2.2		1.175	17.84		1.175	32.8		1.175	1022.82
1.18333	12		1.18333	-33		1.18333	-53.2		1.18333	-12.5		1.18333	-0.48		1.18333	-15.3		1.18333	17.8		1.18333	2.3		1.18333	47.92		1.18333	39.5		1.18333	1106.91
1.19167	16		1.19167	-34		1.19167	-51.8		1.19167	-12		1.19167	-0.48		1.19167	-16.2		1.19167	34.2		1.19167	2.3		1.19167	100.08		1.19167	53.6		1.19167	1191.84
1.2	20		1.2	-35		1.2	-50.4		1.2	-12.5		1.2	-0.64		1.2	-16.2		1.2	65.1		1.2	2.3		1.2	181.2		1.2	81.4		1.2	1277.67
1.20833	22		1.20833	-35		1.20833	-47.6		1.20833	-13.5		1.20833	-0.64		1.20833	-15.3		1.20833	118.3		1.20833	2.3		1.20833	295.76		1.20833	131.1		1.20833	1364.52
1.21667	22		1.21667	-37		1.21667	-44.8		1.21667	-13.5		1.21667	-0.8		1.21667	-15.3		1.21667	201.1		1.21667	2.8		1.21667	445.2		1.21667	211.6		1.21667	1452.33
1.225	22		1.225	-36		1.225	-43.4		1.225	-14.5		1.225	-0.8		1.225	-16.2		1.225	318.6		1.225	4.2		1.225	627.68		1.225	329.8		1.225	1540.92
1.23333	20		1.23333	-36		1.23333	-44.8		1.23333	-15		1.23333	-0.96		1.23333	-14.4		1.23333	472		1.23333	7.3		1.23333	838.56		1.23333	489.4		1.23333	1630.14
1.24167	18		1.24167	-34		1.24167	-44.8		1.24167	-15.5		1.24167	-0.96		1.24167	-14.4		1.24167	659.3		1.24167	13.8		1.24167	1071.28		1.24167	690		1.24167	1719.75
1.25	18		1.25	-32		1.25	-43.4		1.25	-15		1.25	-1.12		1.25	-16.2		1.25	874.8		1.25	27.2		1.25	1318.96		1.25	928		1.25	1809.57
1.25833	20		1.25833	-33		1.25833	-43.4		1.25833	-15.5		1.25833	-1.28		1.25833	-18		1.25833	1110.7		1.25833	52.3		1.25833	1575.04		1.25833	1197.2		1.25833	1899.45
1.26667	18		1.26667	-34		1.26667	-43.4		1.26667	-15.5		1.26667	-1.28		1.26667	-18		1.26667	1358.5		1.26667	95.5		1.26667	1834.24		1.26667	1489.6		1.26667	1989.21
1.275	14		1.275	-35		1.275	-43.4		1.275	-16		1.275	-1.28		1.275	-18.9		1.275	1609.7		1.275	164.3		1.275	2093.12		1.275	1797.5		1.275	2078.64
1.28333	12		1.28333	-37		1.28333	-43.4		1.28333	-16		1.28333	-1.12		1.28333	-18.9		1.28333	1858.3		1.28333	264.8		1.28333	2349.44		1.28333	2113.9		1.28333	2167.71
1.29167	12		1.29167	-39		1.29167	-42		1.29167	-15.5		1.29167	-0.8		1.29167	-18		1.29167	2100.5		1.29167	400.3		1.29167	2601.92		1.29167	2433.1		1.29167	2256.36
1.3	12		1.3	-40		1.3	-42		1.3	-15.5		1.3	-0.64		1.3	-18		1.3	2334.8		1.3	570.5		1.3	2849.68		1.3	2751.6		1.3	2344.44
1.30833	10		1.30833	-40		1.30833	-44.8		1.30833	-15.5		1.30833	-0.48		1.30833	-17.1		1.30833	2561.2		1.30833	771.6		1.30833	3092.16		1.30833	3067.5		1.30833	2431.86
1.31667	10		1.31667	-40		1.31667	-47.6		1.31667	-16.5		1.31667	-0.48		1.31667	-18		1.31667	2780.8		1.31667	997.8		1.31667	3328.8		1.31667	3379.9		1.31667	2518.68
1.325	8		1.325	-40		1.325	-49		1.325	-17		1.325	-0.48		1.325	-18		1.325	2994.2		1.325	1241.4		1.325	3558.72		1.325	3688.2		1.325	2604.87
1.33333	8		1.33333	-40		1.33333	-49		1.33333	-17.5		1.33333	-0.64		1.33333	-17.1		1.33333	3202.1		1.33333	1494.7		1.33333	3780.56		1.33333	3992.3		1.33333	2690.46
1.34167	6		1.34167	-42		1.34167	-49		1.34167	-17		1.34167	-0.64		1.34167	-17.1		1.34167	3404.7		1.34167	1750.3		1.34167	3992.72		1.34167	4291.2		1.34167	2775.45
1.35	4		1.35	-43		1.35	-49		1.35	-17		1.35	-0.32		1.35	-18		1.35	3601.5		1.35	2002.6		1.35	4193.76		1.35	4584.2		1.35	2859.9
1.35833	4		1.35833	-42		1.35833	-50.4		1.35833	-17.5		1.35833	-0.32		1.35833	-18.9		1.35833	3792.1		1.35833	2248.2		1.35833	4382.24		1.35833	4869.8		1.35833	2943.87
1.36667	6		1.36667	-42		1.36667	-53.2		1.36667	-18		1.36667	-0.48		1.36667	-18		1.36667	3975.5		1.36667	2485.5		1.36667	4556.88		1.36667	5145.9		1.36667	3027.33
1.375	6		1.375	-43		1.375	-54.6		1.375	-17.5		1.375	-0.32		1.375	-15.3		1.375	4150.3		1.375	2714.3		1.375	4716.48		1.375	5410.7		1.375	3110.31
1.38333	4		1.38333	-43		1.38333	-54.6		1.38333	-17.5		1.38333	0		1.38333	-14.4		1.38333	4315		1.38333	2934.9		1.38333	4860.64		1.38333	5662.3		1.38333	3192.87
1.39167	4		1.39167	-43		1.39167	-54.6		1.39167	-16.5		1.39167	0.32		1.39167	-13.5		1.39167	4467.8		1.39167	3148.1		1.39167	4988.64		1.39167	5899		1.39167	3275.1
1.4	4		1.4	-42		1.4	-56		1.4	-16.5		1.4	0.48		1.4	-13.5		1.4	4607.8		1.4	3354.1		1.4	5100.48		1.4	6119.5		1.4	3357
1.40833	2		1.40833	-42		1.40833	-57.4		1.40833	-16.5		1.40833	0.64		1.40833	-12.6		1.40833	4734.3		1.40833	3553.1		1.40833	5196.32		1.40833	6322.7		1.40833	3438.72
1.41667	2		1.41667	-43		1.41667	-58.8		1.41667	-16.5		1.41667	0.8		1.41667	-12.6		1.41667	4847.1		1.41667	3744.5		1.41667	5276.8		1.41667	6508.2		1.41667	3520.29
1.425	4		1.425	-44		1.425	-58.8		1.425	-16		1.425	0.8		1.425	-12.6		1.425	4946		1.425	3927.2		1.425	5342.4		1.425	6675.4		1.425	3601.71
1.43333	4		1.43333	-44		1.43333	-56		1.43333	-16		1.43333	0.8		1.43333	-12.6		1.43333	5031.1		1.43333	4100		1.43333	5393.92		1.43333	6824.3		1.43333	3683.16
1.44167	6		1.44167	-44		1.44167	-53.2		1.44167	-16		1.44167	0.96		1.44167	-12.6		1.44167	5102.5		1.44167	4261.7		1.44167	5432.56		1.44167	6955.4		1.44167	3764.76
1.45	8		1.45	-43		1.45	-51.8		1.45	-16		1.45	1.12		1.45	-13.5		1.45	5160.8		1.45	4410.8		1.45	5459.44		1.45	7069.1		1.45	3846.6
1.45833	10		1.45833	-42		1.45833	-51.8		1.45833	-16		1.45833	1.12		1.45833	-13.5		1.45833	5206.9		1.45833	4546.5		1.45833	5475.68		1.45833	7166.4		1.45833	3928.77
1.46667	10		1.46667	-42		1.46667	-53.2		1.46667	-16		1.46667	1.28		1.46667	-12.6		1.46667	5242		1.46667	4667.5		1.46667	5482.4		1.46667	7248.5		1.46667	4011.36
1.475	8		1.475	-43		1.475	-50.4		1.475	-16.5		1.475	1.44		1.475	-13.5		1.475	5266.9		1.475	4773.7		1.475	5480.88		1.475	7316.7		1.475	4094.49
1.48333	12		1.48333	-44		1.48333	-49		1.48333	-16		1.48333	1.44		1.48333	-13.5		1.48333	5282.5		1.48333	4865		1.48333	5472.08		1.48333	7371.9		1.48333	4178.4
1.49167	14		1.49167	-44		1.49167	-49		1.49167	-15		1.49167	1.44		1.49167	-12.6		1.49167	5290		1.49167	4941.8		1.49167	5457.2		1.49167	7415.6		1.49167	4263.06
1.5	18		1.5	-42		1.5	-47.6		1.5	-14		1.5	1.6		1.5	-12.6		1.5	5290.5		1.5	5004.7		1.5	5436.72		1.5	7449.3		1.5	4348.65
1.50833	20		1.50833	-41		1.50833	-43.4		1.50833	-13		1.50833	2.56		1.50833	-12.6		1.50833	5284.8		1.50833	5054.6		1.50833	5411.92		1.50833	7474.1		1.50833	4435.38
1.51667	20		1.51667	-39		1.51667	-44.8		1.51667	-12.5		1.51667	3.36		1.51667	-11.7		1.51667	5273.8		1.51667	5092.8		1.51667	5383.6		1.51667	7491.5		1.51667	4523.34
1.525	20		1.525	-38		1.525	-44.8		1.525	-12.5		1.525	3.68		1.525	-10.8		1.525	5258.4		1.525	5120.6		1.525	5352.48		1.525	7502.8		1.525	4612.71
1.53333	24		1.53333	-37		1.53333	-43.4		1.53333	-12		1.53333	3.68		1.53333	-9.9		1.53333	5239.4		1.53333	5139.6		1.53333	5319.28		1.53333	7509.1		1.53333	4703.61
1.54167	30		1.54167	-36		1.54167	-40.6		1.54167	-11.5		1.54167	3.52		1.54167	-8.1		1.54167	5217.4		1.54167	5150.9		1.54167	5284.32		1.54167	7511.8		1.54167	4795.98
1.55	38		1.55	-34		1.55	-36.4		1.55	-11		1.55	3.52		1.55	-5.4		1.55	5193.2		1.55	5155.7		1.55	5248.24		1.55	7510.9		1.55	4890.06
1.55833	42		1.55833	-32		1.55833	-32.2		1.55833	-10		1.55833	3.84		1.55833	-4.5		1.55833	5167.2		1.55833	5155.4		1.55833	5211.52		1.55833	7507.6		1.55833	4986
1.56667	48		1.56667	-31		1.56667	-26.6		1.56667	-8.5		1.56667	4.32		1.56667	-4.5		1.56667	5139.8		1.56667	5150.9		1.56667	5174.4		1.56667	7502.9		1.56667	5083.95
1.575	56		1.575	-30		1.575	-25.2		1.575	-7.5		1.575	4.8		1.575	-3.6		1.575	5111.6		1.575	5143.4		1.575	5137.28		1.575	7497.6		1.575	5183.97
1.58333	64		1.58333	-29		1.58333	-23.8		1.58333	-6.5		1.58333	5.76		1.58333	-4.5		1.58333	5082.7		1.58333	5133.9		1.58333	5100.56		1.58333	7492.4		1.58333	5286.18
1.59167	70		1.59167	-26		1.59167	-22.4		1.59167	-3.5		1.59167	7.04		1.59167	-4.5		1.59167	5053.8		1.59167	5122.9		1.59167	5064.48		1.59167	7487.9		1.59167	5390.67
1.6	74		1.6	-24		1.6	-21		1.6	3.5		1.6	9.44		1.6	-1.8		1.6	5025.1		1.6	5111.4		1.6	5029.36		1.6	7484.4		1.6	5497.53
1.60833	92		1.60833	-21		1.60833	-15.4		1.60833	17.5		1.60833	14.4		1.60833	2.7		1.60833	4996.9		1.60833	5099.6		1.60833	4995.44		1.60833	7482.5		1.60833	5606.88
1.61667	126		1.61667	-18		1.61667	-8.4		1.61667	43		1.61667	23.52		1.61667	5.4		1.61667	4969.3		1.61667	5087.9		1.61667	4962.88		1.61667	7482.6		1.61667	5718.72
1.625	192		1.625	-15		1.625	2.8		1.625	88		1.625	39.36		1.625	9		1.625	4942.4		1.625	5076.7		1.625	4932		1.625	7485.1		1.625	5833.17
1.63333	314		1.63333	-11		1.63333	22.4		1.63333	169.5		1.63333	67.52		1.63333	11.7		1.63333	4916.8		1.63333	5066.2		1.63333	4902.88		1.63333	7490.8		1.63333	5950.26
1.64167	540		1.64167	-5		1.64167	60.2		1.64167	311		1.64167	115.52		1.64167	14.4		1.64167	4892.8		1.64167	5056.9		1.64167	4876.08		1.64167	7499.8		1.64167	6070.11
1.65	942		1.65	8		1.65	133		1.65	540.5		1.65	191.36		1.65	18.9		1.65	4870.2		1.65	5049		1.65	4851.52		1.65	7512.7		1.65	6192.81
1.65833	1626		1.65833	38		1.65833	267.4		1.65833	884		1.65833	304.16		1.65833	27.9		1.65833	4849.4		1.65833	5042.7		1.65833	4829.36		1.65833	7529.7		1.65833	6318.39
1.66667	2702		1.66667	97		1.66667	511		1.66667	1361		1.66667	459.52		1.66667	45		1.66667	4830.5		1.66667	5038		1.66667	4809.76		1.66667	7551.5		1.66667	6446.91
1.675	4262		1.675	206		1.675	939.4		1.675	1979.5		1.675	660.16		1.675	79.2		1.675	4813.9		1.675	5035.2		1.675	4793.2		1.675	7578.3		1.675	6578.4
1.68333	6342		1.68333	408		1.68333	1643.6		1.68333	2737		1.68333	905.12		1.68333	148.5		1.68333	4799.4		1.68333	5034.4		1.68333	4779.68		1.68333	7610.9		1.68333	6712.95
1.69167	8932		1.69167	762		1.69167	2699.2		1.69167	3622		1.69167	1191.2		1.69167	280.8		1.69167	4787.2		1.69167	5035.9		1.69167	4769.36		1.69167	7649.7		1.69167	6850.71
1.7	11980		1.7	1333		1.7	4159.4		1.7	4617.5		1.7	1513.76		1.7	522.9		1.7	4777.5		1.7	5040		1.7	4762.4		1.7	7695.3		1.7	6991.65
1.70833	15388		1.70833	2179		1.70833	6043.8		1.70833	5702		1.70833	1866.88		1.70833	936.9		1.70833	4770.6		1.70833	5046.7		1.70833	4759.2		1.70833	7748.6		1.70833	7135.71
1.71667	19034		1.71667	3332		1.71667	8337		1.71667	6851		1.71667	2244		1.71667	1587.6		1.71667	4766.5		1.71667	5056.4		1.71667	4759.84		1.71667	7810.5		1.71667	7282.92
1.725	22788		1.725	4798		1.725	10998.4		1.725	8041.5		1.725	2638.08		1.725	2520.9		1.725	4765.7		1.725	5069.2		1.725	4764.64		1.725	7881.5		1.725	7433.28
1.73333	26532		1.73333	6552		1.73333	13962.2		1.73333	9250.5		1.73333	3042.88		1.73333	3762		1.73333	4768.2		1.73333	5085.2		1.73333	4773.92		1.73333	7963		1.73333	7586.67
1.74167	30182		1.74167	8555		1.74167	17143		1.74167	10458.5		1.74167	3453.44		1.74167	5308.2		1.74167	4774.3		1.74167	5104.9		1.74167	4787.84		1.74167	8056.3		1.74167	7743.06
1.75	33678		1.75	10743		1.75	20456.8		1.75	11652.5		1.75	3865.12		1.75	7130.7		1.75	4784.2		1.75	5128.7		1.75	4806.88		1.75	8163.4		1.75	7902.15
1.75833	37014		1.75833	13047		1.75833	23829.4		1.75833	12827		1.75833	4274.88		1.75833	9184.5		1.75833	4798.3		1.75833	5156.9		1.75833	4831.36		1.75833	8286.3		1.75833	8063.7
1.76667	40226		1.76667	15400		1.76667	27190.8		1.76667	13984.5		1.76667	4682.24		1.76667	11410.2		1.76667	4816.9		1.76667	5189.9		1.76667	4862.08		1.76667	8427.9		1.76667	8227.29
1.775	43362		1.775	17744		1.775	30493.4		1.775	15131.5		1.775	5088.16		1.775	13746.6		1.775	4840.3		1.775	5228.7		1.775	4899.6		1.775	8591.8		1.775	8392.41
1.78333	46472		1.78333	20042		1.78333	33720.4		1.78333	16277.5		1.78333	5494.72		1.78333	16136.1		1.78333	4869.4		1.78333	5274.1		1.78333	4944.64		1.78333	8783.2		1.78333	8558.64
1.79167	49594		1.79167	22276		1.79167	36871.8		1.79167	17428		1.79167	5904.8		1.79167	18533.7		1.79167	4904.8		1.79167	5326.7		1.79167	4998.4		1.79167	9009.1		1.79167	8725.29
1.8	52764		1.8	24450		1.8	39963		1.8	18588.5		1.8	6319.84		1.8	20907.9		1.8	4947.3		1.8	5388.3		1.8	5062.24		1.8	9278.7		1.8	8891.73
1.80833	55998		1.80833	26581		1.80833	43013.6		1.80833	19760		1.80833	6740.96		1.80833	23250.6		1.80833	4998.1		1.80833	5460.8		1.80833	5138.4		1.80833	9604.6		1.80833	9057.36
1.81667	59302		1.81667	28685		1.81667	46043.2		1.81667	20943		1.81667	7168		1.81667	25563.6		1.81667	5059.1		1.81667	5546.7		1.81667	5229.44		1.81667	10004.4		1.81667	9221.64
1.825	62674		1.825	30778		1.825	49064.4		1.825	22135		1.825	7600.8		1.825	27857.7		1.825	5132.8		1.825	5649.8		1.825	5339.6		1.825	10502.8		1.825	9384.27
1.83333	66112		1.83333	32871		1.83333	52081.4		1.83333	23331.5		1.83333	8038.4		1.83333	30145.5		1.83333	5222.9		1.83333	5775.6		1.83333	5475.12		1.83333	11136.9		1.83333	9545.13
1.84167	69606		1.84167	34968		1.84167	55088.6		1.84167	24526.5		1.84167	8479.84		1.84167	32435.1		1.84167	5335.6		1.84167	5932		1.84167	5645.36		1.84167	11961.1		1.84167	9704.31
1.85	73156		1.85	37071		1.85	58077.6		1.85	25713.5		1.85	8923.2		1.85	34730.1		1.85	5479.9		1.85	6130.2		1.85	5864.64		1.85	13049.3		1.85	9862.08
1.85833	76754		1.85833	39172		1.85833	61040		1.85833	26888		1.85833	9367.04		1.85833	37029.6		1.85833	5669.6		1.85833	6387		1.85833	6155.52		1.85833	14480.5		1.85833	10018.9
1.86667	80390		1.86667	41264		1.86667	63966		1.86667	28045.5		1.86667	9810.08		1.86667	39325.5		1.86667	5925.6		1.86667	6726.3		1.86667	6556.4		1.86667	16298.2		1.86667	10175.2
1.875	84074		1.875	43337		1.875	66838.8		1.875	29181		1.875	10251.7		1.875	41610.6		1.875	6280.5		1.875	7184.9		1.875	7137.2		1.875	18467.6		1.875	10331.7
1.88333	87800		1.88333	45382		1.88333	69645.8		1.88333	30291		1.88333	10690.9		1.88333	43872.3		1.88333	6786.4		1.88333	7818		1.88333	8018.48		1.88333	20870		1.88333	10488.8
1.89167	91564		1.89167	47387		1.89167	72377.2		1.89167	31374		1.89167	11127.4		1.89167	46095.3		1.89167	7529.7		1.89167	8702.7		1.89167	9355.52		1.89167	23342.2		1.89167	10647
1.9	95372		1.9	49341		1.9	75024.6		1.9	32429		1.9	11561		1.9	48267.9		1.9	8649.6		1.9	9930.2		1.9	11256.2		1.9	25730.4		1.9	10806.6
1.90833	99232		1.90833	51237		1.90833	77592.2		1.90833	33455		1.90833	11991.7		1.90833	50376.6		1.90833	10322.6		1.90833	11577.1		1.90833	13684		1.90833	27924.9		1.90833	10967.6
1.91667	103150		1.91667	53071		1.91667	80078.6		1.91667	34454.5		1.91667	12419.7		1.91667	52413.3		1.91667	12673.1		1.91667	13660.4		1.91667	16447.1		1.91667	29867.1		1.91667	11130
1.925	107140		1.925	54842		1.925	82489.4		1.925	35427		1.925	12845.6		1.925	54370.8		1.925	15659.4		1.925	16107.4		1.925	19287.9		1.925	31540.7		1.925	11293.4
1.93333	111218		1.93333	56550		1.93333	84834.4		1.93333	36374		1.93333	13269.8		1.93333	56246.4		1.93333	19051.3		1.93333	18763		1.93333	21983.6		1.93333	32958.9		1.93333	11457.6
1.94167	115410		1.94167	58198		1.94167	87122		1.94167	37299		1.94167	13693		1.94167	58038.3		1.94167	22531.2		1.94167	21436.7		1.94167	24394.9		1.94167	34151		1.94167	11622.1
1.95	119746		1.95	59793		1.95	89373.2		1.95	38205.5		1.95	14115.7		1.95	59748.3		1.95	25820.8		1.95	23956.9		1.95	26463.8		1.95	35154		1.95	11786.3
1.95833	124262		1.95833	61336		1.95833	91609		1.95833	39096.5		1.95833	14538.4		1.95833	61379.1		1.95833	28746.2		1.95833	26206.3		1.95833	28189.6		1.95833	36004.8		1.95833	11949.1
1.96667	128994		1.96667	62832		1.96667	93847.6		1.96667	39976		1.96667	14961.6		1.96667	62937		1.96667	31236.2		1.96667	28127.7		1.96667	29605		1.96667	36737.2		1.96667	12109
1.975	133990		1.975	64293		1.975	96111.4		1.975	40847		1.975	15386.1		1.975	64427.4		1.975	33293.1		1.975	29712.1		1.975	30758.8		1.975	37379.1		1.975	12263.9
1.98333	139298		1.98333	65731		1.98333	98418.6		1.98333	41713.5		1.98333	15812.8		1.98333	65862.9		1.98333	34960.7		1.98333	30979.6		1.98333	31703.7		1.98333	37951.3		1.98333	12408.3
1.99167	144982		1.99167	67159		1.99167	100796		1.99167	42579.5		1.99167	16243		1.99167	67251.6		1.99167	36301.4		1.99167	31956.7		1.99167	32489		1.99167	38466.7		1.99167	12526.4
2	151104		2	68587		2	103265		2	43449.5		2	16677.3		2	68604.3		2	37380.3		2	32642.6		2	33155.8		2	38931.9		2	12579.8
2.00833	157740		2.00833	70028		2.00833	105850		2.00833	44328		2.00833	17116.3		2.00833	69932.7		2.00833	38256.1		2.00833	32960.5		2.00833	33737.5		2.00833	39346.2		2.00833	12495.7
2.01667	164972		2.01667	71493		2.01667	108581		2.01667	45220		2.01667	17561		2.01667	71249.4		2.01667	38975.4		2.01667	32719.1		2.01667	34258.8		2.01667	39694.7		2.01667	12167.7
2.025	172872		2.025	72993		2.025	111492		2.025	46130		2.025	18012.5		2.025	72564.3		2.025	39571.4		2.025	31632.2		2.025	34736.8		2.025	39914.6		2.025	11485.7
2.03333	181490		2.03333	74541		2.03333	114618		2.03333	47061		2.03333	18471.8		2.03333	73889.1		2.03333	40061.8		2.03333	29443.2		2.03333	35182.9		2.03333	39835.1		2.03333	10398.3
2.04167	190732		2.04167	76151		2.04167	118003		2.04167	48019.5		2.04167	18940.6		2.04167	75235.5		2.04167	40436.3		2.04167	26128		2.04167	35603.7		2.04167	39141.2		2.04167	8969.13
2.05	199972		2.05	77835		2.05	121701		2.05	49009.5		2.05	19419.7		2.05	76611.6		2.05	40613.1		2.05	22012.8		2.05	36001.8		2.05	37442.9		2.05	7370.25
2.05833	207404		2.05833	79609		2.05833	125763		2.05833	50037.5		2.05833	19910.1		2.05833	78032.7		2.05833	40369.5		2.05833	17655.5		2.05833	36376.7		2.05833	34463.8		2.05833	5802.81
2.06667	210212		2.06667	81490		2.06667	130263		2.06667	51110		2.06667	20412.8		2.06667	79510.5		2.06667	39326.2		2.06667	13581		2.06667	36722.9		2.06667	30252.6		2.06667	4415.91
2.075	206138		2.075	83503		2.075	135279		2.075	52233.5		2.075	20929.4		2.075	81055.8		2.075	37085.6		2.075	10110.6		2.075	37018.6		2.075	25252.5		2.075	3279.39
2.08333	194292		2.08333	85673		2.08333	140903		2.08333	53413.5		2.08333	21461.4		2.08333	82683		2.08333	33476.4		2.08333	7352.2		2.08333	37196.5		2.08333	20115		2.08333	2399.82
2.09167	174934		2.09167	88029		2.09167	147225		2.09167	54660		2.09167	22009.9		2.09167	84408.3		2.09167	28737.6		2.09167	5270.8		2.09167	37109.3		2.09167	15407.1		2.09167	1748.1
2.1	149982		2.1	90607		2.1	154340		2.1	55983.5		2.1	22576.5		2.1	86251.5		2.1	23464.8		2.1	3761.7		2.1	36526.8		2.1	11450.3		2.1	1281.09
2.10833	122770		2.10833	93452		2.10833	162308		2.10833	57395.5		2.10833	23162.9		2.10833	88231.5		2.10833	18329.5		2.10833	2701		2.10833	35178.7		2.10833	8332.2		2.10833	955.11
2.11667	96606		2.11667	96619		2.11667	171111		2.11667	58908.5		2.11667	23770.6		2.11667	90376.2		2.11667	13816.1		2.11667	1972.8		2.11667	32828.2		2.11667	5991.8		2.11667	732
2.125	73698		2.125	100172		2.125	180523		2.125	60539		2.125	24401.6		2.125	92715.3		2.125	10141.8		2.125	1481.2		2.125	29386.7		2.125	4299.7		2.125	581.43
2.13333	55028		2.13333	104191		2.13333	189760		2.13333	62304.5		2.13333	25057.6		2.13333	95284.8		2.13333	7316.2		2.13333	1152.6		2.13333	25055.4		2.13333	3111.5		2.13333	480.66
2.14167	40634		2.14167	108765		2.14167	197025		2.14167	64225		2.14167	25740.5		2.14167	98130.6		2.14167	5234.7		2.14167	933.3		2.14167	20330.3		2.14167	2295.4		2.14167	413.37
2.15	30020		2.15	113993		2.15	199584		2.15	66324		2.15	26451.4		2.15	101306		2.15	3751		2.15	786.2		2.15	15784		2.15	1743.8		2.15	368.22
2.15833	22456		2.15833	119976		2.15833	194711		2.15833	68628		2.15833	27191.4		2.15833	104873		2.15833	2719.7		2.15833	686.1		2.15833	11829		2.15833	1374.4		2.15833	337.62
2.16667	17204		2.16667	126798		2.16667	180996		2.16667	71162.5		2.16667	27961		2.16667	108909		2.16667	2015.9		2.16667	616.3		2.16667	8640.56		2.16667	1127.9		2.16667	316.56
2.175	13612		2.175	134513		2.175	159429		2.175	73951.5		2.175	28759.2		2.175	113498		2.175	1541.1		2.175	565.9		2.175	6210.48		2.175	962.8		2.175	301.77
2.18333	11170		2.18333	143105		2.18333	133253		2.18333	77014		2.18333	29583.5		2.18333	118732		2.18333	1222.7		2.18333	528.7		2.18333	4434.08		2.18333	850.7		2.18333	291.21
2.19167	9504		2.19167	152469		2.19167	106383		2.19167	80357		2.19167	30429.3		2.19167	124698		2.19167	1009.1		2.19167	500.4		2.19167	3175.12		2.19167	773		2.19167	283.5
2.2	8348		2.2	162373		2.2	81846.8		2.2	83973		2.2	31289.6		2.2	131462		2.2	864.7		2.2	478.4		2.2	2303.44		2.2	717.6		2.2	277.89
2.20833	7526		2.20833	172410		2.20833	61255.6		2.20833	87830		2.20833	32155.5		2.20833	139052		2.20833	765.8		2.20833	460.9		2.20833	1709.84		2.20833	677		2.20833	273.81
2.21667	6920		2.21667	181850		2.21667	45033.8		2.21667	91872.5		2.21667	33015.5		2.21667	147423		2.21667	696.7		2.21667	447.1		2.21667	1309.84		2.21667	646.3		2.21667	270.99
2.225	6456		2.225	189355		2.225	32865		2.225	96021.5		2.225	33853.6		2.225	156446		2.225	647.4		2.225	436.5		2.225	1041.68		2.225	622.4		2.225	269.25
2.23333	6094		2.23333	192779		2.23333	24081.4		2.23333	100175		2.23333	34641.9		2.23333	165903		2.23333	611.3		2.23333	428.3		2.23333	861.6		2.23333	603.1		2.23333	268.44
2.24167	5798		2.24167	189520		2.24167	17921.4		2.24167	104212		2.24167	35321.9		2.24167	175489		2.24167	584.4		2.24167	422.3		2.24167	739.76		2.24167	587.2		2.24167	268.41
2.25	5548		2.25	177770		2.25	13693.4		2.25	107971		2.25	35767.7		2.25	184821		2.25	564		2.25	418		2.25	656.24		2.25	574.1		2.25	269.01
2.25833	5330		2.25833	157951		2.25833	10824.8		2.25833	111183		2.25833	35741.4		2.25833	193396		2.25833	548.4		2.25833	415.2		2.25833	597.92		2.25833	563.4		2.25833	270.21
2.26667	5140		2.26667	132920		2.26667	8884.4		2.26667	113322		2.26667	34896.6		2.26667	200425		2.26667	536.4		2.26667	414		2.26667	556.4		2.26667	554.7		2.26667	271.8
2.275	4976		2.275	106566		2.275	7561.4		2.275	113450		2.275	32894.1		2.275	204486		2.275	527.7		2.275	413.8		2.275	526.08		2.275	547.9		2.275	273.72
2.28333	4832		2.28333	82110		2.28333	6645.8		2.28333	110312		2.28333	29617.9		2.28333	203330		2.28333	521.5		2.28333	414.8		2.28333	503.6		2.28333	543		2.28333	275.85
2.29167	4706		2.29167	61375		2.29167	5993.4		2.29167	102898		2.29167	25344.3		2.29167	194558		2.29167	517.3		2.29167	416.6		2.29167	486.56		2.29167	539.6		2.29167	278.22
2.3	4596		2.3	44924		2.3	5511.8		2.3	91249		2.3	20653.4		2.3	177215		2.3	514.9		2.3	419.2		2.3	473.52		2.3	537.8		2.3	281.07
2.30833	4502		2.30833	32517		2.30833	5140.8		2.30833	76774.5		2.30833	16141.3		2.30833	152957		2.30833	514.1		2.30833	422.4		2.30833	463.68		2.30833	537.6		2.30833	285.3
2.31667	4416		2.31667	23522		2.31667	4846.8		2.31667	61581.5		2.31667	12207.4		2.31667	125436		2.31667	514.8		2.31667	426		2.31667	456.32		2.31667	538.6		2.31667	292.29
2.325	4340		2.325	17194		2.325	4603.2		2.325	47482		2.325	9019.36		2.325	98461.8		2.325	517		2.325	430		2.325	451.12		2.325	540.6		2.325	303.66
2.33333	4272		2.33333	12843		2.33333	4397.4		2.33333	35518		2.33333	6576.16		2.33333	74640.6		2.33333	520.1		2.33333	434.3		2.33333	447.76		2.33333	543.5		2.33333	319.71
2.34167	4212		2.34167	9896		2.34167	4221		2.34167	26022.5		2.34167	4782.88		2.34167	55138.5		2.34167	523.9		2.34167	438.8		2.34167	446		2.34167	547.3		2.34167	338.28
2.35	4162		2.35	7915		2.35	4071.2		2.35	18864.5		2.35	3510.4		2.35	40053.6		2.35	528.4		2.35	443.7		2.35	445.76		2.35	552.1		2.35	354.84
2.35833	4118		2.35833	6578		2.35833	3941		2.35833	13681.5		2.35833	2629.92		2.35833	28890		2.35833	533.5		2.35833	448.9		2.35833	446.96		2.35833	557.9		2.35833	364.14
2.36667	4078		2.36667	5667		2.36667	3829		2.36667	10043.5		2.36667	2031.2		2.36667	20908.8		2.36667	539.4		2.36667	454.3		2.36667	449.36		2.36667	564.3		2.36667	362.01
2.375	4046		2.375	5035		2.375	3732.4		2.375	7549		2.375	1628		2.375	15354.9		2.375	545.8		2.375	460.1		2.375	453.04		2.375	571.5		2.375	346.14
2.38333	4024		2.38333	4582		2.38333	3649.8		2.38333	5864		2.38333	1356.8		2.38333	11565		2.38333	552.9		2.38333	466		2.38333	457.84		2.38333	579.5		2.38333	317.64
2.39167	4012		2.39167	4246		2.39167	3579.8		2.39167	4734.5		2.39167	1172.64		2.39167	9010.8		2.39167	560.5		2.39167	472.5		2.39167	463.52		2.39167	587.9		2.39167	281.22
2.4	4008		2.4	3984		2.4	3522.4		2.4	3976.5		2.4	1045.76		2.4	7297.2		2.4	568.8		2.4	479.4		2.4	470.16		2.4	596.9		2.4	242.67
2.40833	4010		2.40833	3775		2.40833	3473.4		2.40833	3462		2.40833	955.52		2.40833	6140.7		2.40833	577.7		2.40833	486.7		2.40833	477.6		2.40833	606.8		2.40833	206.64
2.41667	4028		2.41667	3603		2.41667	3428.6		2.41667	3106		2.41667	889.6		2.41667	5349.6		2.41667	587.1		2.41667	494.2		2.41667	485.84		2.41667	617.2		2.41667	175.74
2.425	4052		2.425	3459		2.425	3392.2		2.425	2852		2.425	839.2		2.425	4793.4		2.425	597		2.425	502.2		2.425	494.88		2.425	628.2		2.425	150.84
2.43333	4084		2.43333	3338		2.43333	3362.8		2.43333	2665		2.43333	799.36		2.43333	4391.1		2.43333	607.4		2.43333	510.7		2.43333	504.8		2.43333	640		2.43333	131.64
2.44167	4118		2.44167	3234		2.44167	3340.4		2.44167	2522		2.44167	767.2		2.44167	4086.9		2.44167	618.4		2.44167	519.9		2.44167	515.36		2.44167	652.5		2.44167	117.27
2.45	4160		2.45	3143		2.45	3325		2.45	2408.5		2.45	740.8		2.45	3850.2		2.45	630		2.45	529.8		2.45	526.56		2.45	665.6		2.45	106.71
2.45833	4208		2.45833	3064		2.45833	3313.8		2.45833	2317		2.45833	719.04		2.45833	3658.5		2.45833	642.1		2.45833	540.2		2.45833	538.4		2.45833	679.4		2.45833	98.88
2.46667	4260		2.46667	2996		2.46667	3306.8		2.46667	2242		2.46667	700.8		2.46667	3499.2		2.46667	654.8		2.46667	551.5		2.46667	550.8		2.46667	693.3		2.46667	93.03
2.475	4316		2.475	2935		2.475	3306.8		2.475	2179		2.475	685.6		2.475	3366		2.475	668.1		2.475	563.7		2.475	563.92		2.475	707.4		2.475	88.59
2.48333	4378		2.48333	2883		2.48333	3318		2.48333	2127		2.48333	673.28		2.48333	3255.3		2.48333	682.1		2.48333	577.6		2.48333	577.68		2.48333	722		2.48333	85.14
2.49167	4442		2.49167	2840		2.49167	3336.2		2.49167	2085		2.49167	663.52		2.49167	3162.6		2.49167	696.7		2.49167	594		2.49167	592.16		2.49167	737.4		2.49167	82.35
2.5	4512		2.5	2805		2.5	3357.2		2.5	2050.5		2.5	655.84		2.5	3083.4		2.5	712.3		2.5	613		2.5	607.44		2.5	753.3		2.5	80.13
2.50833	4588		2.50833	2778		2.50833	3381		2.50833	2022.5		2.50833	650.24		2.50833	3018.6		2.50833	730.4		2.50833	631.6		2.50833	623.6		2.50833	770		2.50833	78.33
2.51667	4668		2.51667	2757		2.51667	3411.8		2.51667	2002		2.51667	646.24		2.51667	2965.5		2.51667	753.3		2.51667	643.2		2.51667	640.72		2.51667	788.2		2.51667	76.95
2.525	4750		2.525	2745		2.525	3444		2.525	1988.5		2.525	643.52		2.525	2922.3		2.525	782.4		2.525	638.9		2.525	658.8		2.525	809.4		2.525	75.9
2.53333	4838		2.53333	2739		2.53333	3477.6		2.53333	1983.5		2.53333	642.4		2.53333	2887.2		2.53333	812.3		2.53333	612.9		2.53333	678.32		2.53333	834.3		2.53333	75.18
2.54167	4932		2.54167	2739		2.54167	3515.4		2.54167	1982		2.54167	642.24		2.54167	2861.1		2.54167	829.8		2.54167	570.4		2.54167	700.08		2.54167	859.6		2.54167	74.76
2.55	5030		2.55	2747		2.55	3557.4		2.55	1980		2.55	643.04		2.55	2840.4		2.55	823		2.55	525.3		2.55	725.44		2.55	875.7		2.55	74.52
2.55833	5128		2.55833	2762		2.55833	3606.4		2.55833	1980.5		2.55833	644.96		2.55833	2826		2.55833	796.4		2.55833	493.8		2.55833	755.76		2.55833	870.3		2.55833	74.34
2.56667	5230		2.56667	2780		2.56667	3656.8		2.56667	1983.5		2.56667	647.84		2.56667	2816.1		2.56667	769.9		2.56667	487.6		2.56667	788.48		2.56667	840.3		2.56667	73.95
2.575	5334		2.575	2803		2.575	3710		2.575	1989.5		2.575	651.52		2.575	2809.8		2.575	766.1		2.575	511.6		2.575	813.76		2.575	798.4		2.575	73.05
2.58333	5442		2.58333	2833		2.58333	3767.4		2.58333	1999.5		2.58333	655.84		2.58333	2808		2.58333	799.3		2.58333	565.3		2.58333	821.68		2.58333	766.4		2.58333	71.7
2.59167	5550		2.59167	2865		2.59167	3827.6		2.59167	2011		2.59167	661.12		2.59167	2808.9		2.59167	873.3		2.59167	644.7		2.59167	816.16		2.59167	763.2		2.59167	69.96
2.6	5624		2.6	2897		2.6	3892		2.6	2025		2.6	666.24		2.6	2815.2		2.6	983.6		2.6	744.6		2.6	815.6		2.6	797.8		2.6	68.1
2.60833	5582		2.60833	2933		2.60833	3959.2		2.60833	2041.5		2.60833	671.84		2.60833	2825.1		2.60833	1122.2		2.60833	860.2		2.60833	841.28		2.60833	870.6		2.60833	66.3
2.61667	5364		2.61667	2972		2.61667	4029.2		2.61667	2059.5		2.61667	678.24		2.61667	2837.7		2.61667	1280.9		2.61667	987		2.61667	904.88		2.61667	976.2		2.61667	64.59
2.625	4990		2.625	3012		2.625	4102		2.625	2080		2.625	685.28		2.625	2853.9		2.625	1452.8		2.625	1121.9		2.625	1007.2		2.625	1107.6		2.625	63
2.63333	4528		2.63333	3054		2.63333	4177.6		2.63333	2102.5		2.63333	692.8		2.63333	2875.5		2.63333	1632.1		2.63333	1262.2		2.63333	1140.96		2.63333	1257.9		2.63333	61.59
2.64167	4062		2.64167	3100		2.64167	4261.6		2.64167	2127		2.64167	700.64		2.64167	2898		2.64167	1810.8		2.64167	1404.9		2.64167	1296.16		2.64167	1421.5		2.64167	60.36
2.65	3652		2.65	3147		2.65	4349.8		2.65	2153		2.65	708.48		2.65	2922.3		2.65	1964.5		2.65	1541.2		2.65	1462.88		2.65	1594		2.65	59.28
2.65833	3312		2.65833	3195		2.65833	4443.6		2.65833	2180.5		2.65833	716.8		2.65833	2952		2.65833	2042.8		2.65833	1646.6		2.65833	1628.88		2.65833	1771.5		2.65833	58.26
2.66667	3040		2.66667	3243		2.66667	4541.6		2.66667	2209.5		2.66667	725.6		2.66667	2986.2		2.66667	2000		2.66667	1680.8		2.66667	1768.56		2.66667	1946.4		2.66667	57.3
2.675	2820		2.675	3294		2.675	4625.6		2.675	2240.5		2.675	735.04		2.675	3024		2.675	1834.3		2.675	1613.9		2.675	1837.36		2.675	2093.5		2.675	56.43
2.68333	2638		2.68333	3347		2.68333	4643.8		2.68333	2272.5		2.68333	745.28		2.68333	3063.6		2.68333	1585.6		2.68333	1453.9		2.68333	1798.16		2.68333	2162.7		2.68333	55.65
2.69167	2486		2.69167	3401		2.69167	4536		2.69167	2306.5		2.69167	757.44		2.69167	3105.9		2.69167	1307		2.69167	1238.3		2.69167	1651.52		2.69167	2110.5		2.69167	54.9
2.7	2364		2.7	3456		2.7	4281.2		2.7	2343.5		2.7	772.8		2.7	3150		2.7	1041.6		2.7	1009.8		2.7	1432.08		2.7	1937.4		2.7	54.24
2.70833	2262		2.70833	3512		2.70833	3914.4		2.70833	2386.5		2.70833	790.56		2.70833	3198.6		2.70833	814.5		2.70833	799.6		2.70833	1185.2		2.70833	1684.3		2.70833	53.67
2.71667	2192		2.71667	3570		2.71667	3507		2.71667	2440		2.71667	804.8		2.71667	3248.1		2.71667	634.8		2.71667	624.4		2.71667	948.72		2.71667	1403.7		2.71667	53.07
2.725	2166		2.725	3631		2.725	3122		2.725	2504		2.725	804		2.725	3299.4		2.725	500.3		2.725	488.3		2.725	745.12		2.725	1137.9		2.725	52.47
2.73333	2198		2.73333	3699		2.73333	2790.2		2.73333	2561		2.73333	779.52		2.73333	3355.2		2.73333	403.7		2.73333	387.8		2.73333	583.04		2.73333	911.4		2.73333	51.93
2.74167	2316		2.74167	3776		2.74167	2515.8		2.74167	2574.5		2.74167	730.08		2.74167	3411.9		2.74167	336.4		2.74167	316.3		2.74167	461.2		2.74167	732.5		2.74167	51.36
2.75	2546		2.75	3861		2.75	2291.8		2.75	2509.5		2.75	663.84		2.75	3471.3		2.75	290.1		2.75	266.5		2.75	373.44		2.75	599		2.75	50.85
2.75833	2904		2.75833	3942		2.75833	2109.8		2.75833	2359		2.75833	594.08		2.75833	3533.4		2.75833	257.9		2.75833	232.2		2.75833	311.84		2.75833	503.5		2.75833	50.31
2.76667	3394		2.76667	3985		2.76667	1965.6		2.76667	2148		2.76667	534.08		2.76667	3598.2		2.76667	234.9		2.76667	208.6		2.76667	268.88		2.76667	436.9		2.76667	49.83
2.775	4008		2.775	3941		2.775	1859.2		2.775	1920.5		2.775	494.72		2.775	3664.8		2.775	217.9		2.775	192.2		2.775	238.56		2.775	391		2.775	49.35
2.78333	4744		2.78333	3777		2.78333	1801.8		2.78333	1724		2.78333	481.44		2.78333	3735.9		2.78333	204.9		2.78333	180.9		2.78333	216.48		2.78333	359.2		2.78333	48.93
2.79167	5580		2.79167	3500		2.79167	1810.2		2.79167	1594.5		2.79167	496.64		2.79167	3815.1		2.79167	194.3		2.79167	173.1		2.79167	199.52		2.79167	336.5		2.79167	48.51
2.8	6490		2.8	3155		2.8	1902.6		2.8	1553.5		2.8	538.72		2.8	3903.3		2.8	185.2		2.8	168.3		2.8	186.08		2.8	319.7		2.8	48.06
2.80833	7422		2.80833	2799		2.80833	2097.2		2.80833	1607		2.80833	604.16		2.80833	3990.6		2.80833	177.4		2.80833	165.6		2.80833	175.04		2.80833	306.8		2.80833	47.64
2.81667	8226		2.81667	2474		2.81667	2409.4		2.81667	1750.5		2.81667	687.36		2.81667	4037.4		2.81667	170.5		2.81667	164.2		2.81667	165.76		2.81667	296.4		2.81667	47.25
2.825	8686		2.825	2199		2.825	2837.8		2.825	1973		2.825	775.84		2.825	3980.7		2.825	164.4		2.825	163.5		2.825	157.92		2.825	287.9		2.825	46.83
2.83333	8642		2.83333	1975		2.83333	3375.4		2.83333	2260		2.83333	846.08		2.83333	3783.6		2.83333	159.1		2.83333	162.3		2.83333	151.28		2.83333	280.6		2.83333	46.41
2.84167	8108		2.84167	1804		2.84167	4012.4		2.84167	2598		2.84167	873.12		2.84167	3469.5		2.84167	154.4		2.84167	159.8		2.84167	145.52		2.84167	274.3		2.84167	46.02
2.85	7238		2.85	1696		2.85	4733.4		2.85	2966.5		2.85	847.2		2.85	3095.1		2.85	150.2		2.85	155.6		2.85	140.4		2.85	268.8		2.85	45.6
2.85833	6226		2.85833	1667		2.85833	5523		2.85833	3323.5		2.85833	778.56		2.85833	2721.6		2.85833	146.4		2.85833	149.9		2.85833	135.92		2.85833	264		2.85833	45.21
2.86667	5232		2.86667	1732		2.86667	6358.8		2.86667	3578		2.86667	686.88		2.86667	2390.4		2.86667	142.9		2.86667	143.7		2.86667	131.84		2.86667	259.7		2.86667	44.85
2.875	4356		2.875	1901		2.875	7173.6		2.875	3634		2.875	590.72		2.875	2123.1		2.875	139.6		2.875	137.7		2.875	128.32		2.875	255.9		2.875	44.55
2.88333	3640		2.88333	2183		2.88333	7803.6		2.88333	3462		2.88333	502.72		2.88333	1935		2.88333	136.5		2.88333	132.2		2.88333	125.04		2.88333	252.6		2.88333	44.25
2.89167	3086		2.89167	2574		2.89167	8044.4		2.89167	3114.5		2.89167	429.44		2.89167	1837.8		2.89167	133.7		2.89167	127.3		2.89167	122		2.89167	249.6		2.89167	43.98
2.9	2670		2.9	3062		2.9	7792.4		2.9	2683		2.9	372.16		2.9	1846.8		2.9	131.2		2.9	123.2		2.9	119.04		2.9	246.9		2.9	43.71
2.90833	2366		2.90833	3636		2.90833	7117.6		2.90833	2246.5		2.90833	329.12		2.90833	1973.7		2.90833	129		2.90833	119.9		2.90833	116.4		2.90833	244.5		2.90833	43.41
2.91667	2146		2.91667	4279		2.91667	6196.4		2.91667	1856.5		2.91667	297.76		2.91667	2219.4		2.91667	126.8		2.91667	117		2.91667	113.92		2.91667	242.4		2.91667	43.17
2.925	1986		2.925	4970		2.925	5209.4		2.925	1537.5		2.925	274.88		2.925	2579.4		2.925	124.8		2.925	114.6		2.925	111.52		2.925	240.4		2.925	43.02
2.93333	1868		2.93333	5665		2.93333	4291		2.93333	1291.5		2.93333	258.24		2.93333	3043.8		2.93333	123		2.93333	112.4		2.93333	109.28		2.93333	238.4		2.93333	42.93
2.94167	1778		2.94167	6242		2.94167	3509.8		2.94167	1109.5		2.94167	245.76		2.94167	3595.5		2.94167	121.2		2.94167	110.6		2.94167	107.12		2.94167	236.6		2.94167	42.84
2.95	1708		2.95	6525		2.95	2889.6		2.95	978		2.95	236.32		2.95	4219.2		2.95	119.5		2.95	109		2.95	105.2		2.95	234.8		2.95	42.78
2.95833	1652		2.95833	6401		2.95833	2422		2.95833	884.5		2.95833	228.64		2.95833	4900.5		2.95833	117.8		2.95833	107.5		2.95833	103.36		2.95833	232.9		2.95833	42.81
2.96667	1604		2.96667	5903		2.96667	2077.6		2.96667	817		2.96667	222.08		2.96667	5625		2.96667	116.1		2.96667	106.3		2.96667	101.76		2.96667	231.2		2.96667	42.96
2.975	1566		2.975	5171		2.975	1829.8		2.975	767.5		2.975	216.64		2.975	6369.3		2.975	114.3		2.975	105.1		2.975	100.24		2.975	229.7		2.975	43.23
2.98333	1532		2.98333	4359		2.98333	1652		2.98333	730.5		2.98333	212		2.98333	7065.9		2.98333	112.5		2.98333	103.9		2.98333	99.04		2.98333	228.2		2.98333	43.77
2.99167	1504		2.99167	3586		2.99167	1523.2		2.99167	703		2.99167	208		2.99167	7543.8		2.99167	110.6		2.99167	102.7		2.99167	98		2.99167	226.8		2.99167	44.43
3	1478		3	2926		3	1429.4		3	680.5		3	204.64		3	7612.2		3	108.9		3	101.5		3	97.04		3	225.7		3	45.21
3.00833	1452		3.00833	2400		3.00833	1356.6		3.00833	661.5		3.00833	201.12		3.00833	7210.8		3.00833	107.3		3.00833	100.2		3.00833	96.32		3.00833	224.9		3.00833	45.93
3.01667	1428		3.01667	2000		3.01667	1297.8		3.01667	645		3.01667	197.92		3.01667	6447.6		3.01667	105.9		3.01667	98.8		3.01667	95.68		3.01667	224.4		3.01667	46.56
3.025	1408		3.025	1706		3.025	1250.2		3.025	631		3.025	194.88		3.025	5507.1		3.025	104.8		3.025	97.6		3.025	95.04		3.025	224		3.025	47.07
3.03333	1388		3.03333	1495		3.03333	1211		3.03333	618.5		3.03333	192.32		3.03333	4555.8		3.03333	103.9		3.03333	96.4		3.03333	94.24		3.03333	223.8		3.03333	47.25
3.04167	1370		3.04167	1345		3.04167	1178.8		3.04167	607.5		3.04167	189.92		3.04167	3705.3		3.04167	102.9		3.04167	95.5		3.04167	93.28		3.04167	223.6		3.04167	47.16
3.05	1354		3.05	1235		3.05	1149.4		3.05	598		3.05	187.52		3.05	3006.9		3.05	102.2		3.05	94.6		3.05	92.32		3.05	223.5		3.05	46.83
3.05833	1340		3.05833	1152		3.05833	1122.8		3.05833	589.5		3.05833	185.44		3.05833	2466.9		3.05833	101.6		3.05833	93.8		3.05833	91.04		3.05833	223.4		3.05833	46.32
3.06667	1326		3.06667	1091		3.06667	1097.6		3.06667	581.5		3.06667	183.68		3.06667	2066.4		3.06667	101		3.06667	93		3.06667	89.68		3.06667	223.3		3.06667	45.63
3.075	1310		3.075	1043		3.075	1078		3.075	574		3.075	181.92		3.075	1777.5		3.075	100.6		3.075	92.3		3.075	88.32		3.075	223.1		3.075	44.85
3.08333	1296		3.08333	1005		3.08333	1058.4		3.08333	567.5		3.08333	180.48		3.08333	1572.3		3.08333	100.3		3.08333	91.8		3.08333	86.88		3.08333	222.9		3.08333	43.98
3.09167	1288		3.09167	974		3.09167	1037.4		3.09167	563.5		3.09167	179.04		3.09167	1427.4		3.09167	99.9		3.09167	91.3		3.09167	85.28		3.09167	222.6		3.09167	43.02
3.1	1284		3.1	948		3.1	1022		3.1	562		3.1	177.6		3.1	1321.2		3.1	99.4		3.1	91.2		3.1	83.44		3.1	222.3		3.1	42.03
3.10833	1280		3.10833	923		3.10833	1008		3.10833	564		3.10833	176		3.10833	1243.8		3.10833	98.7		3.10833	91.4		3.10833	81.36		3.10833	221.8		3.10833	41.1
3.11667	1274		3.11667	902		3.11667	995.4		3.11667	569		3.11667	174.24		3.11667	1185.3		3.11667	97.8		3.11667	92.3		3.11667	79.12		3.11667	221.2		3.11667	40.14
3.125	1268		3.125	882		3.125	985.6		3.125	575.5		3.125	172.16		3.125	1137.6		3.125	96.9		3.125	93.6		3.125	76.56		3.125	220.3		3.125	39.15
3.13333	1256		3.13333	864		3.13333	975.8		3.13333	584		3.13333	169.92		3.13333	1099.8		3.13333	95.8		3.13333	95.4		3.13333	73.44		3.13333	219.4		3.13333	38.1
3.14167	1244		3.14167	849		3.14167	968.8		3.14167	591.5		3.14167	167.68		3.14167	1067.4		3.14167	94.7		3.14167	97.4		3.14167	70		3.14167	218.2		3.14167	36.96
3.15	1226		3.15	837		3.15	966		3.15	596		3.15	165.76		3.15	1039.5		3.15	93.3		3.15	99.5		3.15	66		3.15	217		3.15	35.58
3.15833	1210		3.15833	827		3.15833	961.8		3.15833	593.5		3.15833	163.52		3.15833	1017		3.15833	91.8		3.15833	101.4		3.15833	61.76		3.15833	215.4		3.15833	34.05
3.16667	1194		3.16667	819		3.16667	954.8		3.16667	584		3.16667	161.44		3.16667	995.4		3.16667	90.1		3.16667	102.7		3.16667	57.52		3.16667	213.4		3.16667	32.4
3.175	1178		3.175	811		3.175	946.4		3.175	568		3.175	159.2		3.175	976.5		3.175	88.1		3.175	103.2		3.175	53.6		3.175	210.8		3.175	30.81
3.18333	1162		3.18333	807		3.18333	935.2		3.18333	549		3.18333	157.44		3.18333	961.2		3.18333	85.6		3.18333	102.8		3.18333	50.16		3.18333	207.5		3.18333	29.37
3.19167	1148		3.19167	805		3.19167	921.2		3.19167	530.5		3.19167	156		3.19167	950.4		3.19167	82.5		3.19167	101.5		3.19167	47.76		3.19167	203.6		3.19167	28.17
3.2	1138		3.2	800		3.2	905.8		3.2	514		3.2	154.72		3.2	943.2		3.2	78.7		3.2	99.6		3.2	46.4		3.2	199.1		3.2	27.39
3.20833	1128		3.20833	793		3.20833	890.4		3.20833	499.5		3.20833	153.6		3.20833	938.7		3.20833	74.2		3.20833	97.4		3.20833	46.4		3.20833	194.5		3.20833	27.03
3.21667	1118		3.21667	784		3.21667	875		3.21667	487		3.21667	152.48		3.21667	936		3.21667	69.4		3.21667	94.9		3.21667	47.36		3.21667	190.2		3.21667	27.15
3.225	1110		3.225	771		3.225	862.4		3.225	476.5		3.225	151.52		3.225	931.5		3.225	64.6		3.225	92.3		3.225	48.96		3.225	186.4		3.225	27.72
3.23333	1102		3.23333	757		3.23333	849.8		3.23333	468		3.23333	150.4		3.23333	923.4		3.23333	60.1		3.23333	89.8		3.23333	51.04		3.23333	183.5		3.23333	28.77
3.24167	1096		3.24167	743		3.24167	840		3.24167	460.5		3.24167	148.96		3.24167	911.7		3.24167	56.2		3.24167	87.4		3.24167	53.36		3.24167	181.9		3.24167	30.24
3.25	1090		3.25	730		3.25	830.2		3.25	455		3.25	147.84		3.25	897.3		3.25	53.3		3.25	85.2		3.25	55.52		3.25	181.8		3.25	31.92
3.25833	1082		3.25833	719		3.25833	821.8		3.25833	449.5		3.25833	146.56		3.25833	880.2		3.25833	51.7		3.25833	83.1		3.25833	57.52		3.25833	182.9		3.25833	33.66
3.26667	1074		3.26667	708		3.26667	812		3.26667	445		3.26667	145.44		3.26667	862.2		3.26667	51.4		3.26667	80.7		3.26667	59.2		3.26667	184.8		3.26667	35.22
3.275	1064		3.275	696		3.275	802.2		3.275	440.5		3.275	144.16		3.275	844.2		3.275	52.2		3.275	77.9		3.275	60.32		3.275	187.3		3.275	36.6
3.28333	1054		3.28333	686		3.28333	792.4		3.28333	436		3.28333	142.88		3.28333	828		3.28333	54.2		3.28333	74.6		3.28333	61.04		3.28333	190.2		3.28333	37.68
3.29167	1044		3.29167	677		3.29167	785.4		3.29167	432.5		3.29167	141.92		3.29167	813.6		3.29167	56.6		3.29167	70.7		3.29167	61.36		3.29167	193.2		3.29167	38.49
3.3	1034		3.3	670		3.3	777		3.3	428.5		3.3	140.8		3.3	801.9		3.3	59.3		3.3	66.2		3.3	61.28		3.3	195.9		3.3	39.09
3.30833	1028		3.30833	663		3.30833	768.6		3.30833	425.5		3.30833	139.68		3.30833	792.9		3.30833	61.8		3.30833	61.4		3.30833	61.12		3.30833	198.2		3.30833	39.54
3.31667	1026		3.31667	655		3.31667	760.2		3.31667	422		3.31667	138.4		3.31667	783.9		3.31667	64.1		3.31667	56.5		3.31667	60.8		3.31667	199.9		3.31667	39.96
3.325	1024		3.325	648		3.325	751.8		3.325	418.5		3.325	137.12		3.325	775.8		3.325	66		3.325	52		3.325	60.24		3.325	201.1		3.325	40.38
3.33333	1020		3.33333	642		3.33333	743.4		3.33333	414.5		3.33333	136		3.33333	768.6		3.33333	67.4		3.33333	48.4		3.33333	59.36		3.33333	201.7		3.33333	40.8
3.34167	1012		3.34167	635		3.34167	736.4		3.34167	411		3.34167	134.88		3.34167	760.5		3.34167	68.4		3.34167	45.7		3.34167	57.76		3.34167	201.8		3.34167	41.1
3.35	1008		3.35	629		3.35	729.4		3.35	407.5		3.35	133.76		3.35	752.4		3.35	68.8		3.35	44.7		3.35	55.04		3.35	201.6		3.35	41.13
3.35833	1002		3.35833	621		3.35833	722.4		3.35833	405.5		3.35833	133.12		3.35833	746.1		3.35833	68.8		3.35833	45.3		3.35833	50.32		3.35833	201		3.35833	40.47
3.36667	996		3.36667	614		3.36667	716.8		3.36667	403.5		3.36667	132.32		3.36667	740.7		3.36667	68.2		3.36667	47.5		3.36667	42.64		3.36667	199.9		3.36667	38.55
3.375	988		3.375	608		3.375	709.8		3.375	401.5		3.375	131.52		3.375	734.4		3.375	67.3		3.375	51.4		3.375	30.88		3.375	198.2		3.375	34.74
3.38333	984		3.38333	602		3.38333	702.8		3.38333	399.5		3.38333	130.56		3.38333	727.2		3.38333	65.6		3.38333	56.7		3.38333	14		3.38333	195.3		3.38333	28.29
3.39167	976		3.39167	595		3.39167	695.8		3.39167	397.5		3.39167	129.6		3.39167	720		3.39167	63.2		3.39167	62.8		3.39167	-9.04		3.39167	190.9		3.39167	18.54
3.4	970		3.4	587		3.4	688.8		3.4	395.5		3.4	128.8		3.4	712.8		3.4	59.9		3.4	69.2		3.4	-38.96		3.4	184.3		3.4	4.98
3.40833	966		3.40833	579		3.40833	681.8		3.40833	393		3.40833	128.16		3.40833	705.6		3.40833	54.6		3.40833	75.7		3.40833	-76		3.40833	173.9		3.40833	-12.6
3.41667	960		3.41667	572		3.41667	674.8		3.41667	391		3.41667	127.52		3.41667	698.4		3.41667	46.6		3.41667	81.6		3.41667	-119.36		3.41667	158.4		3.41667	-33.99
3.425	952		3.425	568		3.425	669.2		3.425	388.5		3.425	126.72		3.425	693		3.425	34.5		3.425	86.5		3.425	-167.52		3.425	135.9		3.425	-58.59
3.43333	946		3.43333	563		3.43333	663.6		3.43333	385.5		3.43333	126.24		3.43333	686.7		3.43333	16.7		3.43333	90.5		3.43333	-217.36		3.43333	104.9		3.43333	-85.26
3.44167	940		3.44167	557		3.44167	660.8		3.44167	382.5		3.44167	126.08		3.44167	681.3		3.44167	-8.6		3.44167	93.8		3.44167	-264.4		3.44167	64.1		3.44167	-112.02
3.45	932		3.45	554		3.45	658		3.45	379.5		3.45	125.76		3.45	677.7		3.45	-43.3		3.45	96.5		3.45	-303.2		3.45	13.4		3.45	-136.26
3.45833	926		3.45833	551		3.45833	655.2		3.45833	377.5		3.45833	125.12		3.45833	675		3.45833	-88.1		3.45833	99.1		3.45833	-328.72		3.45833	-46.5		3.45833	-154.83
3.46667	922		3.46667	546		3.46667	649.6		3.46667	375.5		3.46667	124.48		3.46667	672.3		3.46667	-143.2		3.46667	101.7		3.46667	-338		3.46667	-114		3.46667	-165.36
3.475	918		3.475	541		3.475	645.4		3.475	374.5		3.475	123.52		3.475	667.8		3.475	-207.9		3.475	104.4		3.475	-330.32		3.475	-185.6		3.475	-166.89
3.48333	914		3.48333	536		3.48333	639.8		3.48333	373.5		3.48333	122.72		3.48333	662.4		3.48333	-279.6		3.48333	107.3		3.48333	-307.2		3.48333	-256.3		3.48333	-159.78
3.49167	908		3.49167	533		3.49167	634.2		3.49167	372		3.49167	122.08		3.49167	657.9		3.49167	-354.8		3.49167	109.6		3.49167	-272.32		3.49167	-319.4		3.49167	-145.56
3.5	902		3.5	529		3.5	627.2		3.5	369.5		3.5	121.6		3.5	652.5		3.5	-427.5		3.5	110.5		3.5	-230.32		3.5	-366.9		3.5	-126.39
3.50833	894		3.50833	524		3.50833	620.2		3.50833	367.5		3.50833	120.64		3.50833	647.1		3.50833	-490.4		3.50833	108.5		3.50833	-185.44		3.50833	-392.4		3.50833	-104.7
3.51667	886		3.51667	518		3.51667	614.6		3.51667	365.5		3.51667	119.36		3.51667	640.8		3.51667	-535.2		3.51667	101.7		3.51667	-141.44		3.51667	-391.8		3.51667	-82.56
3.525	874		3.525	512		3.525	609		3.525	364.5		3.525	118.08		3.525	636.3		3.525	-555		3.525	88		3.525	-100.56		3.525	-365.6		3.525	-61.5
3.53333	860		3.53333	505		3.53333	599.2		3.53333	364.5		3.53333	117.12		3.53333	630.9		3.53333	-547.1		3.53333	65.3		3.53333	-64.8		3.53333	-318.7		3.53333	-42.57
3.54167	850		3.54167	499		3.54167	592.2		3.54167	365.5		3.54167	116		3.54167	625.5		3.54167	-513.5		3.54167	31.8		3.54167	-34.72		3.54167	-258.1		3.54167	-26.34
3.55	840		3.55	491		3.55	585.2		3.55	367.5		3.55	115.04		3.55	618.3		3.55	-459.9		3.55	-13.8		3.55	-10.72		3.55	-190.9		3.55	-13.02
3.55833	832		3.55833	485		3.55833	578.2		3.55833	370.5		3.55833	114.24		3.55833	613.8		3.55833	-393.9		3.55833	-71.7		3.55833	7.6		3.55833	-123.5		3.55833	-2.46
3.56667	830		3.56667	481		3.56667	571.2		3.56667	377.5		3.56667	113.92		3.56667	611.1		3.56667	-323		3.56667	-140.8		3.56667	21.12		3.56667	-60.2		3.56667	5.64
3.575	834		3.575	478		3.575	568.4		3.575	386.5		3.575	113.92		3.575	609.3		3.575	-253.2		3.575	-218.6		3.575	30.8		3.575	-3.9		3.575	11.58
3.58333	842		3.58333	476		3.58333	567		3.58333	398.5		3.58333	114.08		3.58333	608.4		3.58333	-188.8		3.58333	-300.5		3.58333	37.44		3.58333	44.1		3.58333	15.84
3.59167	848		3.59167	475		3.59167	568.4		3.59167	410.5		3.59167	114.24		3.59167	607.5		3.59167	-132.4		3.59167	-380		3.59167	42		3.59167	83.3		3.59167	18.96
3.6	854		3.6	476		3.6	571.2		3.6	421		3.6	114.72		3.6	607.5		3.6	-84.6		3.6	-448		3.6	44.96		3.6	114.2		3.6	21.15
3.60833	860		3.60833	477		3.60833	572.6		3.60833	429.5		3.60833	115.36		3.60833	607.5		3.60833	-45.5		3.60833	-496.2		3.60833	46.96		3.60833	137.9		3.60833	22.8
3.61667	866		3.61667	478		3.61667	575.4		3.61667	434.5		3.61667	116		3.61667	608.4		3.61667	-15.3		3.61667	-518.8		3.61667	48.4		3.61667	155.7		3.61667	24.12
3.625	874		3.625	480		3.625	578.2		3.625	436		3.625	116.48		3.625	608.4		3.625	7.4		3.625	-513.8		3.625	49.2		3.625	168.7		3.625	25.35
3.63333	878		3.63333	481		3.63333	581		3.63333	434		3.63333	116.8		3.63333	608.4		3.63333	24.3		3.63333	-483.5		3.63333	49.84		3.63333	177.9		3.63333	26.61
3.64167	876		3.64167	483		3.64167	578.2		3.64167	428		3.64167	117.12		3.64167	607.5		3.64167	36.4		3.64167	-433.8		3.64167	50.4		3.64167	184.2		3.64167	28.02
3.65	872		3.65	485		3.65	576.8		3.65	419.5		3.65	116.96		3.65	606.6		3.65	45		3.65	-371.9		3.65	50.96		3.65	188.8		3.65	29.49
3.65833	868		3.65833	484		3.65833	571.2		3.65833	410		3.65833	117.12		3.65833	604.8		3.65833	51.1		3.65833	-304.8		3.65833	51.28		3.65833	192		3.65833	31.02
3.66667	866		3.66667	481		3.66667	565.6		3.66667	400.5		3.66667	116.96		3.66667	602.1		3.66667	55.3		3.66667	-238.5		3.66667	51.6		3.66667	194.2		3.66667	32.43
3.675	862		3.675	476		3.675	561.4		3.675	390		3.675	116.64		3.675	596.7		3.675	58		3.675	-177.1		3.675	51.76		3.675	195.7		3.675	33.63
3.68333	858		3.68333	469		3.68333	555.8		3.68333	380.5		3.68333	116		3.68333	590.4		3.68333	59.8		3.68333	-123.2		3.68333	51.6		3.68333	196.7		3.68333	34.47
3.69167	850		3.69167	463		3.69167	550.2		3.69167	370.5		3.69167	114.88		3.69167	583.2		3.69167	61.2		3.69167	-77.8		3.69167	51.2		3.69167	197.4		3.69167	34.8
3.7	842		3.7	454		3.7	543.2		3.7	360.5		3.7	113.44		3.7	575.1		3.7	62		3.7	-41		3.7	50.64		3.7	197.8		3.7	34.62
3.70833	826		3.70833	445		3.70833	533.4		3.70833	349		3.70833	111.68		3.70833	567		3.70833	62.7		3.70833	-12.4		3.70833	49.92		3.70833	198.1		3.70833	34.02
3.71667	800		3.71667	433		3.71667	519.4		3.71667	337.5		3.71667	109.6		3.71667	556.2		3.71667	63.5		3.71667	9.2		3.71667	49.12		3.71667	198.2		3.71667	33.12
3.725	762		3.725	416		3.725	502.6		3.725	324		3.725	106.72		3.725	540.9		3.725	64.2		3.725	25		3.725	48.4		3.725	198.1		3.725	31.98
3.73333	708		3.73333	394		3.73333	478.8		3.73333	308.5		3.73333	102.88		3.73333	520.2		3.73333	64.5		3.73333	36.4		3.73333	47.68		3.73333	197.8		3.73333	30.75
3.74167	640		3.74167	365		3.74167	442.4		3.74167	290		3.74167	97.76		3.74167	493.2		3.74167	64.6		3.74167	44.2		3.74167	46.88		3.74167	197.5		3.74167	29.52
3.75	560		3.75	329		3.75	394.8		3.75	268.5		3.75	91.68		3.75	460.8		3.75	64.3		3.75	49.4		3.75	46.08		3.75	197.1		3.75	28.35
3.75833	478		3.75833	285		3.75833	338.8		3.75833	246.5		3.75833	84.64		3.75833	423		3.75833	63.8		3.75833	52.8		3.75833	45.36		3.75833	196.6		3.75833	27.3
3.76667	394		3.76667	239		3.76667	281.4		3.76667	225		3.76667	77.28		3.76667	384.3		3.76667	63.3		3.76667	55		3.76667	44.88		3.76667	196		3.76667	26.37
3.775	322		3.775	196		3.775	224		3.775	207		3.775	70.56		3.775	345.6		3.775	62.6		3.775	56.3		3.775	44.64		3.775	195.4		3.775	25.53
3.78333	268		3.78333	161		3.78333	170.8		3.78333	194.5		3.78333	64.8		3.78333	314.1		3.78333	61.8		3.78333	57.2		3.78333	44.48		3.78333	194.7		3.78333	24.78
3.79167	234		3.79167	135		3.79167	130.2		3.79167	188.5		3.79167	60.32		3.79167	290.7		3.79167	61.1		3.79167	58.1		3.79167	44.24		3.79167	194.2		3.79167	24.15
3.8	224		3.8	123		3.8	106.4		3.8	189		3.8	57.6		3.8	276.3		3.8	60.4		3.8	58.8		3.8	44.08		3.8	193.9		3.8	23.58
3.80833	240		3.80833	124		3.80833	99.4		3.80833	197		3.80833	57.12		3.80833	273.6		3.80833	59.8		3.80833	59.3		3.80833	44.08		3.80833	193.7		3.80833	23.13
3.81667	280		3.81667	136		3.81667	107.8		3.81667	212.5		3.81667	58.24		3.81667	281.7		3.81667	59.1		3.81667	59.6		3.81667	44.16		3.81667	193.6		3.81667	22.8
3.825	334		3.825	156		3.825	134.4		3.825	235		3.825	61.12		3.825	302.4		3.825	58.6		3.825	59.7		3.825	44.24		3.825	193.5		3.825	22.5
3.83333	400		3.83333	185		3.83333	169.4		3.83333	261.5		3.83333	64.96		3.83333	330.3		3.83333	58.2		3.83333	59.5		3.83333	44.4		3.83333	193.5		3.83333	22.29
3.84167	466		3.84167	218		3.84167	212.8		3.84167	292		3.84167	69.28		3.84167	362.7		3.84167	57.9		3.84167	59.1		3.84167	44.72		3.84167	193.4		3.84167	22.2
3.85	524		3.85	252		3.85	256.2		3.85	324		3.85	73.76		3.85	396.9		3.85	57.7		3.85	58.2		3.85	45.04		3.85	193.4		3.85	22.17
3.85833	580		3.85833	283		3.85833	299.6		3.85833	354.5		3.85833	78.08		3.85833	430.2		3.85833	57.7		3.85833	57.2		3.85833	45.6		3.85833	193.4		3.85833	22.23
3.86667	622		3.86667	309		3.86667	340.2		3.86667	381		3.86667	81.92		3.86667	459		3.86667	57.7		3.86667	56.2		3.86667	46.32		3.86667	193.4		3.86667	22.26
3.875	652		3.875	330		3.875	372.4		3.875	404		3.875	84.96		3.875	481.5		3.875	57.7		3.875	55.3		3.875	47.04		3.875	193.5		3.875	22.32
3.88333	670		3.88333	346		3.88333	396.2		3.88333	424		3.88333	87.04		3.88333	497.7		3.88333	57.7		3.88333	54.4		3.88333	48.4		3.88333	193.7		3.88333	22.5
3.89167	680		3.89167	355		3.89167	413		3.89167	441		3.89167	88		3.89167	511.2		3.89167	57.7		3.89167	53.5		3.89167	50.8		3.89167	193.9		3.89167	22.8
3.9	684		3.9	359		3.9	421.4		3.9	457.5		3.9	88		3.9	519.3		3.9	57.9		3.9	52.7		3.9	54.8		3.9	194.2		3.9	23.34
3.90833	672		3.90833	360		3.90833	421.4		3.90833	474		3.90833	86.88		3.90833	523.8		3.90833	58		3.90833	52.2		3.90833	61.52		3.90833	194.6		3.90833	24.27
3.91667	648		3.91667	356		3.91667	415.8		3.91667	491		3.91667	84.96		3.91667	524.7		3.91667	58.2		3.91667	51.7		3.91667	71.68		3.91667	195		3.91667	25.77
3.925	612		3.925	346		3.925	403.2		3.925	507		3.925	82.24		3.925	522		3.925	58.3		3.925	51.2		3.925	85.6		3.925	195.7		3.925	27.93
3.93333	554		3.93333	330		3.93333	382.2		3.93333	519		3.93333	78.24		3.93333	513.9		3.93333	58.4		3.93333	50.7		3.93333	102.96		3.93333	196.9		3.93333	30.72
3.94167	460		3.94167	303		3.94167	345.8		3.94167	522		3.94167	72		3.94167	497.7		3.94167	58.9		3.94167	50.4		3.94167	122.16		3.94167	199.2		3.94167	33.99
3.95	312		3.95	261		3.95	287		3.95	508.5		3.95	62.72		3.95	468.9		3.95	60		3.95	50.1		3.95	141.2		3.95	203.1		3.95	37.41
3.95833	88		3.95833	193		3.95833	193.2		3.95833	468.5		3.95833	48		3.95833	417.6		3.95833	61.8		3.95833	49.8		3.95833	157.52		3.95833	209.3		3.95833	40.41
3.96667	-248		3.96667	85		3.96667	50.4		3.96667	391.5		3.96667	25.6		3.96667	333		3.96667	65.1		3.96667	49.9		3.96667	168.88		3.96667	218		3.96667	42.69
3.975	-734		3.975	-81		3.975	-168		3.975	266.5		3.975	-8		3.975	200.7		3.975	70.6		3.975	50.2		3.975	173.84		3.975	229.3		3.975	43.89
3.98333	-1402		3.98333	-323		3.98333	-485.8		3.98333	85.5		3.98333	-55.36		3.98333	1.8		3.98333	78.6		3.98333	50.7		3.98333	172.16		3.98333	242.6		3.98333	43.86
3.99167	-2274		3.99167	-657		3.99167	-928.2		3.99167	-158		3.99167	-119.04		3.99167	-278.1		3.99167	89		3.99167	51.2		3.99167	164.56		3.99167	256.5		3.99167	42.75
4	-3346		4	-1092		4	-1514.8		4	-465.5		4	-200.96		4	-649.8		4	100.8		4	51.8		4	152.72		4	269.5		4	40.65
4.00833	-4622		4.00833	-1633		4.00833	-2248.4		4.00833	-829		4.00833	-301.12		4.00833	-1116.9		4.00833	113		4.00833	52.4		4.00833	138.08		4.00833	279.6		4.00833	37.98
4.01667	-6074		4.01667	-2273		4.01667	-3123.4		4.01667	-1237.5		4.01667	-418.08		4.01667	-1678.5		4.01667	124		4.01667	53		4.01667	122.32		4.01667	285.7		4.01667	34.98
4.025	-7630		4.025	-2990		4.025	-4117.4		4.025	-1666.5		4.025	-547.52		4.025	-2315.7		4.025	132.4		4.025	53.6		4.025	106.8		4.025	287.1		4.025	32.01
4.03333	-9184		4.03333	-3751		4.03333	-5182.8		4.03333	-2083.5		4.03333	-682.88		4.03333	-2999.7		4.03333	137.1		4.03333	54.5		4.03333	92.64		4.03333	283.8		4.03333	29.25
4.04167	-10590		4.04167	-4505		4.04167	-6258		4.04167	-2445		4.04167	-814.72		4.04167	-3685.5		4.04167	137.7		4.04167	56.2		4.04167	80.32		4.04167	276.8		4.04167	26.73
4.05	-11672		4.05	-5178		4.05	-7245		4.05	-2705.5		4.05	-929.6		4.05	-4310.1		4.05	134.4		4.05	59.4		4.05	70.24		4.05	267.3		4.05	24.63
4.05833	-12268		4.05833	-5683		4.05833	-8022		4.05833	-2834.5		4.05833	-1012.64		4.05833	-4798.8		4.05833	128		4.05833	65.1		4.05833	62		4.05833	256.4		4.05833	22.95
4.06667	-12286		4.06667	-5945		4.06667	-8475.6		4.06667	-2818.5		4.06667	-1050.24		4.06667	-5080.5		4.06667	119.5		4.06667	73.9		4.06667	55.52		4.06667	245.1		4.06667	21.6
4.075	-11730		4.075	-5921		4.075	-8534.4		4.075	-2669.5		4.075	-1036.64		4.075	-5112.9		4.075	110.1		4.075	86		4.075	50.64		4.075	234.7		4.075	20.49
4.08333	-10706		4.08333	-5622		4.08333	-8194.2		4.08333	-2413.5		4.08333	-975.04		4.08333	-4899.6		4.08333	100.6		4.08333	101		4.08333	47.04		4.08333	225.4		4.08333	19.65
4.09167	-9366		4.09167	-5106		4.09167	-7523.6		4.09167	-2090.5		4.09167	-876.8		4.09167	-4480.2		4.09167	91.7		4.09167	117.9		4.09167	44.32		4.09167	217.5		4.09167	18.96
4.1	-7884		4.1	-4451		4.1	-6624.8		4.1	-1737.5		4.1	-756.16		4.1	-3921.3		4.1	83.7		4.1	135.1		4.1	42.4		4.1	211.1		4.1	18.45
4.10833	-6402		4.10833	-3734		4.10833	-5616.8		4.10833	-1385		4.10833	-627.36		4.10833	-3292.2		4.10833	77		4.10833	149.8		4.10833	40.96		4.10833	206		4.10833	18
4.11667	-5020		4.11667	-3023		4.11667	-4594.8		4.11667	-1056		4.11667	-501.6		4.11667	-2655		4.11667	71.5		4.11667	160.1		4.11667	39.92		4.11667	201.9		4.11667	17.67
4.125	-3794		4.125	-2361		4.125	-3630.2		4.125	-763		4.125	-385.76		4.125	-2053.8		4.125	67.2		4.125	164.8		4.125	39.2		4.125	198.9		4.125	17.43
4.13333	-2748		4.13333	-1776		4.13333	-2769.2		4.13333	-515		4.13333	-284.96		4.13333	-1517.4		4.13333	63.7		4.13333	163.4		4.13333	38.72		4.13333	196.8		4.13333	17.19
4.14167	-1886		4.14167	-1281		4.14167	-2035.6		4.14167	-312		4.14167	-200.48		4.14167	-1059.3		4.14167	61.1		4.14167	156.4		4.14167	38.4		4.14167	195.4		4.14167	17.01
4.15	-1202		4.15	-877		4.15	-1430.8		4.15	-151.5		4.15	-132		4.15	-682.2		4.15	59.2		4.15	145.2		4.15	38.08		4.15	194.4		4.15	16.89
4.15833	-674		4.15833	-558		4.15833	-947.8		4.15833	-29		4.15833	-78.08		4.15833	-381.6		4.15833	57.8		4.15833	131.5		4.15833	37.84		4.15833	193.6		4.15833	16.8
4.16667	-276		4.16667	-310		4.16667	-572.6		4.16667	60.5		4.16667	-36.48		4.16667	-148.5		4.16667	56.8		4.16667	116.8		4.16667	37.76		4.16667	193		4.16667	16.74
4.175	20		4.175	-124		4.175	-288.4		4.175	125		4.175	-5.28		4.175	28.8		4.175	56		4.175	102.3		4.175	37.6		4.175	192.5		4.175	16.65
4.18333	236		4.18333	12		4.18333	-78.4		4.18333	171		4.18333	17.92		4.18333	159.3		4.18333	55.5		4.18333	89.2		4.18333	37.68		4.18333	192.3		4.18333	16.62
4.19167	390		4.19167	111		4.19167	74.2		4.19167	202		4.19167	35.04		4.19167	255.6		4.19167	55.3		4.19167	77.7		4.19167	37.76		4.19167	192.1		4.19167	16.62
4.2	504		4.2	181		4.2	184.8		4.2	224		4.2	47.52		4.2	326.7		4.2	55		4.2	68.2		4.2	37.76		4.2	192		4.2	16.71
4.20833	588		4.20833	229		4.20833	264.6		4.20833	239		4.20833	56.16		4.20833	376.2		4.20833	54.8		4.20833	60.4		4.20833	37.76		4.20833	192		4.20833	16.74
4.21667	648		4.21667	264		4.21667	319.2		4.21667	250		4.21667	62.08		4.21667	410.4		4.21667	54.8		4.21667	54.2		4.21667	37.68		4.21667	191.9		4.21667	16.71
4.225	692		4.225	288		4.225	357		4.225	259		4.225	65.92		4.225	433.8		4.225	54.8		4.225	49.5		4.225	37.6		4.225	192		4.225	16.68
4.23333	724		4.23333	303		4.23333	383.6		4.23333	266		4.23333	68.48		4.23333	448.2		4.23333	54.7		4.23333	46		4.23333	37.44		4.23333	192.2		4.23333	16.65
4.24167	746		4.24167	315		4.24167	401.8		4.24167	272.5		4.24167	70.56		4.24167	456.3		4.24167	54.7		4.24167	43.4		4.24167	37.2		4.24167	192.3		4.24167	16.65
4.25	764		4.25	324		4.25	415.8		4.25	278.5		4.25	71.68		4.25	460.8		4.25	54.9		4.25	41.6		4.25	36.96		4.25	192.3		4.25	16.65
4.25833	776		4.25833	328		4.25833	427		4.25833	284.5		4.25833	72.64		4.25833	465.3		4.25833	55.1		4.25833	40.2		4.25833	36.8		4.25833	192.3		4.25833	16.59
4.26667	782		4.26667	329		4.26667	432.6		4.26667	289		4.26667	73.28		4.26667	468.9		4.26667	55.2		4.26667	39.3		4.26667	36.56		4.26667	192.3		4.26667	16.47
4.275	786		4.275	330		4.275	438.2		4.275	291.5		4.275	73.6		4.275	469.8		4.275	55.3		4.275	38.8		4.275	36.32		4.275	192.2		4.275	16.35
4.28333	786		4.28333	329		4.28333	441		4.28333	292.5		4.28333	74.08		4.28333	468.9		4.28333	55.7		4.28333	38.5		4.28333	36.24		4.28333	192.3		4.28333	16.29
4.29167	786		4.29167	328		4.29167	441		4.29167	292		4.29167	74.4		4.29167	468		4.29167	56		4.29167	38.4		4.29167	36.08		4.29167	192.4		4.29167	16.26
4.3	784		4.3	327		4.3	439.6		4.3	290.5		4.3	74.72		4.3	466.2		4.3	56.5		4.3	38.4		4.3	35.92		4.3	192.5		4.3	16.23
4.30833	778		4.30833	325		4.30833	438.2		4.30833	289		4.30833	75.36		4.30833	462.6		4.30833	57		4.30833	38.7		4.30833	35.84		4.30833	192.5		4.30833	16.26
4.31667	776		4.31667	321		4.31667	435.4		4.31667	288.5		4.31667	76		4.31667	459		4.31667	57.5		4.31667	39.1		4.31667	35.84		4.31667	192.4		4.31667	16.41
4.325	778		4.325	317		4.325	432.6		4.325	288.5		4.325	76.96		4.325	455.4		4.325	58		4.325	39.6		4.325	35.92		4.325	192.5		4.325	16.59
4.33333	776		4.33333	314		4.33333	427		4.33333	290		4.33333	77.76		4.33333	454.5		4.33333	58.6		4.33333	40.4		4.33333	36		4.33333	192.5		4.33333	16.86
4.34167	778		4.34167	311		4.34167	421.4		4.34167	292.5		4.34167	77.76		4.34167	453.6		4.34167	59.1		4.34167	41.4		4.34167	36.08		4.34167	192.6		4.34167	17.22
4.35	780		4.35	308		4.35	415.8		4.35	295.5		4.35	77.6		4.35	452.7		4.35	59.7		4.35	42.5		4.35	36.32		4.35	192.6		4.35	17.64
4.35833	782		4.35833	306		4.35833	413		4.35833	298		4.35833	76.96		4.35833	451.8		4.35833	60.4		4.35833	43.4		4.35833	36.64		4.35833	192.7		4.35833	17.97
4.36667	784		4.36667	305		4.36667	411.6		4.36667	301		4.36667	76		4.36667	451.8		4.36667	61		4.36667	44.1		4.36667	36.88		4.36667	192.7		4.36667	18.18
4.375	786		4.375	303		4.375	410.2		4.375	304		4.375	74.88		4.375	451.8		4.375	61.5		4.375	44.5		4.375	37.12		4.375	192.9		4.375	18.36
4.38333	788		4.38333	301		4.38333	408.8		4.38333	306		4.38333	73.76		4.38333	452.7		4.38333	62		4.38333	44.5		4.38333	37.28		4.38333	193.4		4.38333	18.42
4.39167	794		4.39167	300		4.39167	410.2		4.39167	307.5		4.39167	72.16		4.39167	453.6		4.39167	62.2		4.39167	43.9		4.39167	37.44		4.39167	193.8		4.39167	18.36
4.4	800		4.4	301		4.4	410.2		4.4	308		4.4	70.56		4.4	454.5		4.4	62.5		4.4	42.9		4.4	37.68		4.4	194.4		4.4	18.15
4.40833	812		4.40833	303		4.40833	413		4.40833	307.5		4.40833	68.8		4.40833	457.2		4.40833	62.7		4.40833	41.9		4.40833	37.76		4.40833	195.2		4.40833	17.82
4.41667	822		4.41667	304		4.41667	415.8		4.41667	306		4.41667	67.52		4.41667	459.9		4.41667	62.7		4.41667	40.6		4.41667	37.92		4.41667	195.9		4.41667	17.46
4.425	836		4.425	305		4.425	420		4.425	304.5		4.425	66.56		4.425	463.5		4.425	62.3		4.425	39.2		4.425	37.92		4.425	196.3		4.425	17.13
4.43333	854		4.43333	305		4.43333	424.2		4.43333	304.5		4.43333	65.6		4.43333	465.3		4.43333	61.6		4.43333	37.8		4.43333	38		4.43333	196.7		4.43333	16.77
4.44167	870		4.44167	307		4.44167	431.2		4.44167	305.5		4.44167	64.8		4.44167	467.1		4.44167	60.6		4.44167	36.5		4.44167	38		4.44167	197		4.44167	16.41
4.45	886		4.45	309		4.45	435.4		4.45	307		4.45	63.84		4.45	469.8		4.45	59.5		4.45	35.5		4.45	38.08		4.45	197.2		4.45	16.05
4.45833	898		4.45833	311		4.45833	441		4.45833	308.5		4.45833	63.04		4.45833	470.7		4.45833	58.3		4.45833	34.4		4.45833	38.24		4.45833	197.6		4.45833	15.75
4.46667	908		4.46667	311		4.46667	445.2		4.46667	310		4.46667	62.72		4.46667	471.6		4.46667	57		4.46667	33.6		4.46667	38.4		4.46667	198		4.46667	15.51
4.475	914		4.475	312		4.475	452.2		4.475	312		4.475	62.4		4.475	474.3		4.475	55.7		4.475	32.9		4.475	38.56		4.475	198.2		4.475	15.27
4.48333	918		4.48333	315		4.48333	462		4.48333	317.5		4.48333	62.4		4.48333	479.7		4.48333	54.6		4.48333	32.5		4.48333	38.64		4.48333	198.5		4.48333	15.15
4.49167	928		4.49167	321		4.49167	478.8		4.49167	328.5		4.49167	62.72		4.49167	488.7		4.49167	53.5		4.49167	32.3		4.49167	38.8		4.49167	198.6		4.49167	15.09
4.5	946		4.5	335		4.5	504		4.5	347		4.5	63.52		4.5	504		4.5	52.6		4.5	32.3		4.5	38.8		4.5	198.5		4.5	14.97
4.50833	982		4.50833	359		4.50833	540.4		4.50833	376.5		4.50833	65.28		4.50833	529.2		4.50833	51.8		4.50833	32.4		4.50833	38.72		4.50833	198.3		4.50833	14.82
4.51667	1038		4.51667	395		4.51667	593.6		4.51667	417.5		4.51667	68.32		4.51667	567.9		4.51667	51.2		4.51667	32.7		4.51667	38.56		4.51667	198.4		4.51667	14.76
4.525	1114		4.525	446		4.525	667.8		4.525	469.5		4.525	72.32		4.525	621		4.525	50.6		4.525	33.1		4.525	38.4		4.525	198.5		4.525	14.7
4.53333	1202		4.53333	511		4.53333	763		4.53333	527		4.53333	77.28		4.53333	690.3		4.53333	50.2		4.53333	33.4		4.53333	38.32		4.53333	198.5		4.53333	14.64
4.54167	1292		4.54167	584		4.54167	872.2		4.54167	586		4.54167	83.36		4.54167	770.4		4.54167	49.9		4.54167	33.5		4.54167	38.08		4.54167	198.3		4.54167	14.64
4.55	1376		4.55	659		4.55	985.6		4.55	637.5		4.55	89.28		4.55	855		4.55	49.7		4.55	33.4		4.55	37.92		4.55	198.2		4.55	14.58
4.55833	1450		4.55833	727		4.55833	1083.6		4.55833	674		4.55833	94.72		4.55833	933.3		4.55833	49.4		4.55833	33.1		4.55833	37.84		4.55833	198		4.55833	14.55
4.56667	1514		4.56667	780		4.56667	1159.2		4.56667	690.5		4.56667	98.88		4.56667	995.4		4.56667	49.1		4.56667	32.8		4.56667	37.92		4.56667	197.6		4.56667	14.55
4.575	1524		4.575	809		4.575	1201.2		4.575	684.5		4.575	101.12		4.575	1032.3		4.575	48.9		4.575	32.3		4.575	38.16		4.575	197.1		4.575	14.55
4.58333	1484		4.58333	811		4.58333	1202.6		4.58333	661		4.58333	101.12		4.58333	1038.6		4.58333	48.7		4.58333	31.8		4.58333	38.24		4.58333	196.6		4.58333	14.55
4.59167	1414		4.59167	790		4.59167	1167.6		4.59167	622		4.59167	99.36		4.59167	1016.1		4.59167	48.6		4.59167	31.4		4.59167	38.16		4.59167	196.1		4.59167	14.55
4.6	1328		4.6	751		4.6	1100.4		4.6	573		4.6	96.16		4.6	972		4.6	48.7		4.6	31.1		4.6	38.16		4.6	195.7		4.6	14.55
4.60833	1240		4.60833	699		4.60833	1013.6		4.60833	520		4.60833	91.84		4.60833	912.6		4.60833	48.6		4.60833	31		4.60833	38.24		4.60833	195		4.60833	14.43
4.61667	1158		4.61667	643		4.61667	917		4.61667	468.5		4.61667	86.88		4.61667	846		4.61667	48.5		4.61667	31		4.61667	38.16		4.61667	194.2		4.61667	14.34
4.625	1080		4.625	586		4.625	817.6		4.625	420.5		4.625	82.08		4.625	776.7		4.625	48.3		4.625	31		4.625	38.08		4.625	193.5		4.625	14.22
4.63333	1008		4.63333	532		4.63333	726.6		4.63333	379.5		4.63333	77.6		4.63333	712.8		4.63333	48.1		4.63333	31.1		4.63333	37.84		4.63333	192.9		4.63333	14.04
4.64167	946		4.64167	486		4.64167	648.2		4.64167	345		4.64167	73.6		4.64167	657		4.64167	48.2		4.64167	31.1		4.64167	37.28		4.64167	192.3		4.64167	13.86
4.65	898		4.65	448		4.65	583.8		4.65	316.5		4.65	70.24		4.65	609.3		4.65	48.2		4.65	31.1		4.65	36.72		4.65	191.8		4.65	13.71
4.65833	862		4.65833	417		4.65833	529.2		4.65833	294.5		4.65833	67.36		4.65833	570.6		4.65833	48.3		4.65833	31.1		4.65833	36.16		4.65833	191.2		4.65833	13.56
4.66667	830		4.66667	392		4.66667	487.2		4.66667	277.5		4.66667	64.96		4.66667	541.8		4.66667	48.2		4.66667	31.2		4.66667	35.6		4.66667	190.6		4.66667	13.38
4.675	808		4.675	369		4.675	455		4.675	264		4.675	63.04		4.675	520.2		4.675	47.9		4.675	31.2		4.675	35.12		4.675	190.2		4.675	13.23
4.68333	796		4.68333	348		4.68333	428.4		4.68333	254		4.68333	61.6		4.68333	504.9		4.68333	47.7		4.68333	31.1		4.68333	34.72		4.68333	189.8		4.68333	13.11
4.69167	788		4.69167	329		4.69167	407.4		4.69167	247		4.69167	60.32		4.69167	495		4.69167	47.7		4.69167	30.9		4.69167	34.4		4.69167	189.3		4.69167	12.96
4.7	782		4.7	312		4.7	389.2		4.7	241.5		4.7	59.2		4.7	489.6		4.7	47.7		4.7	30.8		4.7	34.16		4.7	189		4.7	12.87
4.70833	778		4.70833	298		4.70833	380.8		4.70833	236.5		4.70833	58.4		4.70833	484.2		4.70833	47.6		4.70833	30.6		4.70833	33.92		4.70833	188.8		4.70833	12.75
4.71667	776		4.71667	285		4.71667	376.6		4.71667	233		4.71667	57.76		4.71667	480.6		4.71667	47.3		4.71667	30.5		4.71667	33.68		4.71667	188.5		4.71667	12.69
4.725	772		4.725	273		4.725	371		4.725	230.5		4.725	57.6		4.725	478.8		4.725	47.1		4.725	30.2		4.725	33.52		4.725	188.2		4.725	12.6
4.73333	770		4.73333	265		4.73333	366.8		4.73333	228		4.73333	57.28		4.73333	475.2		4.73333	47		4.73333	29.9		4.73333	33.36		4.73333	187.9		4.73333	12.51
4.74167	770		4.74167	257		4.74167	365.4		4.74167	226.5		4.74167	56.96		4.74167	471.6		4.74167	46.6		4.74167	29.7		4.74167	33.2		4.74167	187.7		4.74167	12.48
4.75	768		4.75	251		4.75	364		4.75	225		4.75	56.48		4.75	467.1		4.75	46.3		4.75	29.6		4.75	33.2		4.75	187.4		4.75	12.42
4.75833	768		4.75833	246		4.75833	365.4		4.75833	223.5		4.75833	56		4.75833	461.7		4.75833	46.2		4.75833	29.4		4.75833	33.28		4.75833	187.3		4.75833	12.36
4.76667	768		4.76667	241		4.76667	362.6		4.76667	222.5		4.76667	55.52		4.76667	452.7		4.76667	46.1		4.76667	29		4.76667	33.36		4.76667	187		4.76667	12.3
4.775	768		4.775	237		4.775	361.2		4.775	221.5		4.775	55.04		4.775	443.7		4.775	45.9		4.775	28.7		4.775	33.36		4.775	186.8		4.775	12.24
4.78333	768		4.78333	235		4.78333	358.4		4.78333	220.5		4.78333	54.88		4.78333	434.7		4.78333	45.8		4.78333	28.5		4.78333	33.36		4.78333	186.7		4.78333	12.21
4.79167	772		4.79167	234		4.79167	359.8		4.79167	220.5		4.79167	54.72		4.79167	427.5		4.79167	45.7		4.79167	28.3		4.79167	33.28		4.79167	186.6		4.79167	12.21
4.8	776		4.8	232		4.8	362.6		4.8	220.5		4.8	54.72		4.8	421.2		4.8	45.6		4.8	28.1		4.8	33.28		4.8	186.6		4.8	12.24
4.80833	776		4.80833	231		4.80833	365.4		4.80833	220.5		4.80833	54.24		4.80833	414.9		4.80833	45.3		4.80833	27.8		4.80833	33.44		4.80833	186.4		4.80833	12.24
4.81667	778		4.81667	231		4.81667	366.8		4.81667	220		4.81667	53.92		4.81667	408.6		4.81667	45.1		4.81667	27.6		4.81667	33.76		4.81667	186.2		4.81667	12.3
4.825	778		4.825	230		4.825	366.8		4.825	219		4.825	53.6		4.825	404.1		4.825	44.9		4.825	27.2		4.825	34		4.825	186.1		4.825	12.39
4.83333	776		4.83333	228		4.83333	366.8		4.83333	216.5		4.83333	53.44		4.83333	399.6		4.83333	44.6		4.83333	26.9		4.83333	34.24		4.83333	186.1		4.83333	12.42
4.84167	778		4.84167	227		4.84167	366.8		4.84167	213.5		4.84167	52.8		4.84167	394.2		4.84167	44.4		4.84167	26.6		4.84167	34.32		4.84167	186.1		4.84167	12.42
4.85	780		4.85	227		4.85	364		4.85	211.5		4.85	52.32		4.85	389.7		4.85	44.2		4.85	26.3		4.85	34.4		4.85	186.1		4.85	12.42
4.85833	780		4.85833	225		4.85833	364		4.85833	208.5		4.85833	52		4.85833	386.1		4.85833	43.9		4.85833	26.1		4.85833	34.48		4.85833	186.2		4.85833	12.45
4.86667	780		4.86667	222		4.86667	364		4.86667	206		4.86667	51.84		4.86667	382.5		4.86667	43.7		4.86667	25.9		4.86667	34.56		4.86667	186.3		4.86667	12.45
4.875	782		4.875	218		4.875	362.6		4.875	204		4.875	51.36		4.875	379.8		4.875	43.4		4.875	25.7		4.875	34.64		4.875	186.3		4.875	12.42
4.88333	782		4.88333	214		4.88333	362.6		4.88333	201.5		4.88333	51.04		4.88333	375.3		4.88333	43.2		4.88333	25.5		4.88333	34.72		4.88333	186.3		4.88333	12.36
4.89167	782		4.89167	213		4.89167	362.6		4.89167	200		4.89167	50.56		4.89167	372.6		4.89167	43.1		4.89167	25.2		4.89167	34.72		4.89167	186.2		4.89167	12.24
4.9	780		4.9	211		4.9	364		4.9	199		4.9	50.4		4.9	369.9		4.9	43.1		4.9	25.2		4.9	34.64		4.9	186.1		4.9	12.12
4.90833	782		4.90833	209		4.90833	365.4		4.90833	199		4.90833	50.24		4.90833	368.1		4.90833	43.1		4.90833	25.3		4.90833	34.48		4.90833	186.1		4.90833	12.03
4.91667	784		4.91667	210		4.91667	366.8		4.91667	200.5		4.91667	50.08		4.91667	365.4		4.91667	42.8		4.91667	25.2		4.91667	34.4		4.91667	186		4.91667	11.94
4.925	784		4.925	211		4.925	368.2		4.925	201.5		4.925	49.92		4.925	362.7		4.925	42.7		4.925	25		4.925	34.24		4.925	185.9		4.925	11.82
4.93333	788		4.93333	211		4.93333	369.6		4.93333	202		4.93333	50.08		4.93333	360		4.93333	42.3		4.93333	24.9		4.93333	34.08		4.93333	185.9		4.93333	11.7
4.94167	794		4.94167	212		4.94167	371		4.94167	202.5		4.94167	50.24		4.94167	357.3		4.94167	41.9		4.94167	24.9		4.94167	33.84		4.94167	185.8		4.94167	11.58
4.95	800		4.95	214		4.95	372.4		4.95	203.5		4.95	50.56		4.95	355.5		4.95	41.4		4.95	24.8		4.95	33.6		4.95	185.6		4.95	11.49
4.95833	806		4.95833	216		4.95833	372.4		4.95833	204.5		4.95833	51.04		4.95833	353.7		4.95833	41		4.95833	24.8		4.95833	33.44		4.95833	185.4		4.95833	11.4
4.96667	816		4.96667	217		4.96667	375.2		4.96667	205		4.96667	51.52		4.96667	353.7		4.96667	40.6		4.96667	24.9		4.96667	33.36		4.96667	185.2		4.96667	11.31
4.975	822		4.975	218		4.975	379.4		4.975	205		4.975	51.84		4.975	354.6		4.975	40.4		4.975	24.9		4.975	33.28		4.975	185		4.975	11.22
4.98333	824		4.98333	218		4.98333	383.6		4.98333	204.5		4.98333	51.84		4.98333	355.5		4.98333	40.2		4.98333	25		4.98333	33.12		4.98333	184.8		4.98333	11.16
4.99167	826		4.99167	218		4.99167	383.6		4.99167	203		4.99167	51.68		4.99167	354.6		4.99167	39.8		4.99167	25		4.99167	32.96		4.99167	184.6		4.99167	11.16
5	830		5	217		5	383.6		5	200.5		5	51.36		5	354.6		5	39.3		5	25		5	32.8		5	184.4		5	11.13
5.00833	832		5.00833	216		5.00833	385		5.00833	198.5		5.00833	50.88		5.00833	354.6		5.00833	39		5.00833	25.2		5.00833	32.72		5.00833	184.2		5.00833	11.13
5.01667	836		5.01667	216		5.01667	385		5.01667	196		5.01667	50.4		5.01667	353.7		5.01667	38.7		5.01667	25.3		5.01667	32.72		5.01667	184.1		5.01667	11.1
5.025	838		5.025	215		5.025	385		5.025	193		5.025	50.08		5.025	352.8		5.025	38.4		5.025	25.3		5.025	32.64		5.025	184		5.025	11.07
5.03333	840		5.03333	215		5.03333	385		5.03333	191		5.03333	49.6		5.03333	350.1		5.03333	38		5.03333	25.2		5.03333	32.56		5.03333	184		5.03333	11.07
5.04167	840		5.04167	214		5.04167	383.6		5.04167	189.5		5.04167	49.28		5.04167	347.4		5.04167	37.6		5.04167	25.1		5.04167	32.4		5.04167	183.8		5.04167	11.07
5.05	840		5.05	214		5.05	382.2		5.05	187		5.05	48.8		5.05	344.7		5.05	37.4		5.05	25		5.05	32.16		5.05	183.6		5.05	11.07
5.05833	842		5.05833	213		5.05833	380.8		5.05833	185		5.05833	48.48		5.05833	342.9		5.05833	37.1		5.05833	24.8		5.05833	32		5.05833	183.4		5.05833	11.04
5.06667	844		5.06667	213		5.06667	378		5.06667	182.5		5.06667	47.68		5.06667	342		5.06667	36.6		5.06667	24.7		5.06667	31.92		5.06667	183.4		5.06667	10.98
5.075	844		5.075	212		5.075	375.2		5.075	180.5		5.075	47.2		5.075	342		5.075	36.2		5.075	24.5		5.075	32		5.075	183.5		5.075	10.92
5.08333	844		5.08333	210		5.08333	375.2		5.08333	178.5		5.08333	46.4		5.08333	342.9		5.08333	35.9		5.08333	24.4		5.08333	31.92		5.08333	183.6		5.08333	10.89
5.09167	844		5.09167	211		5.09167	375.2		5.09167	177		5.09167	45.76		5.09167	344.7		5.09167	35.6		5.09167	24.2		5.09167	31.76		5.09167	183.6		5.09167	10.86
5.1	844		5.1	212		5.1	371		5.1	176		5.1	45.6		5.1	344.7		5.1	35.3		5.1	23.9		5.1	31.68		5.1	183.5		5.1	10.86
5.10833	846		5.10833	214		5.10833	368.2		5.10833	176		5.10833	45.28		5.10833	344.7		5.10833	35		5.10833	23.9		5.10833	31.44		5.10833	183.3		5.10833	10.83
5.11667	850		5.11667	214		5.11667	365.4		5.11667	175.5		5.11667	45.28		5.11667	344.7		5.11667	34.8		5.11667	23.8		5.11667	31.28		5.11667	183.2		5.11667	10.77
5.125	854		5.125	212		5.125	361.2		5.125	175		5.125	45.12		5.125	342.9		5.125	34.8		5.125	23.7		5.125	31.12		5.125	183.2		5.125	10.74
5.13333	858		5.13333	213		5.13333	358.4		5.13333	175		5.13333	44.8		5.13333	341.1		5.13333	34.6		5.13333	23.5		5.13333	30.96		5.13333	183.2		5.13333	10.71
5.14167	860		5.14167	214		5.14167	357		5.14167	174.5		5.14167	44.32		5.14167	340.2		5.14167	34.2		5.14167	23.3		5.14167	30.8		5.14167	183.1		5.14167	10.68
5.15	862		5.15	214		5.15	357		5.15	173		5.15	43.84		5.15	338.4		5.15	33.9		5.15	23.3		5.15	30.72		5.15	182.9		5.15	10.65
5.15833	864		5.15833	215		5.15833	354.2		5.15833	172.5		5.15833	43.36		5.15833	338.4		5.15833	33.6		5.15833	23.2		5.15833	30.56		5.15833	182.7		5.15833	10.59
5.16667	868		5.16667	215		5.16667	352.8		5.16667	171.5		5.16667	43.04		5.16667	338.4		5.16667	33.3		5.16667	23.2		5.16667	30.4		5.16667	182.7		5.16667	10.53
5.175	872		5.175	215		5.175	352.8		5.175	170.5		5.175	42.88		5.175	337.5		5.175	33		5.175	23.2		5.175	30.32		5.175	182.8		5.175	10.47
5.18333	876		5.18333	217		5.18333	352.8		5.18333	169.5		5.18333	43.04		5.18333	338.4		5.18333	32.8		5.18333	23.2		5.18333	30.08		5.18333	182.8		5.18333	10.41
5.19167	880		5.19167	218		5.19167	352.8		5.19167	169.5		5.19167	42.88		5.19167	338.4		5.19167	32.5		5.19167	23.1		5.19167	29.92		5.19167	182.7		5.19167	10.32
5.2	884		5.2	219		5.2	351.4		5.2	168.5		5.2	42.56		5.2	339.3		5.2	32.3		5.2	23.1		5.2	29.68		5.2	182.5		5.2	10.29
5.20833	888		5.20833	219		5.20833	347.2		5.20833	167		5.20833	42.24		5.20833	339.3		5.20833	32.2		5.20833	23		5.20833	29.52		5.20833	182.4		5.20833	10.2
5.21667	892		5.21667	220		5.21667	344.4		5.21667	166.5		5.21667	41.76		5.21667	339.3		5.21667	32.2		5.21667	23		5.21667	29.36		5.21667	182.3		5.21667	10.14
5.225	894		5.225	222		5.225	345.8		5.225	165.5		5.225	41.44		5.225	338.4		5.225	32.1		5.225	22.9		5.225	29.12		5.225	182.4		5.225	10.05
5.23333	898		5.23333	223		5.23333	343		5.23333	164.5		5.23333	41.28		5.23333	337.5		5.23333	31.9		5.23333	22.9		5.23333	28.88		5.23333	182.3		5.23333	9.96
5.24167	898		5.24167	223		5.24167	340.2		5.24167	163.5		5.24167	40.96		5.24167	334.8		5.24167	31.6		5.24167	22.8		5.24167	28.72		5.24167	182.3		5.24167	9.93
5.25	898		5.25	222		5.25	337.4		5.25	162.5		5.25	40.32		5.25	333.9		5.25	31.3		5.25	22.6		5.25	28.56		5.25	182.3		5.25	9.87
5.25833	898		5.25833	223		5.25833	336		5.25833	161.5		5.25833	39.68		5.25833	333		5.25833	31.2		5.25833	22.5		5.25833	28.4		5.25833	182.4		5.25833	9.81
5.26667	900		5.26667	221		5.26667	333.2		5.26667	160.5		5.26667	39.2		5.26667	331.2		5.26667	31.1		5.26667	22.4		5.26667	28.08		5.26667	182.5		5.26667	9.78
5.275	900		5.275	220		5.275	330.4		5.275	159		5.275	39.04		5.275	331.2		5.275	31		5.275	22.3		5.275	27.84		5.275	182.4		5.275	9.72
5.28333	902		5.28333	219		5.28333	327.6		5.28333	158.5		5.28333	39.36		5.28333	329.4		5.28333	30.8		5.28333	22.1		5.28333	27.6		5.28333	182.3		5.28333	9.66
5.29167	906		5.29167	219		5.29167	340.2		5.29167	158		5.29167	39.2		5.29167	326.7		5.29167	30.5		5.29167	22		5.29167	27.36		5.29167	182.3		5.29167	9.6
5.3	910		5.3	217		5.3	340.2		5.3	156.5		5.3	38.56		5.3	324.9		5.3	30.3		5.3	21.9		5.3	27.2		5.3	182.3		5.3	9.57
5.30833	918		5.30833	217		5.30833	330.4		5.30833	155		5.30833	38.08		5.30833	323.1		5.30833	30.2		5.30833	21.7		5.30833	27.2		5.30833	182.3		5.30833	9.51
5.31667	930		5.31667	218		5.31667	320.6		5.31667	154		5.31667	37.44		5.31667	321.3		5.31667	30.1		5.31667	21.4		5.31667	27.2		5.31667	182.1		5.31667	9.48
5.325	934		5.325	218		5.325	315		5.325	153.5		5.325	37.12		5.325	319.5		5.325	29.9		5.325	21.4		5.325	27.04		5.325	182		5.325	9.48
5.33333	936		5.33333	219		5.33333	309.4		5.33333	153		5.33333	37.12		5.33333	319.5		5.33333	29.6		5.33333	21.4		5.33333	26.8		5.33333	181.9		5.33333	9.48
5.34167	938		5.34167	219		5.34167	305.2		5.34167	152.5		5.34167	36.96		5.34167	318.6		5.34167	29.2		5.34167	21.4		5.34167	26.56		5.34167	181.9		5.34167	9.45
5.35	940		5.35	219		5.35	302.4		5.35	152.5		5.35	36.64		5.35	316.8		5.35	29		5.35	21.3		5.35	26.48		5.35	181.8		5.35	9.42
5.35833	944		5.35833	218		5.35833	299.6		5.35833	153		5.35833	36.64		5.35833	314.1		5.35833	28.9		5.35833	21.2		5.35833	26.4		5.35833	181.7		5.35833	9.42
5.36667	950		5.36667	218		5.36667	299.6		5.36667	153.5		5.36667	36.64		5.36667	311.4		5.36667	28.7		5.36667	21.1		5.36667	26.32		5.36667	181.6		5.36667	9.45
5.375	956		5.375	219		5.375	299.6		5.375	154		5.375	36.48		5.375	311.4		5.375	28.6		5.375	21		5.375	26.24		5.375	181.6		5.375	9.48
5.38333	960		5.38333	218		5.38333	299.6		5.38333	154		5.38333	36.32		5.38333	310.5		5.38333	28.5		5.38333	21		5.38333	26.16		5.38333	181.4		5.38333	9.48
5.39167	962		5.39167	216		5.39167	298.2		5.39167	154		5.39167	36.16		5.39167	309.6		5.39167	28.4		5.39167	21		5.39167	26.16		5.39167	181.2		5.39167	9.48
5.4	968		5.4	214		5.4	299.6		5.4	153.5		5.4	36		5.4	307.8		5.4	28.5		5.4	20.8		5.4	26.16		5.4	181.4		5.4	9.54
5.40833	972		5.40833	213		5.40833	301		5.40833	154.5		5.40833	35.84		5.40833	306.9		5.40833	28.4		5.40833	20.7		5.40833	26.08		5.40833	181.5		5.40833	9.6
5.41667	976		5.41667	212		5.41667	301		5.41667	154.5		5.41667	35.84		5.41667	305.1		5.41667	28.3		5.41667	20.6		5.41667	25.92		5.41667	181.7		5.41667	9.72
5.425	980		5.425	211		5.425	301		5.425	154.5		5.425	36		5.425	303.3		5.425	28.2		5.425	20.6		5.425	25.92		5.425	181.7		5.425	9.87
5.43333	984		5.43333	209		5.43333	302.4		5.43333	154.5		5.43333	36.16		5.43333	302.4		5.43333	28.2		5.43333	20.4		5.43333	26.16		5.43333	181.6		5.43333	10.08
5.44167	988		5.44167	208		5.44167	302.4		5.44167	154		5.44167	36		5.44167	301.5		5.44167	28		5.44167	20.3		5.44167	26.56		5.44167	181.6		5.44167	10.44
5.45	992		5.45	207		5.45	303.8		5.45	153.5		5.45	36		5.45	300.6		5.45	28		5.45	20.4		5.45	27.2		5.45	181.6		5.45	10.92
5.45833	996		5.45833	206		5.45833	303.8		5.45833	154.5		5.45833	36		5.45833	299.7		5.45833	28		5.45833	20.4		5.45833	27.92		5.45833	181.8		5.45833	11.67
5.46667	1002		5.46667	206		5.46667	303.8		5.46667	155		5.46667	36		5.46667	298.8		5.46667	28		5.46667	20.3		5.46667	28.8		5.46667	181.8		5.46667	12.78
5.475	1006		5.475	206		5.475	303.8		5.475	155.5		5.475	36		5.475	298.8		5.475	28		5.475	20.3		5.475	30.08		5.475	182		5.475	14.31
5.48333	1012		5.48333	207		5.48333	305.2		5.48333	155.5		5.48333	35.84		5.48333	298.8		5.48333	28		5.48333	20.3		5.48333	31.84		5.48333	182.1		5.48333	16.44
5.49167	1014		5.49167	206		5.49167	305.2		5.49167	155.5		5.49167	35.84		5.49167	298.8		5.49167	28.1		5.49167	20.3		5.49167	34.08		5.49167	182.4		5.49167	19.17
5.5	1012		5.5	205		5.5	306.6		5.5	154.5		5.5	35.68		5.5	297		5.5	28.3		5.5	20.2		5.5	36.96		5.5	182.8		5.5	22.53
5.50833	1014		5.50833	203		5.50833	306.6		5.50833	154		5.50833	35.36		5.50833	295.2		5.50833	28.8		5.50833	20.3		5.50833	40.4		5.50833	183.4		5.50833	26.49
5.51667	1018		5.51667	201		5.51667	308		5.51667	153.5		5.51667	35.2		5.51667	294.3		5.51667	29.4		5.51667	20.1		5.51667	44.56		5.51667	184.4		5.51667	30.93
5.525	1020		5.525	199		5.525	312.2		5.525	152.5		5.525	35.04		5.525	293.4		5.525	30		5.525	19.9		5.525	49.12		5.525	185.4		5.525	35.55
5.53333	1024		5.53333	197		5.53333	312.2		5.53333	151		5.53333	34.88		5.53333	293.4		5.53333	30.8		5.53333	20		5.53333	53.92		5.53333	186.6		5.53333	40.11
5.54167	1028		5.54167	197		5.54167	312.2		5.54167	150.5		5.54167	34.72		5.54167	293.4		5.54167	31.9		5.54167	20.1		5.54167	58.48		5.54167	188.1		5.54167	44.28
5.55	1026		5.55	196		5.55	312.2		5.55	149.5		5.55	34.56		5.55	292.5		5.55	33.4		5.55	20.3		5.55	62.24		5.55	190.1		5.55	47.61
5.55833	1028		5.55833	195		5.55833	312.2		5.55833	149		5.55833	34.24		5.55833	290.7		5.55833	35.2		5.55833	20.6		5.55833	65.12		5.55833	192.4		5.55833	49.83
5.56667	1030		5.56667	194		5.56667	313.6		5.56667	148.5		5.56667	34.08		5.56667	288.9		5.56667	37.4		5.56667	20.9		5.56667	66.88		5.56667	195		5.56667	50.85
5.575	1032		5.575	193		5.575	315		5.575	148.5		5.575	34.08		5.575	286.2		5.575	40.1		5.575	21.4		5.575	67.36		5.575	197.8		5.575	50.58
5.58333	1032		5.58333	191		5.58333	316.4		5.58333	148.5		5.58333	34.08		5.58333	285.3		5.58333	43.1		5.58333	22.1		5.58333	66.48		5.58333	200.5		5.58333	49.14
5.59167	1034		5.59167	190		5.59167	317.8		5.59167	147.5		5.59167	33.76		5.59167	284.4		5.59167	46.1		5.59167	23.1		5.59167	64.48		5.59167	202.8		5.59167	46.62
5.6	1038		5.6	188		5.6	319.2		5.6	147.5		5.6	33.44		5.6	285.3		5.6	49		5.6	24.4		5.6	61.52		5.6	204.7		5.6	43.26
5.60833	1040		5.60833	187		5.60833	322		5.60833	147.5		5.60833	33.28		5.60833	285.3		5.60833	51.5		5.60833	26.5		5.60833	57.84		5.60833	206		5.60833	39.39
5.61667	1040		5.61667	187		5.61667	320.6		5.61667	147.5		5.61667	32.96		5.61667	283.5		5.61667	53.4		5.61667	29.7		5.61667	53.6		5.61667	206.4		5.61667	35.31
5.625	1040		5.625	187		5.625	320.6		5.625	148		5.625	32.48		5.625	283.5		5.625	54.5		5.625	34.4		5.625	49.36		5.625	206		5.625	31.26
5.63333	1044		5.63333	186		5.63333	322		5.63333	148		5.63333	32.48		5.63333	281.7		5.63333	54.9		5.63333	40.8		5.63333	45.04		5.63333	204.9		5.63333	27.42
5.64167	1048		5.64167	187		5.64167	324.8		5.64167	149		5.64167	32.64		5.64167	280.8		5.64167	54.1		5.64167	49.2		5.64167	41.04		5.64167	203.3		5.64167	23.94
5.65	1054		5.65	186		5.65	326.2		5.65	149		5.65	32.8		5.65	279.9		5.65	52.6		5.65	59.7		5.65	37.44		5.65	201.2		5.65	20.82
5.65833	1060		5.65833	185		5.65833	326.2		5.65833	148		5.65833	32.64		5.65833	279.9		5.65833	50.6		5.65833	72.1		5.65833	34.32		5.65833	198.6		5.65833	18.18
5.66667	1062		5.66667	185		5.66667	330.4		5.66667	147		5.66667	32.64		5.66667	279		5.66667	47.9		5.66667	86.5		5.66667	31.6		5.66667	196		5.66667	16.02
5.675	1062		5.675	185		5.675	334.6		5.675	146.5		5.675	32.64		5.675	278.1		5.675	45		5.675	102		5.675	29.36		5.675	193.3		5.675	14.28
5.68333	1064		5.68333	184		5.68333	336		5.68333	145.5		5.68333	32.48		5.68333	278.1		5.68333	42.1		5.68333	117.7		5.68333	27.52		5.68333	191		5.68333	12.84
5.69167	1066		5.69167	184		5.69167	336		5.69167	145		5.69167	32.48		5.69167	277.2		5.69167	39.2		5.69167	132.3		5.69167	26		5.69167	188.9		5.69167	11.79
5.7	1068		5.7	184		5.7	333.2		5.7	145		5.7	32.32		5.7	275.4		5.7	36.5		5.7	144.9		5.7	24.88		5.7	186.9		5.7	10.92
5.70833	1068		5.70833	183		5.70833	330.4		5.70833	144		5.70833	32.16		5.70833	271.8		5.70833	34.1		5.70833	154.3		5.70833	24		5.70833	185.4		5.70833	10.2
5.71667	1070		5.71667	184		5.71667	330.4		5.71667	144.5		5.71667	32.16		5.71667	269.1		5.71667	31.9		5.71667	159.7		5.71667	23.28		5.71667	184.1		5.71667	9.6
5.725	1070		5.725	184		5.725	330.4		5.725	145		5.725	32		5.725	267.3		5.725	30		5.725	160.6		5.725	22.8		5.725	182.8		5.725	9.15
5.73333	1072		5.73333	183		5.73333	329		5.73333	145.5		5.73333	32.16		5.73333	267.3		5.73333	28.6		5.73333	157.3		5.73333	22.24		5.73333	181.8		5.73333	8.82
5.74167	1074		5.74167	183		5.74167	327.6		5.74167	145		5.74167	32		5.74167	265.5		5.74167	27.4		5.74167	150.1		5.74167	22		5.74167	181.1		5.74167	8.52
5.75	1076		5.75	183		5.75	329		5.75	145		5.75	32		5.75	262.8		5.75	26.4		5.75	139.8		5.75	21.84		5.75	180.5		5.75	8.37
5.75833	1074		5.75833	184		5.75833	327.6		5.75833	144.5		5.75833	32.16		5.75833	260.1		5.75833	25.6		5.75833	127.6		5.75833	21.6		5.75833	179.9		5.75833	8.28
5.76667	1074		5.76667	184		5.76667	329		5.76667	144		5.76667	32		5.76667	258.3		5.76667	24.9		5.76667	114.2		5.76667	21.28		5.76667	179.4		5.76667	8.25
5.775	1076		5.775	186		5.775	330.4		5.775	143.5		5.775	32		5.775	256.5		5.775	24.4		5.775	100.5		5.775	21.04		5.775	179.3		5.775	8.25
5.78333	1082		5.78333	187		5.78333	330.4		5.78333	143		5.78333	31.84		5.78333	256.5		5.78333	24		5.78333	87.4		5.78333	20.88		5.78333	179.2		5.78333	8.22
5.79167	1086		5.79167	186		5.79167	330.4		5.79167	143.5		5.79167	31.52		5.79167	256.5		5.79167	23.6		5.79167	75.2		5.79167	20.8		5.79167	179		5.79167	8.19
5.8	1088		5.8	185		5.8	331.8		5.8	143.5		5.8	31.52		5.8	255.6		5.8	23.2		5.8	64.3		5.8	20.88		5.8	178.8		5.8	8.19
5.80833	1092		5.80833	184		5.80833	330.4		5.80833	143		5.80833	31.36		5.80833	255.6		5.80833	22.9		5.80833	54.9		5.80833	21.12		5.80833	178.6		5.80833	8.22
5.81667	1096		5.81667	186		5.81667	329		5.81667	142		5.81667	31.36		5.81667	253.8		5.81667	22.7		5.81667	47		5.81667	21.36		5.81667	178.6		5.81667	8.28
5.825	1098		5.825	188		5.825	326.2		5.825	142		5.825	31.52		5.825	252.9		5.825	22.6		5.825	40.5		5.825	21.68		5.825	178.6		5.825	8.37
5.83333	1102		5.83333	187		5.83333	324.8		5.83333	142.5		5.83333	31.52		5.83333	251.1		5.83333	22.6		5.83333	35.3		5.83333	22.08		5.83333	178.7		5.83333	8.52
5.84167	1106		5.84167	189		5.84167	322		5.84167	143		5.84167	31.36		5.84167	249.3		5.84167	22.7		5.84167	31.2		5.84167	22.64		5.84167	179		5.84167	8.7
5.85	1108		5.85	190		5.85	319.2		5.85	142.5		5.85	31.2		5.85	248.4		5.85	22.7		5.85	28		5.85	23.52		5.85	179.3		5.85	8.94
5.85833	1112		5.85833	191		5.85833	316.4		5.85833	141.5		5.85833	31.2		5.85833	248.4		5.85833	22.7		5.85833	25.6		5.85833	24.56		5.85833	179.5		5.85833	9.24
5.86667	1116		5.86667	190		5.86667	315		5.86667	141.5		5.86667	31.2		5.86667	248.4		5.86667	22.9		5.86667	23.7		5.86667	26.08		5.86667	179.7		5.86667	9.63
5.875	1120		5.875	190		5.875	313.6		5.875	142		5.875	30.88		5.875	248.4		5.875	23.2		5.875	22.2		5.875	28.08		5.875	180.1		5.875	10.05
5.88333	1126		5.88333	190		5.88333	312.2		5.88333	141.5		5.88333	30.56		5.88333	248.4		5.88333	23.5		5.88333	21.1		5.88333	30.8		5.88333	180.6		5.88333	10.65
5.89167	1130		5.89167	190		5.89167	309.4		5.89167	142		5.89167	30.24		5.89167	248.4		5.89167	23.9		5.89167	20.3		5.89167	34.32		5.89167	181.2		5.89167	11.4
5.9	1132		5.9	191		5.9	306.6		5.9	142		5.9	30.24		5.9	247.5		5.9	24.6		5.9	19.7		5.9	38.8		5.9	182.3		5.9	12.39
5.90833	1130		5.90833	191		5.90833	303.8		5.90833	142		5.90833	30.24		5.90833	245.7		5.90833	25.3		5.90833	19.1		5.90833	44.64		5.90833	183.7		5.90833	13.65
5.91667	1128		5.91667	192		5.91667	301		5.91667	141		5.91667	30.08		5.91667	245.7		5.91667	26.3		5.91667	18.6		5.91667	52.24		5.91667	185.7		5.91667	15.21
5.925	1126		5.925	191		5.925	299.6		5.925	141		5.925	30.24		5.925	244.8		5.925	27.6		5.925	18.3		5.925	62.08		5.925	188.3		5.925	17.25
5.93333	1122		5.93333	191		5.93333	295.4		5.93333	141		5.93333	30.24		5.93333	244.8		5.93333	29.4		5.93333	18.1		5.93333	74.64		5.93333	191.7		5.93333	19.89
5.94167	1122		5.94167	192		5.94167	294		5.94167	141		5.94167	29.92		5.94167	243.9		5.94167	31.7		5.94167	18		5.94167	90.72		5.94167	196.2		5.94167	23.25
5.95	1124		5.95	192		5.95	289.8		5.95	141		5.95	29.76		5.95	243.9		5.95	34.7		5.95	18		5.95	110.96		5.95	201.9		5.95	27.48
5.95833	1126		5.95833	192		5.95833	285.6		5.95833	141		5.95833	29.76		5.95833	243.9		5.95833	38.4		5.95833	18.1		5.95833	136.64		5.95833	209.4		5.95833	32.91
5.96667	1126		5.96667	192		5.96667	282.8		5.96667	141.5		5.96667	29.44		5.96667	243		5.96667	43.2		5.96667	18.3		5.96667	169.2		5.96667	219.1		5.96667	39.75
5.975	1128		5.975	192		5.975	280		5.975	142.5		5.975	29.28		5.975	243		5.975	49.7		5.975	18.6		5.975	210.08		5.975	231.4		5.975	48.3
5.98333	1130		5.98333	193		5.98333	275.8		5.98333	143		5.98333	29.28		5.98333	243.9		5.98333	57.9		5.98333	19.1		5.98333	261.44		5.98333	247		5.98333	58.86
5.99167	1134		5.99167	194		5.99167	270.2		5.99167	143		5.99167	29.12		5.99167	243.9		5.99167	68.4		5.99167	19.7		5.99167	325.84		5.99167	267		5.99167	71.64
6	1136		6	195		6	267.4		6	145		6	28.96		6	244.8		6	81.6		6	20.5		6	405.52		6	292.3		6	86.85
6.00833	1138		6.00833	195		6.00833	267.4		6.00833	147.5		6.00833	29.44		6.00833	244.8		6.00833	98.4		6.00833	21.4		6.00833	502.56		6.00833	324.2		6.00833	104.31
6.01667	1140		6.01667	195		6.01667	267.4		6.01667	150.5		6.01667	29.76		6.01667	245.7		6.01667	119.9		6.01667	22.6		6.01667	618.48		6.01667	364.5		6.01667	123.69
6.025	1140		6.025	196		6.025	267.4		6.025	154.5		6.025	29.92		6.025	246.6		6.025	147.2		6.025	24.2		6.025	752.96		6.025	415.3		6.025	144.06
6.03333	1140		6.03333	198		6.03333	268.8		6.03333	160		6.03333	30.24		6.03333	249.3		6.03333	181.8		6.03333	26.4		6.03333	903.92		6.03333	479.3		6.03333	164.34
6.04167	1142		6.04167	199		6.04167	270.2		6.04167	169		6.04167	30.56		6.04167	252		6.04167	225.5		6.04167	29.3		6.04167	1066.16		6.04167	559		6.04167	183.09
6.05	1144		6.05	202		6.05	271.6		6.05	181.5		6.05	30.72		6.05	255.6		6.05	280.3		6.05	33		6.05	1232		6.05	656.8		6.05	198.81
6.05833	1148		6.05833	205		6.05833	273		6.05833	199		6.05833	31.04		6.05833	259.2		6.05833	348.2		6.05833	37.5		6.05833	1391.12		6.05833	774.9		6.05833	210.12
6.06667	1154		6.06667	209		6.06667	280		6.06667	225.5		6.06667	31.36		6.06667	263.7		6.06667	431.2		6.06667	43.3		6.06667	1531.84		6.06667	913.7		6.06667	215.94
6.075	1166		6.075	216		6.075	289.8		6.075	260		6.075	31.84		6.075	272.7		6.075	530.5		6.075	51		6.075	1642.56		6.075	1071.6		6.075	215.73
6.08333	1182		6.08333	225		6.08333	303.8		6.08333	305		6.08333	32.8		6.08333	285.3		6.08333	646.1		6.08333	60.9		6.08333	1713.28		6.08333	1244.2		6.08333	209.37
6.09167	1204		6.09167	238		6.09167	322		6.09167	360.5		6.09167	33.76		6.09167	299.7		6.09167	776.3		6.09167	73.7		6.09167	1737.12		6.09167	1424.3		6.09167	197.55
6.1	1228		6.1	254		6.1	343		6.1	424		6.1	35.04		6.1	317.7		6.1	916.6		6.1	89.9		6.1	1711.52		6.1	1601.5		6.1	181.29
6.10833	1250		6.10833	271		6.10833	371		6.10833	495		6.10833	36.64		6.10833	341.1		6.10833	1060.1		6.10833	110.5		6.10833	1638.8		6.10833	1763.2		6.10833	161.91
6.11667	1278		6.11667	291		6.11667	403.2		6.11667	570.5		6.11667	38.08		6.11667	368.1		6.11667	1198		6.11667	136.1		6.11667	1525.2		6.11667	1896.8		6.11667	140.91
6.125	1306		6.125	312		6.125	436.8		6.125	644		6.125	39.68		6.125	398.7		6.125	1320.1		6.125	168.5		6.125	1380.48		6.125	1990.6		6.125	119.7
6.13333	1330		6.13333	333		6.13333	469		6.13333	709.5		6.13333	40.96		6.13333	429.3		6.13333	1416.1		6.13333	209.1		6.13333	1215.84		6.13333	2035.6		6.13333	99.45
6.14167	1350		6.14167	354		6.14167	499.8		6.14167	762.5		6.14167	42.24		6.14167	458.1		6.14167	1477.5		6.14167	259.5		6.14167	1042.96		6.14167	2027.3		6.14167	81
6.15	1364		6.15	372		6.15	527.8		6.15	798		6.15	43.36		6.15	483.3		6.15	1498.5		6.15	321.3		6.15	872.32		6.15	1966		6.15	64.89
6.15833	1370		6.15833	385		6.15833	548.8		6.15833	812.5		6.15833	44		6.15833	504.9		6.15833	1476.5		6.15833	396.3		6.15833	712.4		6.15833	1857.6		6.15833	51.33
6.16667	1368		6.16667	392		6.16667	560		6.16667	806.5		6.16667	44.48		6.16667	518.4		6.16667	1413.7		6.16667	484.8		6.16667	569.12		6.16667	1711.4		6.16667	40.32
6.175	1356		6.175	393		6.175	561.4		6.175	782.5		6.175	44.32		6.175	522.9		6.175	1315.7		6.175	586.3		6.175	445.68		6.175	1539.1		6.175	31.62
6.18333	1342		6.18333	387		6.18333	551.6		6.18333	742		6.18333	43.68		6.18333	519.3		6.18333	1190.8		6.18333	698.2		6.18333	342.88		6.18333	1353.4		6.18333	24.9
6.19167	1320		6.19167	374		6.19167	530.6		6.19167	689		6.19167	42.56		6.19167	508.5		6.19167	1049		6.19167	816.2		6.19167	259.76		6.19167	1166.5		6.19167	19.86
6.2	1294		6.2	355		6.2	502.6		6.2	628		6.2	41.12		6.2	491.4		6.2	900.2		6.2	933.9		6.2	194.72		6.2	988.1		6.2	16.2
6.20833	1264		6.20833	334		6.20833	473.2		6.20833	563.5		6.20833	39.2		6.20833	469.8		6.20833	753.4		6.20833	1043.3		6.20833	145.12		6.20833	825.9		6.20833	13.62
6.21667	1232		6.21667	310		6.21667	439.6		6.21667	499		6.21667	37.28		6.21667	443.7		6.21667	615.9		6.21667	1135.7		6.21667	108.48		6.21667	684.3		6.21667	11.88
6.225	1204		6.225	285		6.225	401.8		6.225	438		6.225	35.68		6.225	415.8		6.225	492.7		6.225	1203.4		6.225	81.84		6.225	564.9		6.225	10.74
6.23333	1174		6.23333	261		6.23333	365.4		6.23333	383.5		6.23333	34.08		6.23333	388.8		6.23333	386.6		6.23333	1239.9		6.23333	62.8		6.23333	467.7		6.23333	9.96
6.24167	1148		6.24167	238		6.24167	333.2		6.24167	336		6.24167	32.64		6.24167	362.7		6.24167	298.3		6.24167	1241.5		6.24167	49.44		6.24167	390.9		6.24167	9.39
6.25	1128		6.25	218		6.25	306.6		6.25	296		6.25	31.52		6.25	339.3		6.25	227.3		6.25	1207.6		6.25	40.16		6.25	331.9		6.25	8.97
6.25833	1112		6.25833	199		6.25833	282.8		6.25833	262		6.25833	30.4		6.25833	318.6		6.25833	171.7		6.25833	1141.5		6.25833	33.92		6.25833	287.7		6.25833	8.7
6.26667	1100		6.26667	184		6.26667	259		6.26667	234		6.26667	29.76		6.26667	300.6		6.26667	129.5		6.26667	1048.9		6.26667	29.6		6.26667	255		6.26667	8.55
6.275	1090		6.275	172		6.275	239.4		6.275	212		6.275	28.96		6.275	286.2		6.275	97.9		6.275	937.5		6.275	26.56		6.275	231.5		6.275	8.46
6.28333	1080		6.28333	162		6.28333	224		6.28333	196		6.28333	28.16		6.28333	274.5		6.28333	74.8		6.28333	815.6		6.28333	24.48		6.28333	214.9		6.28333	8.4
6.29167	1070		6.29167	153		6.29167	210		6.29167	183.5		6.29167	27.68		6.29167	264.6		6.29167	58.3		6.29167	691.5		6.29167	23.04		6.29167	203.5		6.29167	8.31
6.3	1060		6.3	145		6.3	197.4		6.3	174		6.3	27.2		6.3	255.6		6.3	46.6		6.3	572.2		6.3	22.16		6.3	195.5		6.3	8.22
6.30833	1052		6.30833	139		6.30833	187.6		6.30833	166.5		6.30833	26.88		6.30833	249.3		6.30833	38.8		6.30833	462.6		6.30833	21.44		6.30833	190.1		6.30833	8.16
6.31667	1048		6.31667	133		6.31667	179.2		6.31667	160		6.31667	26.4		6.31667	244.8		6.31667	33.5		6.31667	366.4		6.31667	21.04		6.31667	186.6		6.31667	8.1
6.325	1042		6.325	129		6.325	173.6		6.325	154.5		6.325	25.76		6.325	240.3		6.325	29.8		6.325	284.8		6.325	20.64		6.325	184.1		6.325	8.1
6.33333	1038		6.33333	127		6.33333	170.8		6.33333	150.5		6.33333	25.44		6.33333	236.7		6.33333	27.4		6.33333	217.9		6.33333	20.24		6.33333	182.3		6.33333	8.1
6.34167	1038		6.34167	124		6.34167	169.4		6.34167	148.5		6.34167	25.44		6.34167	234		6.34167	25.8		6.34167	164.8		6.34167	19.92		6.34167	181		6.34167	8.13
6.35	1038		6.35	121		6.35	166.6		6.35	146.5		6.35	25.6		6.35	231.3		6.35	24.7		6.35	123.8		6.35	19.76		6.35	180.1		6.35	8.13
6.35833	1038		6.35833	118		6.35833	162.4		6.35833	145.5		6.35833	25.6		6.35833	230.4		6.35833	23.9		6.35833	93.1		6.35833	19.52		6.35833	179.5		6.35833	8.19
6.36667	1038		6.36667	116		6.36667	159.6		6.36667	144.5		6.36667	25.6		6.36667	231.3		6.36667	23.2		6.36667	70.5		6.36667	19.36		6.36667	179		6.36667	8.25
6.375	1042		6.375	113		6.375	156.8		6.375	144.5		6.375	25.76		6.375	230.4		6.375	22.5		6.375	54.3		6.375	19.2		6.375	178.5		6.375	8.37
6.38333	1044		6.38333	114		6.38333	155.4		6.38333	144.5		6.38333	26.08		6.38333	230.4		6.38333	22.1		6.38333	42.9		6.38333	19.2		6.38333	178.3		6.38333	8.49
6.39167	1050		6.39167	115		6.39167	154		6.39167	145		6.39167	26.4		6.39167	229.5		6.39167	21.9		6.39167	35.1		6.39167	19.2		6.39167	178.1		6.39167	8.64
6.4	1056		6.4	115		6.4	156.8		6.4	146		6.4	26.88		6.4	228.6		6.4	21.5		6.4	29.6		6.4	19.04		6.4	178		6.4	8.76
6.40833	1060		6.40833	115		6.40833	159.6		6.40833	148		6.40833	27.2		6.40833	230.4		6.40833	21.3		6.40833	25.8		6.40833	18.96		6.40833	177.9		6.40833	8.88
6.41667	1064		6.41667	115		6.41667	161		6.41667	149.5		6.41667	27.68		6.41667	231.3		6.41667	21.3		6.41667	23.3		6.41667	18.96		6.41667	177.7		6.41667	9.09
6.425	1072		6.425	118		6.425	166.6		6.425	152.5		6.425	28.48		6.425	233.1		6.425	21.3		6.425	21.5		6.425	18.96		6.425	177.5		6.425	9.27
6.43333	1084		6.43333	122		6.43333	173.6		6.43333	156.5		6.43333	29.28		6.43333	235.8		6.43333	21.4		6.43333	20.1		6.43333	19.04		6.43333	177.2		6.43333	9.42
6.44167	1096		6.44167	127		6.44167	182		6.44167	160.5		6.44167	30.56		6.44167	241.2		6.44167	21.4		6.44167	19.2		6.44167	19.04		6.44167	177.1		6.44167	9.54
6.45	1112		6.45	133		6.45	193.2		6.45	165.5		6.45	32.32		6.45	247.5		6.45	21.4		6.45	18.5		6.45	19.04		6.45	177.1		6.45	9.69
6.45833	1136		6.45833	141		6.45833	207.2		6.45833	172		6.45833	34.24		6.45833	256.5		6.45833	21.2		6.45833	17.9		6.45833	19.12		6.45833	177.1		6.45833	9.87
6.46667	1172		6.46667	153		6.46667	222.6		6.46667	181		6.46667	37.12		6.46667	267.3		6.46667	21.2		6.46667	17.3		6.46667	19.12		6.46667	177.1		6.46667	9.99
6.475	1218		6.475	169		6.475	243.6		6.475	191.5		6.475	40.64		6.475	283.5		6.475	21.4		6.475	16.8		6.475	18.96		6.475	177.1		6.475	10.05
6.48333	1276		6.48333	190		6.48333	273		6.48333	205.5		6.48333	44.64		6.48333	302.4		6.48333	21.3		6.48333	16.3		6.48333	18.8		6.48333	177		6.48333	10.11
6.49167	1344		6.49167	216		6.49167	312.2		6.49167	224.5		6.49167	50.08		6.49167	328.5		6.49167	21.3		6.49167	16		6.49167	18.64		6.49167	176.9		6.49167	10.08
6.5	1428		6.5	250		6.5	361.2		6.5	249		6.5	57.12		6.5	361.8		6.5	21.3		6.5	15.6		6.5	18.64		6.5	176.9		6.5	10.05
6.50833	1538		6.50833	295		6.50833	421.4		6.50833	280		6.50833	66.08		6.50833	404.1		6.50833	21.1		6.50833	15.3		6.50833	18.56		6.50833	176.9		6.50833	10.08
6.51667	1680		6.51667	353		6.51667	501.2		6.51667	319.5		6.51667	77.6		6.51667	459		6.51667	21		6.51667	15		6.51667	18.48		6.51667	176.9		6.51667	10.11
6.525	1864		6.525	427		6.525	603.4		6.525	371		6.525	92.48		6.525	530.1		6.525	20.9		6.525	14.6		6.525	18.4		6.525	176.7		6.525	10.14
6.53333	2094		6.53333	523		6.53333	735		6.53333	437		6.53333	111.68		6.53333	621.9		6.53333	20.8		6.53333	14.4		6.53333	18.32		6.53333	176.6		6.53333	10.17
6.54167	2386		6.54167	646		6.54167	901.6		6.54167	519		6.54167	135.68		6.54167	737.1		6.54167	20.7		6.54167	14.4		6.54167	18.16		6.54167	176.5		6.54167	10.26
6.55	2754		6.55	801		6.55	1111.6		6.55	623		6.55	166.24		6.55	884.7		6.55	20.7		6.55	14.4		6.55	17.92		6.55	176.4		6.55	10.41
6.55833	3222		6.55833	996		6.55833	1381.8		6.55833	753.5		6.55833	204.96		6.55833	1072.8		6.55833	20.6		6.55833	14.3		6.55833	17.68		6.55833	176.3		6.55833	10.62
6.56667	3816		6.56667	1243		6.56667	1722		6.56667	917.5		6.56667	253.44		6.56667	1310.4		6.56667	20.3		6.56667	14.3		6.56667	17.6		6.56667	176.2		6.56667	10.89
6.575	4558		6.575	1553		6.575	2153.2		6.575	1121.5		6.575	314.24		6.575	1608.3		6.575	20.2		6.575	14.2		6.575	17.52		6.575	176.1		6.575	11.16
6.58333	5474		6.58333	1943		6.58333	2692.2		6.58333	1371.5		6.58333	389.28		6.58333	1981.8		6.58333	20.1		6.58333	14.2		6.58333	17.36		6.58333	176.1		6.58333	11.58
6.59167	6588		6.59167	2431		6.59167	3365.6		6.59167	1672.5		6.59167	480.32		6.59167	2447.1		6.59167	20		6.59167	14.2		6.59167	17.28		6.59167	175.9		6.59167	12.12
6.6	7910		6.6	3032		6.6	4190.2		6.6	2024.5		6.6	588.48		6.6	3021.3		6.6	19.8		6.6	14.2		6.6	17.44		6.6	175.7		6.6	12.72
6.60833	9436		6.60833	3754		6.60833	5181.4		6.60833	2423		6.60833	712.96		6.60833	3718.8		6.60833	19.8		6.60833	14.1		6.60833	17.6		6.60833	175.6		6.60833	13.41
6.61667	11130		6.61667	4604		6.61667	6343.4		6.61667	2854		6.61667	850.72		6.61667	4546.8		6.61667	19.8		6.61667	14		6.61667	17.68		6.61667	175.6		6.61667	14.16
6.625	12930		6.625	5570		6.625	7660.8		6.625	3297		6.625	995.68		6.625	5503.5		6.625	19.8		6.625	13.9		6.625	17.76		6.625	175.6		6.625	14.97
6.63333	14740		6.63333	6627		6.63333	9093		6.63333	3726		6.63333	1140.32		6.63333	6569.1		6.63333	19.8		6.63333	13.9		6.63333	17.84		6.63333	175.5		6.63333	15.84
6.64167	16440		6.64167	7729		6.64167	10577		6.64167	4109		6.64167	1274.72		6.64167	7703.1		6.64167	19.6		6.64167	13.9		6.64167	17.92		6.64167	175.6		6.64167	16.8
6.65	17892		6.65	8811		6.65	12023.2		6.65	4413.5		6.65	1388		6.65	8848.8		6.65	19.6		6.65	13.8		6.65	18.16		6.65	175.7		6.65	17.76
6.65833	18974		6.65833	9799		6.65833	13323.8		6.65833	4612.5		6.65833	1470.24		6.65833	9932.4		6.65833	19.5		6.65833	13.7		6.65833	18.56		6.65833	175.9		6.65833	18.72
6.66667	19584		6.66667	10614		6.66667	14373.8		6.66667	4686.5		6.66667	1513.6		6.66667	10871.1		6.66667	19.5		6.66667	13.6		6.66667	18.8		6.66667	176.1		6.66667	19.5
6.675	19664		6.675	11181		6.675	15076.6		6.675	4628		6.675	1513.92		6.675	11583.9		6.675	19.5		6.675	13.5		6.675	19.04		6.675	176.3		6.675	20.13
6.68333	19204		6.68333	11448		6.68333	15367.8		6.68333	4441		6.68333	1470.88		6.68333	12004.2		6.68333	19.6		6.68333	13.3		6.68333	19.2		6.68333	176.4		6.68333	20.64
6.69167	18246		6.69167	11386		6.69167	15219.4		6.69167	4142.5		6.69167	1388.32		6.69167	12092.4		6.69167	19.7		6.69167	13.2		6.69167	19.36		6.69167	176.5		6.69167	21
6.7	16876		6.7	11000		6.7	14639.8		6.7	3758.5		6.7	1273.6		6.7	11835.9		6.7	19.9		6.7	13.1		6.7	19.36		6.7	176.7		6.7	21.21
6.70833	15206		6.70833	10322		6.70833	13679.4		6.70833	3321		6.70833	1136		6.70833	11258.1		6.70833	20.2		6.70833	12.9		6.70833	19.36		6.70833	176.9		6.70833	21.21
6.71667	13368		6.71667	9415		6.71667	12426.4		6.71667	2860.5		6.71667	986.72		6.71667	10411.2		6.71667	20.5		6.71667	12.7		6.71667	19.36		6.71667	177.2		6.71667	21.03
6.725	11478		6.725	8353		6.725	10978.8		6.725	2405		6.725	835.36		6.725	9362.7		6.725	20.7		6.725	12.6		6.725	19.28		6.725	177.3		6.725	20.67
6.73333	9650		6.73333	7213		6.73333	9443		6.73333	1980		6.73333	690.24		6.73333	8197.2		6.73333	21		6.73333	12.5		6.73333	19.28		6.73333	177.4		6.73333	20.16
6.74167	7970		6.74167	6067		6.74167	7912.8		6.74167	1599.5		6.74167	557.6		6.74167	6993.9		6.74167	21.3		6.74167	12.4		6.74167	19.28		6.74167	177.6		6.74167	19.62
6.75	6490		6.75	4976		6.75	6473.6		6.75	1271.5		6.75	441.92		6.75	5822.1		6.75	21.6		6.75	12.5		6.75	19.2		6.75	177.7		6.75	18.99
6.75833	5236		6.75833	3987		6.75833	5178.6		6.75833	999		6.75833	344.32		6.75833	4736.7		6.75833	21.9		6.75833	12.6		6.75833	19.12		6.75833	177.7		6.75833	18.3
6.76667	4206		6.76667	3126		6.76667	4054.4		6.76667	779.5		6.76667	264.64		6.76667	3774.6		6.76667	22		6.76667	12.7		6.76667	18.88		6.76667	177.8		6.76667	17.67
6.775	3386		6.775	2406		6.775	3115		6.775	608.5		6.775	201.6		6.775	2952.9		6.775	22.1		6.775	12.6		6.775	18.64		6.775	177.6		6.775	17.13
6.78333	2758		6.78333	1818		6.78333	2357.6		6.78333	479		6.78333	152.96		6.78333	2274.3		6.78333	22.1		6.78333	12.5		6.78333	18.48		6.78333	177.4		6.78333	16.71
6.79167	2282		6.79167	1353		6.79167	1765.4		6.79167	382.5		6.79167	116.48		6.79167	1730.7		6.79167	22		6.79167	12.8		6.79167	18.32		6.79167	177.3		6.79167	16.41
6.8	1930		6.8	996		6.8	1313.2		6.8	313		6.8	89.6		6.8	1308.6		6.8	21.8		6.8	13.1		6.8	18.16		6.8	177.1		6.8	16.17
6.80833	1678		6.80833	728		6.80833	974.4		6.80833	264		6.80833	70.4		6.80833	989.1		6.80833	21.6		6.80833	13.3		6.80833	18.16		6.80833	176.8		6.80833	16.08
6.81667	1502		6.81667	532		6.81667	725.2		6.81667	230		6.81667	56.96		6.81667	753.3		6.81667	21.4		6.81667	13.3		6.81667	18.16		6.81667	176.6		6.81667	16.11
6.825	1380		6.825	394		6.825	546		6.825	207		6.825	47.52		6.825	583.2		6.825	21.2		6.825	13.3		6.825	18		6.825	176.5		6.825	16.26
6.83333	1294		6.83333	296		6.83333	420		6.83333	191		6.83333	41.12		6.83333	462.6		6.83333	21.1		6.83333	13.3		6.83333	17.92		6.83333	176.3		6.83333	16.53
6.84167	1236		6.84167	228		6.84167	334.6		6.84167	181		6.84167	36.64		6.84167	379.8		6.84167	20.9		6.84167	13.5		6.84167	18		6.84167	176.2		6.84167	16.83
6.85	1198		6.85	180		6.85	275.8		6.85	174		6.85	33.44		6.85	322.2		6.85	20.7		6.85	13.7		6.85	18.16		6.85	176		6.85	17.13
6.85833	1172		6.85833	146		6.85833	236.6		6.85833	169		6.85833	31.52		6.85833	282.6		6.85833	20.6		6.85833	13.7		6.85833	18.24		6.85833	175.9		6.85833	17.37
6.86667	1158		6.86667	123		6.86667	210		6.86667	166		6.86667	30.4		6.86667	253.8		6.86667	20.5		6.86667	13.8		6.86667	18.24		6.86667	176		6.86667	17.61
6.875	1146		6.875	108		6.875	191.8		6.875	163.5		6.875	29.6		6.875	233.1		6.875	20.4		6.875	13.8		6.875	18.4		6.875	175.9		6.875	17.88
6.88333	1138		6.88333	98		6.88333	177.8		6.88333	161.5		6.88333	28.96		6.88333	219.6		6.88333	20.4		6.88333	13.9		6.88333	18.48		6.88333	176		6.88333	18.09
6.89167	1132		6.89167	90		6.89167	166.6		6.89167	160		6.89167	28.48		6.89167	207.9		6.89167	20.4		6.89167	13.8		6.89167	18.48		6.89167	176.1		6.89167	18.27
6.9	1128		6.9	84		6.9	156.8		6.9	158.5		6.9	28		6.9	201.6		6.9	20.5		6.9	13.7		6.9	18.48		6.9	176.1		6.9	18.42
6.90833	1126		6.90833	81		6.90833	151.2		6.90833	156.5		6.90833	27.68		6.90833	196.2		6.90833	20.6		6.90833	13.5		6.90833	18.56		6.90833	176.2		6.90833	18.57
6.91667	1124		6.91667	78		6.91667	147		6.91667	155.5		6.91667	27.68		6.91667	192.6		6.91667	20.8		6.91667	13.2		6.91667	18.48		6.91667	176.2		6.91667	18.72
6.925	1124		6.925	75		6.925	144.2		6.925	154		6.925	27.52		6.925	189.9		6.925	21.1		6.925	13.2		6.925	18.48		6.925	176.2		6.925	18.9
6.93333	1122		6.93333	74		6.93333	144.2		6.93333	153.5		6.93333	27.36		6.93333	188.1		6.93333	21		6.93333	13.1		6.93333	18.64		6.93333	176.2		6.93333	19.11
6.94167	1122		6.94167	72		6.94167	144.2		6.94167	153		6.94167	27.04		6.94167	185.4		6.94167	20.9		6.94167	13		6.94167	18.56		6.94167	176.3		6.94167	19.41
6.95	1124		6.95	71		6.95	141.4		6.95	152		6.95	26.88		6.95	183.6		6.95	20.7		6.95	13.1		6.95	18.48		6.95	176.3		6.95	19.8
6.95833	1126		6.95833	70		6.95833	135.8		6.95833	152		6.95833	26.88		6.95833	182.7		6.95833	20.6		6.95833	13.1		6.95833	18.56		6.95833	176.3		6.95833	20.31
6.96667	1128		6.96667	70		6.96667	134.4		6.96667	151.5		6.96667	26.72		6.96667	181.8		6.96667	20.7		6.96667	13.2		6.96667	18.48		6.96667	176.3		6.96667	20.94
6.975	1130		6.975	69		6.975	135.8		6.975	151		6.975	26.56		6.975	180.9		6.975	20.7		6.975	13.4		6.975	18.48		6.975	176.2		6.975	21.75
6.98333	1130		6.98333	68		6.98333	135.8		6.98333	150.5		6.98333	26.4		6.98333	179.1		6.98333	20.7		6.98333	13.4		6.98333	18.64		6.98333	176.1		6.98333	22.74
6.99167	1132		6.99167	68		6.99167	135.8		6.99167	149.5		6.99167	26.24		6.99167	176.4		6.99167	20.8		6.99167	13.3		6.99167	18.72		6.99167	176.1		6.99167	23.91
7	1136		7	67		7	134.4		7	149		7	26.24		7	173.7		7	20.7		7	13.2		7	18.8		7	176.1		7	25.29
7.00833	1134		7.00833	66		7.00833	133		7.00833	148		7.00833	25.92		7.00833	172.8		7.00833	20.7		7.00833	13.3		7.00833	19.12		7.00833	176.1		7.00833	26.91
7.01667	1134		7.01667	64		7.01667	131.6		7.01667	148		7.01667	25.92		7.01667	172.8		7.01667	20.8		7.01667	13.3		7.01667	19.52		7.01667	176		7.01667	28.71
7.025	1136		7.025	63		7.025	131.6		7.025	149		7.025	26.08		7.025	172.8		7.025	20.8		7.025	13.3		7.025	20		7.025	176		7.025	30.69
7.03333	1140		7.03333	63		7.03333	130.2		7.03333	150		7.03333	25.92		7.03333	171.9		7.03333	20.8		7.03333	13.4		7.03333	20.56		7.03333	176.1		7.03333	32.82
7.04167	1142		7.04167	63		7.04167	128.8		7.04167	151		7.04167	25.76		7.04167	170.1		7.04167	21		7.04167	13.5		7.04167	21.2		7.04167	176.3		7.04167	35.04
7.05	1140		7.05	64		7.05	128.8		7.05	152.5		7.05	25.6		7.05	168.3		7.05	21.1		7.05	13.5		7.05	21.76		7.05	176.5		7.05	37.23
7.05833	1140		7.05833	65		7.05833	128.8		7.05833	153.5		7.05833	25.44		7.05833	166.5		7.05833	21.3		7.05833	13.5		7.05833	22.48		7.05833	176.6		7.05833	39.3
7.06667	1140		7.06667	65		7.06667	128.8		7.06667	153.5		7.06667	25.28		7.06667	165.6		7.06667	21.6		7.06667	13.5		7.06667	23.2		7.06667	176.9		7.06667	41.19
7.075	1140		7.075	65		7.075	130.2		7.075	152.5		7.075	25.28		7.075	164.7		7.075	22.1		7.075	13.6		7.075	24		7.075	177.3		7.075	42.72
7.08333	1144		7.08333	66		7.08333	130.2		7.08333	152		7.08333	25.28		7.08333	165.6		7.08333	22.9		7.08333	13.7		7.08333	24.72		7.08333	177.9		7.08333	43.89
7.09167	1146		7.09167	65		7.09167	128.8		7.09167	151		7.09167	25.44		7.09167	166.5		7.09167	23.6		7.09167	13.8		7.09167	25.52		7.09167	178.5		7.09167	44.67
7.1	1148		7.1	64		7.1	127.4		7.1	150		7.1	25.6		7.1	166.5		7.1	24.4		7.1	13.7		7.1	26.16		7.1	179.1		7.1	45
7.10833	1148		7.10833	63		7.10833	127.4		7.10833	149.5		7.10833	25.44		7.10833	166.5		7.10833	25.1		7.10833	13.7		7.10833	26.56		7.10833	179.7		7.10833	44.91
7.11667	1148		7.11667	62		7.11667	127.4		7.11667	149		7.11667	25.44		7.11667	165.6		7.11667	25.9		7.11667	13.7		7.11667	26.96		7.11667	180.4		7.11667	44.34
7.125	1152		7.125	59		7.125	127.4		7.125	148.5		7.125	25.12		7.125	165.6		7.125	26.6		7.125	13.8		7.125	27.2		7.125	181		7.125	43.17
7.13333	1156		7.13333	58		7.13333	124.6		7.13333	148.5		7.13333	24.8		7.13333	164.7		7.13333	27.4		7.13333	14		7.13333	27.28		7.13333	181.6		7.13333	41.58
7.14167	1156		7.14167	58		7.14167	124.6		7.14167	148.5		7.14167	24.64		7.14167	163.8		7.14167	28.2		7.14167	14.2		7.14167	27.28		7.14167	182.1		7.14167	39.6
7.15	1156		7.15	59		7.15	123.2		7.15	148.5		7.15	24.64		7.15	162.9		7.15	29.1		7.15	14.5		7.15	27.04		7.15	182.6		7.15	37.29
7.15833	1156		7.15833	59		7.15833	121.8		7.15833	149		7.15833	24.64		7.15833	163.8		7.15833	29.7		7.15833	14.7		7.15833	26.64		7.15833	183		7.15833	34.8
7.16667	1158		7.16667	61		7.16667	120.4		7.16667	150.5		7.16667	24.48		7.16667	163.8		7.16667	30.4		7.16667	15		7.16667	26.24		7.16667	183.3		7.16667	32.16
7.175	1162		7.175	61		7.175	120.4		7.175	151.5		7.175	24.64		7.175	163.8		7.175	30.9		7.175	15.3		7.175	25.68		7.175	183.5		7.175	29.49
7.18333	1166		7.18333	62		7.18333	121.8		7.18333	153		7.18333	24.8		7.18333	164.7		7.18333	31.3		7.18333	15.6		7.18333	25.04		7.18333	183.5		7.18333	26.82
7.19167	1166		7.19167	63		7.19167	121.8		7.19167	154.5		7.19167	24.8		7.19167	164.7		7.19167	31.6		7.19167	15.9		7.19167	24.32		7.19167	183.5		7.19167	24.27
7.2	1168		7.2	63		7.2	120.4		7.2	156		7.2	24.8		7.2	165.6		7.2	31.6		7.2	16.2		7.2	23.6		7.2	183.3		7.2	21.87
7.20833	1174		7.20833	62		7.20833	121.8		7.20833	158		7.20833	24.8		7.20833	167.4		7.20833	31.3		7.20833	16.7		7.20833	22.88		7.20833	182.9		7.20833	19.65
7.21667	1180		7.21667	62		7.21667	126		7.21667	160		7.21667	24.96		7.21667	169.2		7.21667	31		7.21667	17.2		7.21667	22.16		7.21667	182.4		7.21667	17.61
7.225	1182		7.225	64		7.225	126		7.225	161.5		7.225	24.96		7.225	170.1		7.225	30.6		7.225	17.9		7.225	21.6		7.225	181.8		7.225	15.81
7.23333	1184		7.23333	66		7.23333	127.4		7.23333	163.5		7.23333	24.96		7.23333	171.9		7.23333	30		7.23333	18.4		7.23333	20.96		7.23333	181.3		7.23333	14.25
7.24167	1192		7.24167	69		7.24167	128.8		7.24167	166		7.24167	25.12		7.24167	173.7		7.24167	29.3		7.24167	18.8		7.24167	20.4		7.24167	180.6		7.24167	12.9
7.25	1202		7.25	73		7.25	131.6		7.25	168		7.25	25.44		7.25	175.5		7.25	28.5		7.25	19.3		7.25	20.08		7.25	179.9		7.25	11.76
7.25833	1208		7.25833	75		7.25833	134.4		7.25833	170		7.25833	25.6		7.25833	177.3		7.25833	27.6		7.25833	19.6		7.25833	19.76		7.25833	179.1		7.25833	10.83
7.26667	1214		7.26667	77		7.26667	137.2		7.26667	172.5		7.26667	25.6		7.26667	180		7.26667	26.7		7.26667	20		7.26667	19.52		7.26667	178.4		7.26667	10.08
7.275	1218		7.275	79		7.275	140		7.275	174		7.275	25.76		7.275	182.7		7.275	25.9		7.275	20.3		7.275	19.2		7.275	178		7.275	9.48
7.28333	1220		7.28333	82		7.28333	140		7.28333	175.5		7.28333	25.92		7.28333	185.4		7.28333	25.2		7.28333	20.6		7.28333	18.96		7.28333	177.6		7.28333	9
7.29167	1220		7.29167	84		7.29167	141.4		7.29167	176.5		7.29167	25.92		7.29167	189		7.29167	24.6		7.29167	20.7		7.29167	18.72		7.29167	177.2		7.29167	8.64
7.3	1224		7.3	85		7.3	142.8		7.3	177		7.3	26.08		7.3	190.8		7.3	24		7.3	20.7		7.3	18.64		7.3	176.9		7.3	8.37
7.30833	1228		7.30833	87		7.30833	144.2		7.30833	177		7.30833	25.92		7.30833	192.6		7.30833	23.4		7.30833	20.6		7.30833	18.64		7.30833	176.5		7.30833	8.19
7.31667	1232		7.31667	87		7.31667	144.2		7.31667	176.5		7.31667	25.92		7.31667	191.7		7.31667	22.9		7.31667	20.4		7.31667	18.64		7.31667	176.1		7.31667	8.07
7.325	1236		7.325	87		7.325	142.8		7.325	175		7.325	25.92		7.325	190.8		7.325	22.3		7.325	20.1		7.325	18.56		7.325	175.9		7.325	7.95
7.33333	1238		7.33333	86		7.33333	141.4		7.33333	174		7.33333	25.92		7.33333	189		7.33333	21.9		7.33333	19.8		7.33333	18.56		7.33333	175.7		7.33333	7.92
7.34167	1236		7.34167	83		7.34167	144.2		7.34167	173		7.34167	25.92		7.34167	187.2		7.34167	21.6		7.34167	19.4		7.34167	18.72		7.34167	175.6		7.34167	7.92
7.35	1234		7.35	81		7.35	142.8		7.35	172		7.35	25.44		7.35	185.4		7.35	21.4		7.35	19.1		7.35	18.72		7.35	175.6		7.35	7.95
7.35833	1234		7.35833	79		7.35833	141.4		7.35833	171		7.35833	25.28		7.35833	183.6		7.35833	21.4		7.35833	18.9		7.35833	18.72		7.35833	175.5		7.35833	7.98
7.36667	1236		7.36667	77		7.36667	138.6		7.36667	169.5		7.36667	24.96		7.36667	180.9		7.36667	21.3		7.36667	18.7		7.36667	18.72		7.36667	175.6		7.36667	8.04
7.375	1236		7.375	76		7.375	135.8		7.375	169.5		7.375	24.64		7.375	180		7.375	21.2		7.375	18.4		7.375	18.72		7.375	175.8		7.375	8.16
7.38333	1238		7.38333	76		7.38333	134.4		7.38333	169		7.38333	24.32		7.38333	178.2		7.38333	21.1		7.38333	18.1		7.38333	18.8		7.38333	175.8		7.38333	8.28
7.39167	1238		7.39167	75		7.39167	135.8		7.39167	168.5		7.39167	24.32		7.39167	175.5		7.39167	21.1		7.39167	17.8		7.39167	18.96		7.39167	175.7		7.39167	8.37
7.4	1240		7.4	75		7.4	134.4		7.4	168.5		7.4	24.32		7.4	174.6		7.4	21.1		7.4	17.8		7.4	19.04		7.4	175.8		7.4	8.52
7.40833	1244		7.40833	74		7.40833	133		7.40833	168.5		7.40833	24.48		7.40833	174.6		7.40833	21.1		7.40833	17.7		7.40833	19.04		7.40833	175.7		7.40833	8.73
7.41667	1246		7.41667	74		7.41667	131.6		7.41667	169		7.41667	24.8		7.41667	175.5		7.41667	21.2		7.41667	17.6		7.41667	19.12		7.41667	175.8		7.41667	8.94
7.425	1250		7.425	73		7.425	130.2		7.425	170		7.425	24.8		7.425	177.3		7.425	21.3		7.425	17.4		7.425	19.28		7.425	175.8		7.425	9.15
7.43333	1248		7.43333	73		7.43333	133		7.43333	171.5		7.43333	24.64		7.43333	179.1		7.43333	21.6		7.43333	17.3		7.43333	19.36		7.43333	176		7.43333	9.36
7.44167	1250		7.44167	74		7.44167	135.8		7.44167	173		7.44167	24.64		7.44167	180.9		7.44167	21.7		7.44167	17.1		7.44167	19.44		7.44167	176.2		7.44167	9.63
7.45	1254		7.45	75		7.45	137.2		7.45	174		7.45	24.64		7.45	181.8		7.45	21.8		7.45	16.9		7.45	19.52		7.45	176.1		7.45	9.9
7.45833	1256		7.45833	75		7.45833	135.8		7.45833	175		7.45833	24.8		7.45833	180.9		7.45833	21.8		7.45833	16.7		7.45833	19.6		7.45833	175.9		7.45833	10.23
7.46667	1262		7.46667	76		7.46667	134.4		7.46667	175		7.46667	24.8		7.46667	182.7		7.46667	21.9		7.46667	16.5		7.46667	19.68		7.46667	175.8		7.46667	10.53
7.475	1266		7.475	77		7.475	131.6		7.475	175		7.475	24.96		7.475	184.5		7.475	21.9		7.475	16.5		7.475	19.76		7.475	175.8		7.475	10.86
7.48333	1270		7.48333	78		7.48333	131.6		7.48333	175		7.48333	24.8		7.48333	184.5		7.48333	22.1		7.48333	16.4		7.48333	19.84		7.48333	175.9		7.48333	11.28
7.49167	1272		7.49167	78		7.49167	134.4		7.49167	175.5		7.49167	24.96		7.49167	184.5		7.49167	22.3		7.49167	16.4		7.49167	19.84		7.49167	176		7.49167	11.73
7.5	1274		7.5	79		7.5	135.8		7.5	175		7.5	24.96		7.5	184.5		7.5	22.4		7.5	16.4		7.5	20		7.5	176.1		7.5	12.24
7.50833	1278		7.50833	80		7.50833	135.8		7.50833	174.5		7.50833	25.28		7.50833	185.4		7.50833	22.6		7.50833	16.2		7.50833	20.08		7.50833	176.2		7.50833	12.81
7.51667	1280		7.51667	79		7.51667	135.8		7.51667	175		7.51667	25.44		7.51667	186.3		7.51667	22.8		7.51667	16.2		7.51667	20.24		7.51667	176.5		7.51667	13.44
7.525	1280		7.525	78		7.525	134.4		7.525	174.5		7.525	25.6		7.525	188.1		7.525	22.9		7.525	16.3		7.525	20.32		7.525	176.7		7.525	14.1
7.53333	1284		7.53333	78		7.53333	133		7.53333	174.5		7.53333	25.76		7.53333	188.1		7.53333	22.9		7.53333	16.3		7.53333	20.48		7.53333	176.7		7.53333	14.76
7.54167	1288		7.54167	79		7.54167	135.8		7.54167	174		7.54167	25.76		7.54167	187.2		7.54167	22.9		7.54167	16.4		7.54167	20.72		7.54167	176.8		7.54167	15.51
7.55	1292		7.55	78		7.55	137.2		7.55	175		7.55	25.76		7.55	186.3		7.55	23		7.55	16.4		7.55	20.88		7.55	176.9		7.55	16.26
7.55833	1296		7.55833	78		7.55833	138.6		7.55833	176		7.55833	25.76		7.55833	185.4		7.55833	23.2		7.55833	16.4		7.55833	21.12		7.55833	177.1		7.55833	17.07
7.56667	1304		7.56667	80		7.56667	138.6		7.56667	177		7.56667	25.92		7.56667	185.4		7.56667	23.3		7.56667	16.5		7.56667	21.44		7.56667	177.2		7.56667	17.88
7.575	1308		7.575	81		7.575	138.6		7.575	178.5		7.575	26.24		7.575	186.3		7.575	23.4		7.575	16.5		7.575	21.6		7.575	177.4		7.575	18.63
7.58333	1312		7.58333	82		7.58333	142.8		7.58333	181		7.58333	26.56		7.58333	188.1		7.58333	23.6		7.58333	16.7		7.58333	21.76		7.58333	177.4		7.58333	19.38
7.59167	1318		7.59167	83		7.59167	144.2		7.59167	184		7.59167	27.04		7.59167	189.9		7.59167	23.7		7.59167	16.8		7.59167	22		7.59167	177.6		7.59167	20.07
7.6	1326		7.6	85		7.6	147		7.6	188		7.6	27.52		7.6	190.8		7.6	24.2		7.6	17		7.6	22.16		7.6	177.8		7.6	20.7
7.60833	1334		7.60833	88		7.60833	149.8		7.60833	192.5		7.60833	27.84		7.60833	193.5		7.60833	24.8		7.60833	17.2		7.60833	22.32		7.60833	177.8		7.60833	21.27
7.61667	1344		7.61667	92		7.61667	155.4		7.61667	197.5		7.61667	28.48		7.61667	196.2		7.61667	24.9		7.61667	17.3		7.61667	22.4		7.61667	177.8		7.61667	21.78
7.625	1354		7.625	96		7.625	161		7.625	202		7.625	29.28		7.625	198		7.625	25		7.625	17.4		7.625	22.48		7.625	177.9		7.625	22.17
7.63333	1364		7.63333	101		7.63333	166.6		7.63333	207		7.63333	30.08		7.63333	200.7		7.63333	25.2		7.63333	17.5		7.63333	22.72		7.63333	178.2		7.63333	22.47
7.64167	1374		7.64167	106		7.64167	175		7.64167	213		7.64167	30.56		7.64167	205.2		7.64167	25.4		7.64167	17.5		7.64167	22.96		7.64167	178.5		7.64167	22.68
7.65	1386		7.65	113		7.65	180.6		7.65	219.5		7.65	31.04		7.65	211.5		7.65	25.6		7.65	17.4		7.65	23.04		7.65	178.7		7.65	22.74
7.65833	1398		7.65833	119		7.65833	187.6		7.65833	226.5		7.65833	31.52		7.65833	218.7		7.65833	25.7		7.65833	17.5		7.65833	23.04		7.65833	178.9		7.65833	22.71
7.66667	1410		7.66667	124		7.66667	194.6		7.66667	234		7.66667	32.32		7.66667	225		7.66667	25.9		7.66667	17.6		7.66667	22.96		7.66667	179.2		7.66667	22.59
7.675	1420		7.675	130		7.675	201.6		7.675	240		7.675	33.12		7.675	231.3		7.675	26.1		7.675	17.7		7.675	22.88		7.675	179.5		7.675	22.35
7.68333	1434		7.68333	138		7.68333	211.4		7.68333	244.5		7.68333	33.44		7.68333	236.7		7.68333	26.3		7.68333	17.9		7.68333	22.8		7.68333	179.7		7.68333	21.99
7.69167	1444		7.69167	147		7.69167	218.4		7.69167	248		7.69167	33.92		7.69167	241.2		7.69167	26.5		7.69167	18.1		7.69167	22.8		7.69167	179.8		7.69167	21.54
7.7	1454		7.7	154		7.7	224		7.7	250		7.7	34.4		7.7	246.6		7.7	26.6		7.7	18.1		7.7	22.8		7.7	179.7		7.7	20.97
7.70833	1462		7.70833	158		7.70833	229.6		7.70833	251		7.70833	34.72		7.70833	251.1		7.70833	26.8		7.70833	18.1		7.70833	22.72		7.70833	179.5		7.70833	20.37
7.71667	1468		7.71667	161		7.71667	232.4		7.71667	252		7.71667	34.72		7.71667	253.8		7.71667	26.8		7.71667	18.1		7.71667	22.72		7.71667	179.6		7.71667	19.68
7.725	1470		7.725	163		7.725	235.2		7.725	251		7.725	34.88		7.725	255.6		7.725	26.8		7.725	18.2		7.725	22.72		7.725	179.8		7.725	18.9
7.73333	1470		7.73333	165		7.73333	238		7.73333	249		7.73333	34.72		7.73333	257.4		7.73333	26.6		7.73333	18.4		7.73333	22.56		7.73333	179.9		7.73333	18.12
7.74167	1466		7.74167	166		7.74167	238		7.74167	245.5		7.74167	34.56		7.74167	257.4		7.74167	26.5		7.74167	18.7		7.74167	22.48		7.74167	180		7.74167	17.28
7.75	1462		7.75	165		7.75	235.2		7.75	241		7.75	34.24		7.75	256.5		7.75	26.3		7.75	18.9		7.75	22.48		7.75	180		7.75	16.35
7.75833	1460		7.75833	161		7.75833	233.8		7.75833	237		7.75833	33.92		7.75833	256.5		7.75833	26.3		7.75833	19.2		7.75833	22.4		7.75833	179.8		7.75833	15.45
7.76667	1456		7.76667	158		7.76667	231		7.76667	232		7.76667	33.44		7.76667	254.7		7.76667	26.3		7.76667	19.2		7.76667	22.16		7.76667	179.6		7.76667	14.55
7.775	1448		7.775	153		7.775	225.4		7.775	226		7.775	32.8		7.775	252		7.775	26.3		7.775	19.1		7.775	21.84		7.775	179.3		7.775	13.68
7.78333	1444		7.78333	147		7.78333	219.8		7.78333	221		7.78333	32		7.78333	245.7		7.78333	26.1		7.78333	19.1		7.78333	21.68		7.78333	179		7.78333	12.9
7.79167	1438		7.79167	140		7.79167	212.8		7.79167	216		7.79167	31.52		7.79167	239.4		7.79167	25.9		7.79167	19.1		7.79167	21.52		7.79167	178.8		7.79167	12.12
7.8	1432		7.8	135		7.8	207.2		7.8	211.5		7.8	31.2		7.8	233.1		7.8	25.7		7.8	19.2		7.8	21.28		7.8	178.8		7.8	11.4
7.80833	1426		7.80833	130		7.80833	201.6		7.80833	207		7.80833	30.88		7.80833	226.8		7.80833	25.5		7.80833	19.4		7.80833	20.96		7.80833	178.7		7.80833	10.71
7.81667	1422		7.81667	125		7.81667	196		7.81667	202.5		7.81667	30.56		7.81667	221.4		7.81667	25.3		7.81667	19.6		7.81667	20.56		7.81667	178.5		7.81667	9.99
7.825	1418		7.825	120		7.825	190.4		7.825	199		7.825	30.24		7.825	215.1		7.825	25		7.825	19.6		7.825	20.32		7.825	178.4		7.825	9.39
7.83333	1414		7.83333	115		7.83333	184.8		7.83333	195		7.83333	29.92		7.83333	209.7		7.83333	24.8		7.83333	19.6		7.83333	20.08		7.83333	178.1		7.83333	8.91
7.84167	1416		7.84167	110		7.84167	180.6		7.84167	191		7.84167	29.92		7.84167	207		7.84167	24.6		7.84167	19.6		7.84167	19.84		7.84167	177.9		7.84167	8.46
7.85	1418		7.85	105		7.85	177.8		7.85	189		7.85	29.76		7.85	204.3		7.85	24.2		7.85	19.7		7.85	19.52		7.85	177.7		7.85	8.13
7.85833	1416		7.85833	102		7.85833	176.4		7.85833	187.5		7.85833	29.44		7.85833	201.6		7.85833	24.1		7.85833	19.7		7.85833	19.28		7.85833	177.5		7.85833	7.86
7.86667	1416		7.86667	100		7.86667	175		7.86667	186		7.86667	29.28		7.86667	198.9		7.86667	23.9		7.86667	19.7		7.86667	19.04		7.86667	177.1		7.86667	7.59
7.875	1416		7.875	98		7.875	173.6		7.875	185.5		7.875	29.44		7.875	197.1		7.875	23.6		7.875	19.7		7.875	18.96		7.875	176.9		7.875	7.38
7.88333	1418		7.88333	96		7.88333	173.6		7.88333	184.5		7.88333	29.76		7.88333	195.3		7.88333	23.3		7.88333	19.6		7.88333	18.72		7.88333	176.7		7.88333	7.23
7.89167	1422		7.89167	95		7.89167	172.2		7.89167	183		7.89167	29.76		7.89167	194.4		7.89167	23		7.89167	19.6		7.89167	18.48		7.89167	176.6		7.89167	7.11
7.9	1430		7.9	95		7.9	172.2		7.9	182.5		7.9	29.6		7.9	192.6		7.9	22.6		7.9	19.6		7.9	18.16		7.9	176.4		7.9	7.02
7.90833	1440		7.90833	95		7.90833	172.2		7.90833	182		7.90833	29.6		7.90833	190.8		7.90833	22.3		7.90833	19.4		7.90833	18.08		7.90833	176.3		7.90833	6.96
7.91667	1444		7.91667	94		7.91667	172.2		7.91667	182		7.91667	29.44		7.91667	190.8		7.91667	22		7.91667	19.5		7.91667	17.92		7.91667	176.1		7.91667	6.9
7.925	1446		7.925	95		7.925	173.6		7.925	182		7.925	29.28		7.925	191.7		7.925	21.8		7.925	19.5		7.925	17.68		7.925	175.9		7.925	6.84
7.93333	1446		7.93333	96		7.93333	175		7.93333	182		7.93333	29.44		7.93333	192.6		7.93333	21.5		7.93333	19.4		7.93333	17.6		7.93333	175.8		7.93333	6.75
7.94167	1450		7.94167	97		7.94167	176.4		7.94167	182.5		7.94167	29.44		7.94167	191.7		7.94167	21.2		7.94167	19.1		7.94167	17.44		7.94167	175.7		7.94167	6.66
7.95	1450		7.95	97		7.95	175		7.95	183		7.95	29.6		7.95	190.8		7.95	21		7.95	18.8		7.95	17.36		7.95	175.6		7.95	6.6
7.95833	1452		7.95833	96		7.95833	176.4		7.95833	183		7.95833	30.08		7.95833	190.8		7.95833	20.9		7.95833	18.6		7.95833	17.2		7.95833	175.3		7.95833	6.54
7.96667	1456		7.96667	97		7.96667	176.4		7.96667	183.5		7.96667	30.24		7.96667	190.8		7.96667	20.8		7.96667	18.3		7.96667	17.12		7.96667	175.2		7.96667	6.48
7.975	1466		7.975	98		7.975	177.8		7.975	183.5		7.975	30.4		7.975	191.7		7.975	20.6		7.975	18		7.975	16.96		7.975	175.2		7.975	6.42
7.98333	1476		7.98333	101		7.98333	179.2		7.98333	183.5		7.98333	30.56		7.98333	192.6		7.98333	20.4		7.98333	17.7		7.98333	16.96		7.98333	175.2		7.98333	6.45
7.99167	1476		7.99167	102		7.99167	183.4		7.99167	184		7.99167	30.72		7.99167	193.5		7.99167	20.4		7.99167	17.5		7.99167	16.88		7.99167	175.2		7.99167	6.48
8	1472		8	103		8	186.2		8	184		8	30.72		8	195.3		8	20.3		8	17.3		8	16.88		8	175.2		8	6.45
8.00833	1470		8.00833	103		8.00833	186.2		8.00833	185.5		8.00833	30.88		8.00833	196.2		8.00833	20.2		8.00833	17.1		8.00833	16.8		8.00833	175.3		8.00833	6.39
8.01667	1472		8.01667	104		8.01667	186.2		8.01667	187		8.01667	31.36		8.01667	198		8.01667	20.2		8.01667	16.9		8.01667	16.8		8.01667	175		8.01667	6.33
8.025	1474		8.025	106		8.025	186.2		8.025	189		8.025	31.52		8.025	198.9		8.025	20.1		8.025	16.7		8.025	16.64		8.025	174.8		8.025	6.3
8.03333	1478		8.03333	107		8.03333	187.6		8.03333	190.5		8.03333	31.52		8.03333	198.9		8.03333	19.9		8.03333	16.4		8.03333	16.48		8.03333	174.6		8.03333	6.27
8.04167	1478		8.04167	108		8.04167	190.4		8.04167	191		8.04167	31.52		8.04167	199.8		8.04167	19.7		8.04167	16.1		8.04167	16.4		8.04167	174.5		8.04167	6.24
8.05	1480		8.05	109		8.05	191.8		8.05	191.5		8.05	31.52		8.05	200.7		8.05	19.7		8.05	15.9		8.05	16.4		8.05	174.3		8.05	6.24
8.05833	1482		8.05833	109		8.05833	193.2		8.05833	193		8.05833	31.52		8.05833	202.5		8.05833	19.6		8.05833	15.9		8.05833	16.4		8.05833	174.2		8.05833	6.21
8.06667	1484		8.06667	109		8.06667	194.6		8.06667	194		8.06667	31.84		8.06667	202.5		8.06667	19.5		8.06667	15.8		8.06667	16.32		8.06667	174.3		8.06667	6.15
8.075	1488		8.075	109		8.075	196		8.075	196		8.075	32		8.075	203.4		8.075	19.4		8.075	15.8		8.075	16.08		8.075	174.4		8.075	6.09
8.08333	1494		8.08333	110		8.08333	197.4		8.08333	197.5		8.08333	32		8.08333	205.2		8.08333	19.3		8.08333	15.7		8.08333	16		8.08333	174.4		8.08333	6.03
8.09167	1498		8.09167	112		8.09167	198.8		8.09167	199		8.09167	32		8.09167	206.1		8.09167	19.3		8.09167	15.6		8.09167	15.92		8.09167	174.4		8.09167	5.97
8.1	1500		8.1	113		8.1	201.6		8.1	200.5		8.1	32.16		8.1	207		8.1	19.3		8.1	15.4		8.1	15.84		8.1	174.2		8.1	5.97
8.10833	1502		8.10833	115		8.10833	204.4		8.10833	201.5		8.10833	32.48		8.10833	208.8		8.10833	19.1		8.10833	15.1		8.10833	15.76		8.10833	174		8.10833	5.97
8.11667	1504		8.11667	118		8.11667	205.8		8.11667	203.5		8.11667	32.64		8.11667	211.5		8.11667	19		8.11667	14.9		8.11667	15.6		8.11667	173.9		8.11667	5.97
8.125	1508		8.125	120		8.125	207.2		8.125	205.5		8.125	32.64		8.125	214.2		8.125	18.9		8.125	14.8		8.125	15.6		8.125	173.7		8.125	5.94
8.13333	1514		8.13333	123		8.13333	210		8.13333	207		8.13333	32.8		8.13333	215.1		8.13333	18.9		8.13333	14.9		8.13333	15.6		8.13333	173.6		8.13333	5.88
8.14167	1518		8.14167	124		8.14167	210		8.14167	209.5		8.14167	32.8		8.14167	216.9		8.14167	18.9		8.14167	14.8		8.14167	15.44		8.14167	173.4		8.14167	5.82
8.15	1522		8.15	127		8.15	210		8.15	212.5		8.15	32.96		8.15	218.7		8.15	18.7		8.15	14.7		8.15	15.28		8.15	173.3		8.15	5.76
8.15833	1526		8.15833	130		8.15833	212.8		8.15833	217.5		8.15833	33.12		8.15833	221.4		8.15833	18.7		8.15833	14.7		8.15833	15.2		8.15833	173.3		8.15833	5.76
8.16667	1530		8.16667	131		8.16667	214.2		8.16667	235.5		8.16667	33.28		8.16667	223.2		8.16667	18.5		8.16667	14.7		8.16667	15.04		8.16667	173.4		8.16667	5.76
8.175	1536		8.175	133		8.175	215.6		8.175	252.5		8.175	33.44		8.175	225		8.175	18.4		8.175	14.8		8.175	14.96		8.175	173.3		8.175	5.73
8.18333	1540		8.18333	135		8.18333	217		8.18333	257.5		8.18333	33.76		8.18333	226.8		8.18333	18.3		8.18333	14.9		8.18333	14.96		8.18333	173.2		8.18333	5.73
8.19167	1542		8.19167	137		8.19167	218.4		8.19167	253.5		8.19167	33.92		8.19167	227.7		8.19167	18.2		8.19167	15		8.19167	14.96		8.19167	173		8.19167	5.7
8.2	1548		8.2	139		8.2	224		8.2	246.5		8.2	33.76		8.2	229.5		8.2	17.9		8.2	14.9		8.2	14.96		8.2	173		8.2	5.67
8.20833	1548		8.20833	141		8.20833	226.8		8.20833	240.5		8.20833	33.76		8.20833	231.3		8.20833	17.9		8.20833	14.8		8.20833	14.88		8.20833	172.9		8.20833	5.67
8.21667	1550		8.21667	143		8.21667	228.2		8.21667	236		8.21667	33.92		8.21667	233.1		8.21667	17.9		8.21667	14.7		8.21667	14.8		8.21667	172.7		8.21667	5.67
8.225	1558		8.225	145		8.225	229.6		8.225	233.5		8.225	34.08		8.225	234.9		8.225	17.8		8.225	14.6		8.225	14.8		8.225	172.6		8.225	5.64
8.23333	1566		8.23333	146		8.23333	231		8.23333	233.5		8.23333	34.24		8.23333	234.9		8.23333	17.7		8.23333	14.4		8.23333	14.72		8.23333	172.5		8.23333	5.61
8.24167	1564		8.24167	148		8.24167	232.4		8.24167	239		8.24167	34.4		8.24167	235.8		8.24167	17.6		8.24167	14.2		8.24167	14.72		8.24167	172.4		8.24167	5.58
8.25	1562		8.25	148		8.25	232.4		8.25	243.5		8.25	34.56		8.25	236.7		8.25	17.4		8.25	14.2		8.25	14.64		8.25	172.2		8.25	5.61
8.25833	1560		8.25833	148		8.25833	233.8		8.25833	241.5		8.25833	34.72		8.25833	237.6		8.25833	17.2		8.25833	14.2		8.25833	14.64		8.25833	172.1		8.25833	5.61
8.26667	1560		8.26667	146		8.26667	235.2		8.26667	238.5		8.26667	34.72		8.26667	238.5		8.26667	17.1		8.26667	14.3		8.26667	14.48		8.26667	172		8.26667	5.64
8.275	1558		8.275	145		8.275	235.2		8.275	235		8.275	34.88		8.275	237.6		8.275	17		8.275	14.2		8.275	14.32		8.275	172		8.275	5.67
8.28333	1562		8.28333	144		8.28333	233.8		8.28333	232		8.28333	34.88		8.28333	236.7		8.28333	16.9		8.28333	14.1		8.28333	14.24		8.28333	171.9		8.28333	5.67
8.29167	1562		8.29167	145		8.29167	232.4		8.29167	230		8.29167	34.56		8.29167	235.8		8.29167	16.9		8.29167	13.9		8.29167	14.32		8.29167	171.7		8.29167	5.7
8.3	1560		8.3	145		8.3	232.4		8.3	228		8.3	34.4		8.3	234.9		8.3	16.8		8.3	13.8		8.3	14.4		8.3	171.6		8.3	5.73
8.30833	1558		8.30833	145		8.30833	233.8		8.30833	226.5		8.30833	34.4		8.30833	234.9		8.30833	16.8		8.30833	13.7		8.30833	14.4		8.30833	171.5		8.30833	5.7
8.31667	1560		8.31667	145		8.31667	235.2		8.31667	225		8.31667	34.24		8.31667	236.7		8.31667	16.8		8.31667	13.6		8.31667	14.32		8.31667	171.3		8.31667	5.73
8.325	1560		8.325	144		8.325	233.8		8.325	223.5		8.325	34.08		8.325	237.6		8.325	16.7		8.325	13.4		8.325	14.24		8.325	171.2		8.325	5.79
8.33333	1560		8.33333	142		8.33333	229.6		8.33333	223		8.33333	34.08		8.33333	237.6		8.33333	16.6		8.33333	13.3		8.33333	14.24		8.33333	171.1		8.33333	5.82
8.34167	1556		8.34167	139		8.34167	228.2		8.34167	222		8.34167	33.92		8.34167	236.7		8.34167	16.7		8.34167	13.3		8.34167	14.16		8.34167	171		8.34167	5.85
8.35	1558		8.35	138		8.35	228.2		8.35	221		8.35	33.92		8.35	234.9		8.35	16.7		8.35	13.2		8.35	14.08		8.35	170.8		8.35	5.88
8.35833	1558		8.35833	139		8.35833	226.8		8.35833	219.5		8.35833	33.6		8.35833	232.2		8.35833	16.8		8.35833	13.1		8.35833	14		8.35833	170.7		8.35833	5.91
8.36667	1558		8.36667	138		8.36667	225.4		8.36667	217.5		8.36667	33.44		8.36667	230.4		8.36667	16.8		8.36667	13		8.36667	14		8.36667	170.6		8.36667	6
8.375	1556		8.375	136		8.375	222.6		8.375	215.5		8.375	33.28		8.375	229.5		8.375	16.6		8.375	13		8.375	14		8.375	170.6		8.375	6.06
8.38333	1554		8.38333	132		8.38333	221.2		8.38333	213.5		8.38333	33.12		8.38333	227.7		8.38333	16.5		8.38333	13.2		8.38333	13.84		8.38333	170.5		8.38333	6.12
8.39167	1548		8.39167	130		8.39167	218.4		8.39167	211.5		8.39167	32.8		8.39167	225		8.39167	16.3		8.39167	13.1		8.39167	13.84		8.39167	170.5		8.39167	6.18
8.4	1546		8.4	127		8.4	215.6		8.4	210		8.4	32.16		8.4	222.3		8.4	16.1		8.4	12.9		8.4	13.92		8.4	170.5		8.4	6.27
8.40833	1546		8.40833	126		8.40833	211.4		8.40833	207.5		8.40833	32		8.40833	221.4		8.40833	16		8.40833	12.8		8.40833	13.84		8.40833	170.3		8.40833	6.36
8.41667	1548		8.41667	128		8.41667	210		8.41667	205.5		8.41667	31.84		8.41667	218.7		8.41667	16.1		8.41667	12.7		8.41667	13.76		8.41667	169.9		8.41667	6.42
8.425	1548		8.425	127		8.425	208.6		8.425	203.5		8.425	31.68		8.425	214.2		8.425	16.2		8.425	12.7		8.425	13.76		8.425	169.8		8.425	6.48
8.43333	1544		8.43333	124		8.43333	204.4		8.43333	202		8.43333	31.84		8.43333	210.6		8.43333	16.2		8.43333	12.6		8.43333	13.68		8.43333	169.7		8.43333	6.6
8.44167	1542		8.44167	120		8.44167	200.2		8.44167	200		8.44167	31.84		8.44167	207		8.44167	16.1		8.44167	12.6		8.44167	13.68		8.44167	169.7		8.44167	6.69
8.45	1538		8.45	116		8.45	196		8.45	199		8.45	31.52		8.45	205.2		8.45	16		8.45	12.6		8.45	13.6		8.45	169.6		8.45	6.78
8.45833	1532		8.45833	113		8.45833	193.2		8.45833	197.5		8.45833	31.04		8.45833	203.4		8.45833	16.1		8.45833	12.4		8.45833	13.44		8.45833	169.6		8.45833	6.87
8.46667	1528		8.46667	111		8.46667	193.2		8.46667	197		8.46667	30.56		8.46667	201.6		8.46667	16		8.46667	12.2		8.46667	13.44		8.46667	169.6		8.46667	6.96
8.475	1524		8.475	109		8.475	194.6		8.475	196.5		8.475	29.92		8.475	199.8		8.475	16		8.475	12.1		8.475	13.44		8.475	169.6		8.475	7.08
8.48333	1522		8.48333	107		8.48333	193.2		8.48333	195.5		8.48333	29.6		8.48333	198		8.48333	16		8.48333	12.1		8.48333	13.44		8.48333	169.5		8.48333	7.23
8.49167	1522		8.49167	106		8.49167	190.4		8.49167	194.5		8.49167	29.44		8.49167	197.1		8.49167	16		8.49167	12		8.49167	13.28		8.49167	169.3		8.49167	7.35
8.5	1520		8.5	105		8.5	189		8.5	194		8.5	29.28		8.5	195.3		8.5	15.9		8.5	11.9		8.5	13.28		8.5	169.1		8.5	7.5
8.50833	1516		8.50833	103		8.50833	186.2		8.50833	194.5		8.50833	29.12		8.50833	192.6		8.50833	15.7		8.50833	11.9		8.50833	13.36		8.50833	169.1		8.50833	7.74
8.51667	1514		8.51667	102		8.51667	183.4		8.51667	194		8.51667	29.28		8.51667	191.7		8.51667	15.7		8.51667	12		8.51667	13.28		8.51667	168.9		8.51667	7.98
8.525	1512		8.525	100		8.525	182		8.525	193		8.525	29.12		8.525	191.7		8.525	15.8		8.525	12.1		8.525	13.04		8.525	168.7		8.525	8.25
8.53333	1512		8.53333	99		8.53333	182		8.53333	192		8.53333	28.8		8.53333	190.8		8.53333	15.7		8.53333	12.1		8.53333	12.96		8.53333	168.5		8.53333	8.49
8.54167	1512		8.54167	97		8.54167	179.2		8.54167	192.5		8.54167	28.8		8.54167	189.9		8.54167	15.6		8.54167	12.1		8.54167	12.88		8.54167	168.5		8.54167	8.73
8.55	1512		8.55	97		8.55	176.4		8.55	193		8.55	28.64		8.55	188.1		8.55	15.5		8.55	12		8.55	13.04		8.55	168.5		8.55	8.94
8.55833	1512		8.55833	99		8.55833	175		8.55833	193		8.55833	28.48		8.55833	189		8.55833	15.5		8.55833	11.9		8.55833	13.04		8.55833	168.5		8.55833	9.27
8.56667	1512		8.56667	100		8.56667	173.6		8.56667	192		8.56667	28.32		8.56667	189		8.56667	15.4		8.56667	11.8		8.56667	13.04		8.56667	168.3		8.56667	9.6
8.575	1514		8.575	99		8.575	173.6		8.575	191.5		8.575	28.32		8.575	186.3		8.575	15.2		8.575	11.7		8.575	13.04		8.575	168.2		8.575	9.84
8.58333	1514		8.58333	97		8.58333	172.2		8.58333	192		8.58333	28.64		8.58333	185.4		8.58333	15.1		8.58333	11.8		8.58333	13.12		8.58333	168.1		8.58333	10.02
8.59167	1512		8.59167	96		8.59167	170.8		8.59167	192		8.59167	28.64		8.59167	185.4		8.59167	15.1		8.59167	11.9		8.59167	13.28		8.59167	167.8		8.59167	10.14
8.6	1510		8.6	95		8.6	172.2		8.6	192		8.6	28.16		8.6	184.5		8.6	15		8.6	11.9		8.6	13.2		8.6	167.7		8.6	10.23
8.60833	1508		8.60833	94		8.60833	173.6		8.60833	192		8.60833	27.52		8.60833	183.6		8.60833	15		8.60833	11.7		8.60833	13.04		8.60833	167.6		8.60833	10.32
8.61667	1506		8.61667	92		8.61667	175		8.61667	192		8.61667	27.2		8.61667	182.7		8.61667	14.8		8.61667	11.7		8.61667	12.96		8.61667	167.6		8.61667	10.29
8.625	1504		8.625	91		8.625	175		8.625	191.5		8.625	27.52		8.625	182.7		8.625	14.7		8.625	11.8		8.625	12.96		8.625	167.8		8.625	10.23
8.63333	1504		8.63333	91		8.63333	172.2		8.63333	191.5		8.63333	27.84		8.63333	182.7		8.63333	14.6		8.63333	11.8		8.63333	12.96		8.63333	167.8		8.63333	10.14
8.64167	1504		8.64167	90		8.64167	170.8		8.64167	191.5		8.64167	27.84		8.64167	182.7		8.64167	14.5		8.64167	11.6		8.64167	12.96		8.64167	167.7		8.64167	9.99
8.65	1502		8.65	90		8.65	168		8.65	190.5		8.65	27.52		8.65	180.9		8.65	14.6		8.65	11.5		8.65	12.96		8.65	167.5		8.65	9.81
8.65833	1504		8.65833	89		8.65833	165.2		8.65833	189.5		8.65833	27.36		8.65833	179.1		8.65833	14.8		8.65833	11.3		8.65833	12.88		8.65833	167.3		8.65833	9.6
8.66667	1504		8.66667	88		8.66667	163.8		8.66667	189		8.66667	27.2		8.66667	176.4		8.66667	14.9		8.66667	11.3		8.66667	12.8		8.66667	167.2		8.66667	9.3
8.675	1502		8.675	88		8.675	163.8		8.675	189		8.675	26.72		8.675	175.5		8.675	14.9		8.675	11.3		8.675	12.72		8.675	167.1		8.675	8.94
8.68333	1500		8.68333	87		8.68333	162.4		8.68333	190		8.68333	26.56		8.68333	174.6		8.68333	14.8		8.68333	11.4		8.68333	12.64		8.68333	167		8.68333	8.52
8.69167	1500		8.69167	86		8.69167	161		8.69167	190.5		8.69167	26.56		8.69167	174.6		8.69167	14.8		8.69167	11.5		8.69167	12.56		8.69167	166.8		8.69167	8.07
8.7	1502		8.7	85		8.7	161		8.7	189.5		8.7	26.56		8.7	174.6		8.7	14.8		8.7	11.5		8.7	12.48		8.7	166.8		8.7	7.62
8.70833	1506		8.70833	86		8.70833	161		8.70833	189		8.70833	26.4		8.70833	174.6		8.70833	14.8		8.70833	11.5		8.70833	12.48		8.70833	166.8		8.70833	7.23
8.71667	1546		8.71667	87		8.71667	161		8.71667	189		8.71667	26.08		8.71667	175.5		8.71667	14.7		8.71667	11.5		8.71667	12.48		8.71667	166.7		8.71667	6.84
8.725	1552		8.725	87		8.725	158.2		8.725	188.5		8.725	25.76		8.725	174.6		8.725	14.6		8.725	11.4		8.725	12.48		8.725	166.5		8.725	6.45
8.73333	1536		8.73333	86		8.73333	155.4		8.73333	189		8.73333	25.6		8.73333	173.7		8.73333	14.5		8.73333	11.3		8.73333	12.56		8.73333	166.5		8.73333	6.09
8.74167	1522		8.74167	84		8.74167	154		8.74167	189		8.74167	25.44		8.74167	171.9		8.74167	14.4		8.74167	11.3		8.74167	12.56		8.74167	166.4		8.74167	5.79
8.75	1510		8.75	82		8.75	152.6		8.75	188.5		8.75	25.6		8.75	170.1		8.75	14.1		8.75	11.3		8.75	12.48		8.75	166.4		8.75	5.49
8.75833	1498		8.75833	81		8.75833	152.6		8.75833	188		8.75833	25.6		8.75833	169.2		8.75833	13.9		8.75833	11.3		8.75833	12.4		8.75833	166.1		8.75833	5.22
8.76667	1488		8.76667	80		8.76667	149.8		8.76667	187.5		8.76667	25.6		8.76667	167.4		8.76667	13.8		8.76667	11.3		8.76667	12.32		8.76667	165.7		8.76667	5.01
8.775	1486		8.775	80		8.775	145.6		8.775	187.5		8.775	25.28		8.775	165.6		8.775	13.8		8.775	11.2		8.775	12.16		8.775	165.4		8.775	4.83
8.78333	1482		8.78333	81		8.78333	142.8		8.78333	188		8.78333	24.96		8.78333	164.7		8.78333	13.7		8.78333	11.2		8.78333	12		8.78333	165.4		8.78333	4.68
8.79167	1482		8.79167	80		8.79167	142.8		8.79167	188		8.79167	24.96		8.79167	163.8		8.79167	13.6		8.79167	11.3		8.79167	12		8.79167	165.3		8.79167	4.56
8.8	1484		8.8	79		8.8	144.2		8.8	188		8.8	24.8		8.8	163.8		8.8	13.4		8.8	11.2		8.8	11.92		8.8	165.2		8.8	4.41
8.80833	1486		8.80833	79		8.80833	144.2		8.80833	188		8.80833	24.64		8.80833	163.8		8.80833	13.3		8.80833	11.2		8.80833	11.92		8.80833	165.1		8.80833	4.23
8.81667	1484		8.81667	79		8.81667	145.6		8.81667	187.5		8.81667	24.64		8.81667	163.8		8.81667	13.2		8.81667	11		8.81667	11.84		8.81667	165		8.81667	4.11
8.825	1482		8.825	78		8.825	145.6		8.825	188		8.825	24.64		8.825	162.9		8.825	13.1		8.825	11		8.825	11.84		8.825	165		8.825	4.05
8.83333	1478		8.83333	77		8.83333	145.6		8.83333	187.5		8.83333	24.48		8.83333	161.1		8.83333	13		8.83333	10.8		8.83333	11.84		8.83333	165		8.83333	3.96
8.84167	1480		8.84167	76		8.84167	145.6		8.84167	187.5		8.84167	24.32		8.84167	161.1		8.84167	12.9		8.84167	10.7		8.84167	11.76		8.84167	164.9		8.84167	3.9
8.85	1482		8.85	75		8.85	142.8		8.85	187.5		8.85	24.48		8.85	161.1		8.85	12.8		8.85	10.5		8.85	11.76		8.85	164.7		8.85	3.87
8.85833	1482		8.85833	74		8.85833	141.4		8.85833	188		8.85833	24.32		8.85833	161.1		8.85833	12.7		8.85833	10.4		8.85833	11.76		8.85833	164.5		8.85833	3.81
8.86667	1480		8.86667	74		8.86667	141.4		8.86667	188		8.86667	23.84		8.86667	161.1		8.86667	12.6		8.86667	10.3		8.86667	11.84		8.86667	164.5		8.86667	3.78
8.875	1478		8.875	74		8.875	141.4		8.875	187		8.875	23.36		8.875	161.1		8.875	12.5		8.875	10.2		8.875	11.84		8.875	164.4		8.875	3.78
8.88333	1478		8.88333	73		8.88333	140		8.88333	186.5		8.88333	23.04		8.88333	162		8.88333	12.4		8.88333	10		8.88333	11.84		8.88333	164.2		8.88333	3.75
8.89167	1476		8.89167	73		8.89167	138.6		8.89167	186.5		8.89167	23.04		8.89167	161.1		8.89167	12.2		8.89167	9.8		8.89167	11.84		8.89167	164		8.89167	3.75
8.9	1476		8.9	72		8.9	140		8.9	186		8.9	22.88		8.9	160.2		8.9	11.9		8.9	9.7		8.9	11.76		8.9	163.8		8.9	3.75
8.90833	1478		8.90833	71		8.90833	140		8.90833	186.5		8.90833	22.72		8.90833	159.3		8.90833	11.7		8.90833	9.7		8.90833	11.76		8.90833	163.7		8.90833	3.75
8.91667	1478		8.91667	72		8.91667	140		8.91667	186		8.91667	22.88		8.91667	157.5		8.91667	11.6		8.91667	9.6		8.91667	11.68		8.91667	163.7		8.91667	3.75
8.925	1478		8.925	71		8.925	138.6		8.925	186.5		8.925	23.04		8.925	156.6		8.925	11.7		8.925	9.5		8.925	11.68		8.925	163.6		8.925	3.75
8.93333	1480		8.93333	70		8.93333	138.6		8.93333	187		8.93333	23.04		8.93333	155.7		8.93333	11.6		8.93333	9.4		8.93333	11.84		8.93333	163.5		8.93333	3.75
8.94167	1478		8.94167	69		8.94167	137.2		8.94167	188.5		8.94167	22.88		8.94167	156.6		8.94167	11.4		8.94167	9.2		8.94167	12		8.94167	163.5		8.94167	3.75
8.95	1476		8.95	68		8.95	135.8		8.95	214		8.95	22.88		8.95	155.7		8.95	11.3		8.95	9		8.95	12		8.95	163.4		8.95	3.75
8.95833	1474		8.95833	68		8.95833	135.8		8.95833	272.5		8.95833	22.72		8.95833	154.8		8.95833	11.4		8.95833	8.9		8.95833	11.84		8.95833	163.4		8.95833	3.75
8.96667	1476		8.96667	67		8.96667	137.2		8.96667	297		8.96667	22.24		8.96667	154.8		8.96667	11.3		8.96667	8.8		8.96667	11.68		8.96667	163.3		8.96667	3.78
8.975	1478		8.975	68		8.975	134.4		8.975	292		8.975	21.92		8.975	153.9		8.975	11.3		8.975	8.8		8.975	11.6		8.975	163.4		8.975	3.78
8.98333	1480		8.98333	68		8.98333	133		8.98333	275		8.98333	21.76		8.98333	153.9		8.98333	11.2		8.98333	8.9		8.98333	11.52		8.98333	163.5		8.98333	3.75
8.99167	1478		8.99167	69		8.99167	131.6		8.99167	255.5		8.99167	21.76		8.99167	152.1		8.99167	11.1		8.99167	8.8		8.99167	11.44		8.99167	163.4		8.99167	3.72
9	1482		9	69		9	130.2		9	237		9	21.92		9	151.2		9	11		9	8.8		9	11.52		9	163.2		9	3.75
9.00833	1482		9.00833	69		9.00833	130.2		9.00833	221.5		9.00833	21.92		9.00833	152.1		9.00833	11		9.00833	8.7		9.00833	11.44		9.00833	163		9.00833	3.78
9.01667	1480		9.01667	68		9.01667	131.6		9.01667	210.5		9.01667	21.76		9.01667	152.1		9.01667	11		9.01667	8.7		9.01667	11.44		9.01667	162.8		9.01667	3.81
9.025	1478		9.025	67		9.025	131.6		9.025	203		9.025	21.6		9.025	151.2		9.025	10.9		9.025	8.6		9.025	11.44		9.025	162.7		9.025	3.84
9.03333	1476		9.03333	66		9.03333	131.6		9.03333	198		9.03333	21.44		9.03333	151.2		9.03333	10.9		9.03333	8.6		9.03333	11.44		9.03333	162.6		9.03333	3.87
9.04167	1472		9.04167	66		9.04167	131.6		9.04167	194.5		9.04167	21.28		9.04167	150.3		9.04167	10.9		9.04167	8.6		9.04167	11.36		9.04167	162.6		9.04167	3.9
9.05	1468		9.05	66		9.05	131.6		9.05	193.5		9.05	21.12		9.05	150.3		9.05	10.9		9.05	8.4		9.05	11.28		9.05	162.7		9.05	3.87
9.05833	1466		9.05833	65		9.05833	128.8		9.05833	192.5		9.05833	21.12		9.05833	150.3		9.05833	10.8		9.05833	8.1		9.05833	11.2		9.05833	162.9		9.05833	3.84
9.06667	1466		9.06667	65		9.06667	127.4		9.06667	193		9.06667	21.12		9.06667	149.4		9.06667	10.7		9.06667	7.9		9.06667	11.2		9.06667	163		9.06667	3.81
9.075	1468		9.075	65		9.075	127.4		9.075	193.5		9.075	21.28		9.075	150.3		9.075	10.5		9.075	7.9		9.075	11.12		9.075	162.9		9.075	3.84
9.08333	1470		9.08333	64		9.08333	126		9.08333	193.5		9.08333	21.44		9.08333	150.3		9.08333	10.5		9.08333	7.9		9.08333	11.04		9.08333	162.8		9.08333	3.87
9.09167	1466		9.09167	64		9.09167	126		9.09167	193		9.09167	21.28		9.09167	150.3		9.09167	10.4		9.09167	7.8		9.09167	11.12		9.09167	162.8		9.09167	3.93
9.1	1466		9.1	64		9.1	124.6		9.1	193		9.1	21.12		9.1	149.4		9.1	10.5		9.1	7.7		9.1	11.12		9.1	162.6		9.1	3.99
9.10833	1466		9.10833	62		9.10833	124.6		9.10833	193		9.10833	20.96		9.10833	147.6		9.10833	10.4		9.10833	7.8		9.10833	11.12		9.10833	162.5		9.10833	4.05
9.11667	1468		9.11667	61		9.11667	124.6		9.11667	192		9.11667	20.8		9.11667	144.9		9.11667	10.2		9.11667	7.6		9.11667	11.04		9.11667	162.4		9.11667	4.11
9.125	1468		9.125	60		9.125	123.2		9.125	192		9.125	20.48		9.125	143.1		9.125	10.2		9.125	7.5		9.125	10.96		9.125	162.5		9.125	4.11
9.13333	1470		9.13333	58		9.13333	123.2		9.13333	192		9.13333	20.32		9.13333	144		9.13333	10.1		9.13333	7.4		9.13333	10.88		9.13333	162.8		9.13333	4.17
9.14167	1468		9.14167	58		9.14167	121.8		9.14167	193.5		9.14167	20.32		9.14167	144		9.14167	10.1		9.14167	7.3		9.14167	10.88		9.14167	163		9.14167	4.23
9.15	1462		9.15	60		9.15	121.8		9.15	196		9.15	20.32		9.15	144		9.15	10.3		9.15	7.3		9.15	10.96		9.15	163		9.15	4.35
9.15833	1460		9.15833	61		9.15833	120.4		9.15833	198.5		9.15833	20.48		9.15833	143.1		9.15833	10.4		9.15833	7.2		9.15833	10.96		9.15833	163		9.15833	4.41
9.16667	1460		9.16667	61		9.16667	119		9.16667	199.5		9.16667	20.48		9.16667	141.3		9.16667	10.5		9.16667	7		9.16667	10.96		9.16667	163.2		9.16667	4.47
9.175	1458		9.175	61		9.175	120.4		9.175	199.5		9.175	20.48		9.175	141.3		9.175	10.5		9.175	6.9		9.175	11.04		9.175	163.3		9.175	4.56
9.18333	1456		9.18333	61		9.18333	121.8		9.18333	199		9.18333	20.48		9.18333	141.3		9.18333	10.5		9.18333	6.9		9.18333	11.04		9.18333	163.5		9.18333	4.68
9.19167	1456		9.19167	61		9.19167	121.8		9.19167	198		9.19167	20.32		9.19167	141.3		9.19167	10.5		9.19167	7		9.19167	10.96		9.19167	163.6		9.19167	4.77
9.2	1458		9.2	61		9.2	119		9.2	197		9.2	20.32		9.2	142.2		9.2	10.6		9.2	7		9.2	10.88		9.2	163.7		9.2	4.86
9.20833	1456		9.20833	61		9.20833	119		9.20833	196.5		9.20833	20.16		9.20833	143.1		9.20833	10.7		9.20833	7.1		9.20833	10.88		9.20833	163.9		9.20833	4.92
9.21667	1456		9.21667	61		9.21667	119		9.21667	196		9.21667	20		9.21667	144		9.21667	10.8		9.21667	7.1		9.21667	10.88		9.21667	164		9.21667	4.95
9.225	1454		9.225	61		9.225	117.6		9.225	195.5		9.225	20		9.225	144.9		9.225	10.8		9.225	7.1		9.225	10.8		9.225	164		9.225	5.01
9.23333	1454		9.23333	61		9.23333	117.6		9.23333	195.5		9.23333	20		9.23333	144.9		9.23333	10.9		9.23333	7.4		9.23333	10.8		9.23333	164		9.23333	5.07
9.24167	1454		9.24167	60		9.24167	119		9.24167	195		9.24167	20		9.24167	144.9		9.24167	11.1		9.24167	7.8		9.24167	10.88		9.24167	164.1		9.24167	5.07
9.25	1456		9.25	59		9.25	119		9.25	194.5		9.25	19.68		9.25	144		9.25	11.3		9.25	7.8		9.25	10.96		9.25	164.1		9.25	5.07
9.25833	1456		9.25833	58		9.25833	119		9.25833	194		9.25833	19.52		9.25833	143.1		9.25833	11.6		9.25833	7.9		9.25833	10.88		9.25833	164.4		9.25833	5.04
9.26667	1454		9.26667	58		9.26667	117.6		9.26667	193		9.26667	19.2		9.26667	142.2		9.26667	11.7		9.26667	7.7		9.26667	10.88		9.26667	164.6		9.26667	5.01
9.275	1454		9.275	57		9.275	117.6		9.275	193		9.275	19.04		9.275	141.3		9.275	11.8		9.275	7.6		9.275	10.72		9.275	164.6		9.275	4.98
9.28333	1452		9.28333	56		9.28333	116.2		9.28333	193		9.28333	19.04		9.28333	140.4		9.28333	12		9.28333	7.6		9.28333	10.48		9.28333	164.8		9.28333	4.89
9.29167	1448		9.29167	56		9.29167	114.8		9.29167	192.5		9.29167	18.88		9.29167	140.4		9.29167	12		9.29167	7.8		9.29167	10.32		9.29167	164.8		9.29167	4.83
9.3	1444		9.3	54		9.3	112		9.3	191.5		9.3	18.72		9.3	139.5		9.3	12.1		9.3	8		9.3	10.16		9.3	164.7		9.3	4.77
9.30833	1444		9.30833	53		9.30833	109.2		9.30833	189.5		9.30833	18.56		9.30833	139.5		9.30833	12		9.30833	8		9.30833	10		9.30833	164.6		9.30833	4.65
9.31667	1448		9.31667	51		9.31667	106.4		9.31667	188		9.31667	18.56		9.31667	139.5		9.31667	12.1		9.31667	8.1		9.31667	10		9.31667	164.6		9.31667	4.56
9.325	1448		9.325	51		9.325	105		9.325	187		9.325	18.24		9.325	137.7		9.325	12.1		9.325	8.3		9.325	9.92		9.325	164.5		9.325	4.41
9.33333	1446		9.33333	51		9.33333	103.6		9.33333	186		9.33333	18.24		9.33333	135.9		9.33333	12.1		9.33333	8.7		9.33333	9.84		9.33333	164.4		9.33333	4.29
9.34167	1442		9.34167	52		9.34167	105		9.34167	185		9.34167	18.08		9.34167	135.9		9.34167	12.2		9.34167	9.1		9.34167	9.6		9.34167	164.3		9.34167	4.17
9.35	1440		9.35	51		9.35	103.6		9.35	185.5		9.35	17.92		9.35	134.1		9.35	12.1		9.35	9.2		9.35	9.36		9.35	164.4		9.35	4.02
9.35833	1440		9.35833	51		9.35833	102.2		9.35833	190.5		9.35833	17.76		9.35833	133.2		9.35833	12.2		9.35833	9.4		9.35833	8.96		9.35833	164.4		9.35833	3.87
9.36667	1442		9.36667	50		9.36667	102.2		9.36667	197		9.36667	17.76		9.36667	133.2		9.36667	12.1		9.36667	9.5		9.36667	8.72		9.36667	164.2		9.36667	3.78
9.375	1442		9.375	48		9.375	102.2		9.375	200.5		9.375	17.6		9.375	133.2		9.375	11.8		9.375	9.3		9.375	8.48		9.375	163.9		9.375	3.69
9.38333	1440		9.38333	46		9.38333	100.8		9.38333	197.5		9.38333	17.44		9.38333	132.3		9.38333	11.6		9.38333	9.3		9.38333	8.24		9.38333	163.6		9.38333	4.47
9.39167	1436		9.39167	45		9.39167	99.4		9.39167	193		9.39167	17.44		9.39167	130.5		9.39167	11.5		9.39167	9.3		9.39167	8		9.39167	163.3		9.39167	4.56
9.4	1432		9.4	44		9.4	98		9.4	189		9.4	17.6		9.4	128.7		9.4	11.4		9.4	9.2		9.4	7.84		9.4	163.1		9.4	4.68
9.40833	1428		9.40833	42		9.40833	98		9.40833	187.5		9.40833	17.76		9.40833	127.8		9.40833	11.1		9.40833	9.1		9.40833	11.84		9.40833	162.9		9.40833	4.77
9.41667	1426		9.41667	41		9.41667	96.6		9.41667	186		9.41667	17.92		9.41667	126.9		9.41667	10.8		9.41667	9.2		9.41667	11.76		9.41667	162.8		9.41667	4.86
9.425	1424		9.425	41		9.425	95.2		9.425	188.5		9.425	17.92		9.425	126		9.425	10.7		9.425	9.1		9.425	11.76		9.425	162.6		9.425	4.92
9.43333	1424		9.43333	41		9.43333	95.2		9.43333	189.5		9.43333	17.92		9.43333	125.1		9.43333	10.7		9.43333	9		9.43333	11.68		9.43333	162.5		9.43333	4.95
9.44167	1426		9.44167	40		9.44167	96.6		9.44167	188.5		9.44167	17.76		9.44167	123.3		9.44167	10.6		9.44167	8.9		9.44167	11.68		9.44167	162.4		9.44167	5.01
9.45	1426		9.45	40		9.45	96.6		9.45	190		9.45	17.6		9.45	122.4		9.45	10.4		9.45	8.7		9.45	11.84		9.45	162.2		9.45	5.07
9.45833	1424		9.45833	39		9.45833	96.6		9.45833	192		9.45833	17.44		9.45833	122.4		9.45833	11.9		9.45833	8.7		9.45833	12		9.45833	162.8		9.45833	5.07
9.46667	1424		9.46667	39		9.46667	98		9.46667	188		9.46667	17.6		9.46667	121.5		9.46667	11.7		9.46667	8.4		9.46667	12		9.46667	162.8		9.46667	5.07
9.475	1424		9.475	39		9.475	96.6		9.475	184		9.475	17.6		9.475	120.6		9.475	11.6		9.475	8.1		9.475	11.84		9.475	162.6		9.475	5.04
9.48333	1424		9.48333	39		9.48333	93.8		9.48333	181		9.48333	17.6		9.48333	119.7		9.48333	11.7		9.48333	8.1		9.48333	11.68		9.48333	162.5		9.48333	5.01
9.49167	1420		9.49167	39		9.49167	92.4		9.49167	179		9.49167	17.44		9.49167	119.7		9.49167	11.6		9.49167	8		9.49167	11.6		9.49167	162.4		9.49167	4.98
9.5	1418		9.5	38		9.5	91		9.5	179		9.5	17.12		9.5	118.8		9.5	11.4		9.5	7.9		9.5	11.52		9.5	162.5		9.5	4.89
9.50833	1418		9.50833	37		9.50833	92.4		9.50833	178.5		9.50833	16.8		9.50833	117.9		9.50833	11.3		9.50833	7.7		9.50833	11.44		9.50833	162.8		9.50833	4.83
9.51667	1420		9.51667	35		9.51667	93.8		9.51667	177		9.51667	16.64		9.51667	117		9.51667	11.4		9.51667	7.5		9.51667	11.52		9.51667	163		9.51667	4.77
9.525	1418		9.525	33		9.525	96.6		9.525	175.5		9.525	16.32		9.525	115.2		9.525	11.3		9.525	7.3		9.525	11.44		9.525	163		9.525	4.65
9.53333	1414		9.53333	33		9.53333	98		9.53333	175		9.53333	16.32		9.53333	114.3		9.53333	11.3		9.53333	7.1		9.53333	11.44		9.53333	163		9.53333	4.56
9.54167	1414		9.54167	34		9.54167	96.6		9.54167	174.5		9.54167	16.32		9.54167	114.3		9.54167	11.2		9.54167	6.9		9.54167	11.44		9.54167	163.2		9.54167	4.41
9.55	1418		9.55	34		9.55	93.8		9.55	175		9.55	16.48		9.55	114.3		9.55	11.1		9.55	6.8		9.55	11.44		9.55	163.3		9.55	4.29
9.55833	1424		9.55833	33		9.55833	89.6		9.55833	176		9.55833	16.32		9.55833	114.3		9.55833	11		9.55833	7		9.55833	11.36		9.55833	163.5		9.55833	4.47
9.56667	1424		9.56667	32		9.56667	88.2		9.56667	179.5		9.56667	16.16		9.56667	114.3		9.56667	11		9.56667	6.9		9.56667	11.28		9.56667	163.6		9.56667	4.56
9.575	1420		9.575	33		9.575	88.2		9.575	186		9.575	16.32		9.575	113.4		9.575	11		9.575	6.9		9.575	11.2		9.575	163.7		9.575	4.68
9.58333	1418		9.58333	33		9.58333	88.2		9.58333	189		9.58333	16.48		9.58333	114.3		9.58333	10.9		9.58333	7		9.58333	11.2		9.58333	163.9		9.58333	4.77
9.59167	1418		9.59167	32		9.59167	86.8		9.59167	186.5		9.59167	16.64		9.59167	113.4		9.59167	10.9		9.59167	7		9.59167	11.12		9.59167	164		9.59167	4.86
9.6	1414		9.6	30		9.6	86.8		9.6	182.5		9.6	16.64		9.6	114.3		9.6	10.9		9.6	7.1		9.6	11.04		9.6	164		9.6	4.92
9.60833	1412		9.60833	29		9.60833	85.4		9.60833	179		9.60833	16.32		9.60833	115.2		9.60833	10.9		9.60833	7.1		9.60833	11.12		9.60833	164		9.60833	4.95
9.61667	1412		9.61667	29		9.61667	85.4		9.61667	177.5		9.61667	16.32		9.61667	115.2		9.61667	10.8		9.61667	7.1		9.61667	11.12		9.61667	164.1		9.61667	5.01
9.625	1412		9.625	30		9.625	85.4		9.625	177		9.625	16.32		9.625	114.3		9.625	10.7		9.625	7.4		9.625	11.12		9.625	164.1		9.625	5.07
9.63333	1412		9.63333	29		9.63333	85.4		9.63333	176.5		9.63333	16.48		9.63333	114.3		9.63333	10.5		9.63333	7.8		9.63333	11.04		9.63333	164.4		9.63333	5.07
9.64167	1414		9.64167	28		9.64167	84		9.64167	176.5		9.64167	16.96		9.64167	114.3		9.64167	10.5		9.64167	7.8		9.64167	10.96		9.64167	164.6		9.64167	5.07
9.65	1414		9.65	29		9.65	85.4		9.65	177.5		9.65	18.4		9.65	115.2		9.65	10.4		9.65	7.9		9.65	10.88		9.65	164.6		9.65	5.04
9.65833	1412		9.65833	30		9.65833	86.8		9.65833	178.5		9.65833	18.72		9.65833	113.4		9.65833	10.5		9.65833	7.7		9.65833	10.88		9.65833	164.8		9.65833	5.01
9.66667	1412		9.66667	33		9.66667	86.8		9.66667	178.5		9.66667	18.24		9.66667	112.5		9.66667	10.4		9.66667	7.6		9.66667	10.96		9.66667	164.8		9.66667	4.98
9.675	1410		9.675	34		9.675	85.4		9.675	179		9.675	17.92		9.675	112.5		9.675	10.2		9.675	7.6		9.675	10.96		9.675	164.7		9.675	4.89
9.68333	1410		9.68333	35		9.68333	86.8		9.68333	179.5		9.68333	17.76		9.68333	111.6		9.68333	10.2		9.68333	7.8		9.68333	10.96		9.68333	164.6		9.68333	4.83
9.69167	1416		9.69167	35		9.69167	86.8		9.69167	179.5		9.69167	17.6		9.69167	111.6		9.69167	10.1		9.69167	8		9.69167	11.04		9.69167	164.6		9.69167	4.77
9.7	1422		9.7	33		9.7	88.2		9.7	179.5		9.7	17.6		9.7	112.5		9.7	10.1		9.7	8		9.7	11.04		9.7	164.5		9.7	4.65
9.70833	1424		9.70833	33		9.70833	91		9.70833	180		9.70833	17.76		9.70833	112.5		9.70833	10.3		9.70833	8.1		9.70833	10.96		9.70833	164.4		9.70833	4.56
9.71667	1426		9.71667	34		9.71667	92.4		9.71667	180		9.71667	17.76		9.71667	112.5		9.71667	10.4		9.71667	8.3		9.71667	10.88		9.71667	164.3		9.71667	4.41
9.725	1428		9.725	35		9.725	95.2		9.725	180		9.725	18.08		9.725	112.5		9.725	10.5		9.725	8.7		9.725	10.88		9.725	164.4		9.725	4.29
9.73333	1432		9.73333	37		9.73333	96.6		9.73333	180		9.73333	18.4		9.73333	113.4		9.73333	10.5		9.73333	9.1		9.73333	10.88		9.73333	162.8		9.73333	4.17
9.74167	1434		9.74167	38		9.74167	96.6		9.74167	180		9.74167	18.56		9.74167	116.1		9.74167	10.5		9.74167	9.2		9.74167	10.8		9.74167	162.8		9.74167	4.02
9.75	1434		9.75	39		9.75	98		9.75	180.5		9.75	18.56		9.75	117.9		9.75	10.5		9.75	9.4		9.75	10.8		9.75	162.6		9.75	4.47
9.75833	1438		9.75833	40		9.75833	99.4		9.75833	181		9.75833	18.56		9.75833	118.8		9.75833	10.6		9.75833	9.5		9.75833	10.88		9.75833	162.5		9.75833	4.56
9.76667	1442		9.76667	39		9.76667	102.2		9.76667	182		9.76667	18.4		9.76667	119.7		9.76667	10.7		9.76667	9.3		9.76667	10.96		9.76667	162.4		9.76667	4.68
9.775	1446		9.775	38		9.775	106.4		9.775	182.5		9.775	18.56		9.775	121.5		9.775	10.8		9.775	9.3		9.775	10.88		9.775	162.5		9.775	4.77
9.78333	1448		9.78333	39		9.78333	109.2		9.78333	183.5		9.78333	18.56		9.78333	120.6		9.78333	10.8		9.78333	9.3		9.78333	10.88		9.78333	162.8		9.78333	4.86
9.79167	1450		9.79167	41		9.79167	112		9.79167	185		9.79167	18.72		9.79167	120.6		9.79167	10.9		9.79167	9.2		9.79167	10.72		9.79167	163		9.79167	4.92
9.8	1454		9.8	44		9.8	113.4		9.8	186		9.8	18.88		9.8	122.4		9.8	11.1		9.8	7		9.8	10.48		9.8	163		9.8	4.95
9.80833	1458		9.80833	46		9.80833	116.2		9.80833	186		9.80833	19.04		9.80833	124.2		9.80833	11.3		9.80833	6.9		9.80833	10.32		9.80833	163		9.80833	5.01
9.81667	1462		9.81667	48		9.81667	117.6		9.81667	186		9.81667	19.2		9.81667	125.1		9.81667	11.6		9.81667	6.9		9.81667	10.16		9.81667	163.2		9.81667	5.07
9.825	1462		9.825	48		9.825	119		9.825	185.5		9.825	19.36		9.825	126.9		9.825	11.7		9.825	7		9.825	10		9.825	163.3		9.825	5.07
9.83333	1460		9.83333	50		9.83333	119		9.83333	186		9.83333	19.2		9.83333	127.8		9.83333	11.8		9.83333	7		9.83333	10		9.83333	163.5		9.83333	5.07
9.84167	1458		9.84167	51		9.84167	119		9.84167	187		9.84167	19.2		9.84167	126.9		9.84167	12		9.84167	7.1		9.84167	9.92		9.84167	163.6		9.84167	5.04
9.85	1460		9.85	52		9.85	120.4		9.85	188.5		9.85	19.2		9.85	126.9		9.85	12		9.85	7.1		9.85	11.84		9.85	163.7		9.85	5.01
9.85833	1460		9.85833	51		9.85833	121.8		9.85833	189		9.85833	19.04		9.85833	126.9		9.85833	12.1		9.85833	7.1		9.85833	11.76		9.85833	163.9		9.85833	4.98
9.86667	1460		9.86667	50		9.86667	120.4		9.86667	189		9.86667	18.72		9.86667	126.9		9.86667	12		9.86667	7.4		9.86667	11.76		9.86667	164		9.86667	4.89
9.875	1458		9.875	49		9.875	119		9.875	188.5		9.875	18.56		9.875	127.8		9.875	12.1		9.875	7.8		9.875	11.68		9.875	164		9.875	4.83
9.88333	1452		9.88333	49		9.88333	119		9.88333	187		9.88333	18.72		9.88333	128.7		9.88333	12.1		9.88333	7.8		9.88333	11.68		9.88333	164		9.88333	4.77
9.89167	1450		9.89167	48		9.89167	119		9.89167	185.5		9.89167	18.72		9.89167	126.9		9.89167	12.1		9.89167	7.9		9.89167	11.84		9.89167	164.1		9.89167	4.65
9.9	1448		9.9	48		9.9	117.6		9.9	185		9.9	18.4		9.9	125.1		9.9	12.2		9.9	7.7		9.9	12		9.9	164.1		9.9	4.56
9.90833	1444		9.90833	47		9.90833	116.2		9.90833	184		9.90833	17.92		9.90833	124.2		9.90833	12.1		9.90833	7.6		9.90833	12		9.90833	164.4		9.90833	4.41
9.91667	1438		9.91667	46		9.91667	113.4		9.91667	183		9.91667	17.44		9.91667	122.4		9.91667	12.2		9.91667	7.6		9.91667	11.84		9.91667	164.6		9.91667	4.29
9.925	1434		9.925	45		9.925	112		9.925	181.5		9.925	17.28		9.925	120.6		9.925	12.1		9.925	7.8		9.925	11.68		9.925	164.6		9.925	4.17
9.93333	1430		9.93333	43		9.93333	109.2		9.93333	180.5		9.93333	17.12		9.93333	118.8		9.93333	11.8		9.93333	8		9.93333	11.6		9.93333	164.8		9.93333	4.02
9.94167	1426		9.94167	41		9.94167	105		9.94167	179.5		9.94167	16.8		9.94167	117		9.94167	11.6		9.94167	8		9.94167	11.52		9.94167	164.8		9.94167	3.87
9.95	1420		9.95	39		9.95	103.6		9.95	178.5		9.95	16.48		9.95	114.3		9.95	11.5		9.95	8.1		9.95	11.44		9.95	164.7		9.95	3.78
9.95833	1414		9.95833	37		9.95833	100.8		9.95833	177.5		9.95833	15.84		9.95833	112.5		9.95833	11.4		9.95833	8.3		9.95833	11.52		9.95833	164.6		9.95833	3.69
9.96667	1414		9.96667	37		9.96667	96.6		9.96667	176.5		9.96667	15.52		9.96667	111.6		9.96667	11.1		9.96667	8.7		9.96667	11.44		9.96667	164.6		9.96667	3.6
9.975	1414		9.975	36		9.975	93.8		9.975	175.5		9.975	15.04		9.975	109.8		9.975	10.8		9.975	9.1		9.975	11.44		9.975	164.5		9.975	3.51
9.98333	1410		9.98333	34		9.98333	91		9.98333	175		9.98333	14.72		9.98333	108.9		9.98333	10.7		9.98333	9.2		9.98333	11.44		9.98333	164.4		9.98333	3.42
9.99167	1406		9.99167	32		9.99167	88.2		9.99167	174		9.99167	14.4		9.99167	108.9		9.99167	10.7		9.99167	9.4		9.99167	11.44		9.99167	164.3		9.99167	3.42
10	1400		10	30		10	86.8		10	173.5		10	14.08		10	107.1		10	10.6		10	9.5		10	11.36		10	164.4		10	3.42
