# Supplementary material for: In vivo assembly enhanced binding effect augments tumor specific ferroptosis therapy
Source: Nat Commun. 2024 Jan 11;15:454. doi: 10.1038/s41467-023-44665-2 (PMC10784468; doi:10.1038/s41467-023-44665-2)
Supplement: Supplementary file 4 — Source Data [file 41467_2023_44665_MOESM4_ESM.zip › Source Data/Supplementary Figure 11/Supplementary Figure 11.xlsx]

## Sheet: Sheet1
	Gi-F-SA, pH 6.5-Hydrolysis of SA (%)		Gi-F-SA, pH 7.4-Hydrolysis of SA (%)
Time (min)	Mean	SD	Mean	SD
0	0	0	0	0
20	1.1	0.5	1	0.2
40	1.9	0.8	1.2	0.4
60	2.1	0.5	1.6	0.5
120	2.1	0.3	1.9	0.6
240	2.3	0.8	2.4	0.5
