# Supplementary material for: In vivo assembly enhanced binding effect augments tumor specific ferroptosis therapy
Source: Nat Commun. 2024 Jan 11;15:454. doi: 10.1038/s41467-023-44665-2 (PMC10784468; doi:10.1038/s41467-023-44665-2)
Supplement: Supplementary file 4 — Source Data [file 41467_2023_44665_MOESM4_ESM.zip › Source Data/Supplementary Figure 12/Supplementary Figure 12.xlsx]

## Sheet: Sheet1
	Gi-F-CAA, pH 6.5-Zeta potential (mV)		Gi-F-CAA, pH 7.4-Zeta potential (mV)
Time (min)	Mean	SD	Mean	SD
0	-25.5	1.70098	-27.3	1.09691
10	-19.8	1.04159	-25.6	1.81059
30	-12.4	0.65625	-24.4	1.52428
60	-7.6	0.83291	-23.4	1.52853
90	-6.4	1.66956	-22.6	2.24221
120	-5.5	1.38324	-22.5	1.95588
