# Supplementary material for: In vivo assembly enhanced binding effect augments tumor specific ferroptosis therapy
Source: Nat Commun. 2024 Jan 11;15:454. doi: 10.1038/s41467-023-44665-2 (PMC10784468; doi:10.1038/s41467-023-44665-2)
Supplement: Supplementary file 4 — Source Data [file 41467_2023_44665_MOESM4_ESM.zip › Source Data/Supplementary Figure 13/Supplementary Figure 13.xlsx]

## Sheet: Sheet1
Zeta potential (mV)	Mean	SD
NGi-F-CAA	-26.8	3.20098
Gi-F	-8.4	1.20001
Gi-F-SA	-21.4	3.19691
