# Supplementary material for: In vivo assembly enhanced binding effect augments tumor specific ferroptosis therapy
Source: Nat Commun. 2024 Jan 11;15:454. doi: 10.1038/s41467-023-44665-2 (PMC10784468; doi:10.1038/s41467-023-44665-2)
Supplement: Supplementary file 4 — Source Data [file 41467_2023_44665_MOESM4_ESM.zip › Source Data/Supplementary Figure 14/Supplementary Figure 14b/Supplementary Figure 14b.xlsx]

## Sheet: Sheet1
Diameter (nm)	pH 6.5-Number (%)	pH 7.4-Number (%)
0.4	0	0
0.463	0	0
0.536	0	0
0.621	0	0
0.719	0	0
0.833	0	0
0.965	0	0
1.12	0	0
1.29	0	0
1.5	0	0
1.74	0	0
2.01	0	0
2.33	0	0
2.7	0	0
3.12	0	0
3.62	0	0
4.19	0	0
4.85	0	0
5.61	0	0
6.5	0	0
7.53	0	0
8.72	0	0
10.1	0	0
11.7	0	0
13.5	0	0
15.7	0	0
18.2	0	0
21	0	0
24.4	0	0
28.2	0	0
32.7	0	0
37.8	0	0
43.8	0	0
50.7	0	1.4
58.8	2.42	5.85
68.1	8.97	11.3
78.8	15	14.3
91.3	16.4	14.3
106	14.7	12.6
122	12.3	10.7
142	9.97	9.01
164	7.45	7
190	5.04	4.95
220	3.25	3.34
255	2.04	2.2
295	1.22	1.39
342	0.671	0.816
396	0.339	0.447
459	0.157	0.232
531	0.063	0.11
615	0.0186	0.0431
712	0.00286	0.0113
825	0	0.00133
955	0	0
1110	0	0
1280	0	0
1480	0	0
1720	0	0
1990	0	0
2300	0	0
2670	0	0
3090	0	0
3580	0	0
4150	0	0
4800	0	0
5560	0	0
6440	0	0
7460	0	0
8630	0	0
