# Supplementary material for: In vivo assembly enhanced binding effect augments tumor specific ferroptosis therapy
Source: Nat Commun. 2024 Jan 11;15:454. doi: 10.1038/s41467-023-44665-2 (PMC10784468; doi:10.1038/s41467-023-44665-2)
Supplement: Supplementary file 4 — Source Data [file 41467_2023_44665_MOESM4_ESM.zip › Source Data/Supplementary Figure 15/Supplementary Figure 15.xlsx]

## Sheet: Sheet1
Diameter (nm)	Gi-F-SA pH 7.4-Number (%)	Gi-F-SA pH 6.5-Number (%)
0.4	0	0
0.463	0	0
0.536	0	0
0.621	0	0
0.719	0	0
0.833	0	0
0.965	0	0
1.12	0	0
1.29	0	0
1.5	0	0
1.74	0	0
2.01	0	0
2.33	0	0
2.7	0	0
3.12	0	0
3.62	0	0
4.19	0	0
4.85	0	0
5.61	0	0
6.5	0	0
7.53	0	0
8.72	0	0
10.1	7.01	0
11.7	21.8	0.996
13.5	27.6	10.1
15.7	20.5	25.1
18.2	11.4	28.5
21	5.44	19.1
24.4	2.49	9.33
28.2	1.26	3.6
32.7	0.761	1.2
37.8	0.518	0.445
43.8	0.363	0.275
50.7	0.25	0.242
58.8	0.169	0.222
68.1	0.115	0.201
78.8	0.0822	0.177
91.3	0.0618	0.142
106	0.045	0.102
122	0.0307	0.0699
142	0.0206	0.046
164	0.0139	0.0286
190	0.00928	0.0162
220	0.00596	0.00838
255	0.00376	0.00391
295	0.00241	0.00156
342	0.00158	0.000442
396	0.00101	6.32e-05
459	0.000579	0
531	0.000281	0
615	0.000107	0
712	2.82e-05	0
825	3.74e-06	0
955	0	0
1110	0	0
1280	0	0
1480	0	0
1720	0	0
1990	0	0
2300	0	0
2670	0	0
3090	0	0
3580	0	8.73e-08
4150	0	5.26e-07
4800	0	1.54e-06
5560	0	1.84e-06
6440	0	7.45e-07
7460	0	0
8630	0	0
