# Supplementary material for: In vivo assembly enhanced binding effect augments tumor specific ferroptosis therapy
Source: Nat Commun. 2024 Jan 11;15:454. doi: 10.1038/s41467-023-44665-2 (PMC10784468; doi:10.1038/s41467-023-44665-2)
Supplement: Supplementary file 4 — Source Data [file 41467_2023_44665_MOESM4_ESM.zip › Source Data/Supplementary Figure 16/Supplementary Figure 16b/Supplementary Figure 16b.xlsx]

## Sheet: Sheet1
Diameter (nm)	pH 6.5-Number (%)	pH 7.4-Number (%)
0.4	0	0
0.463	0	0
0.536	0	0
0.621	0	0
0.719	0	0
0.833	0	0
0.965	0	0
1.12	0	0
1.29	0	0
1.5	0	0
1.74	0	0
2.01	0	0
2.33	0	0
2.7	0	0
3.12	0	0
3.62	0	0
4.19	0	0
4.85	0	0
5.61	0	0
6.5	0	0
7.53	0	0
8.72	0	0.933
10.1	0	11
11.7	0	27.6
13.5	0	30.1
15.7	0	18.3
18.2	0	7.43
21	0	1.96
24.4	0	0.262
28.2	0	0
32.7	0	0.0388
37.8	0	0.192
43.8	0	0.429
50.7	0	0.583
58.8	0	0.542
68.1	2.8	0.359
78.8	11.9	0.162
91.3	21.7	0.0411
106	23.2	0.00353
122	17.6	0
142	10.9	0
164	5.97	0
190	2.97	0
220	1.21	0
255	0.339	0
295	0.0502	0
342	0.0215	0
396	0.0872	0
459	0.166	0
531	0.218	0
615	0.238	0
712	0.228	0
825	0.187	0
955	0.124	0
1110	0.0598	0
1280	0.0183	0
1480	0.00256	0
1720	0	0
1990	0	0
2300	0	0
2670	0	0
3090	0	0
3580	0	0
4150	0	0
4800	0	0
5560	0	0
6440	0	0
7460	0	0
8630	0	0
