# Supplementary material for: In vivo assembly enhanced binding effect augments tumor specific ferroptosis therapy
Source: Nat Commun. 2024 Jan 11;15:454. doi: 10.1038/s41467-023-44665-2 (PMC10784468; doi:10.1038/s41467-023-44665-2)
Supplement: Supplementary file 4 — Source Data [file 41467_2023_44665_MOESM4_ESM.zip › Source Data/Supplementary Figure 19/Supplementary Figure 19.xlsx]

## Sheet: Sheet1
Original data			Fitting data
Ligand concentrations (μM)	Fnorm (‰)		Ligand concentrations (μM)	Fnorm (‰)
0.00025	953.188		0.000933	951.634
6.25e-05	949.991		0.000871	951.608
3.125e-05	942.084		0.000812	951.581
7.8125e-06	936.829		0.000758	951.551
9.76563e-07	932.876		0.000707	951.52
4.88281e-07	933.313		0.00066	951.486
2.44141e-07	930.054		0.000616	951.45
1.2207e-07	933.334		0.000574	951.412
6.10352e-08	930.278		0.000536	951.371
3.05176e-08	933.824		0.0005	951.328
0.001	953.046		0.000467	951.281
0.0005	950.615		0.000435	951.232
0.000125	946.08		0.000406	951.179
1.5625e-05	942.797		0.000379	951.122
3.90625e-06	933.432		0.000354	951.062
1.95313e-06	935.785		0.00033	950.999
			0.000308	950.931
			0.000287	950.858
			0.000268	950.781
			0.00025	950.699
			0.000233	950.613
			0.000218	950.52
			0.000203	950.423
			0.000189	950.319
			0.000177	950.209
			0.000165	950.093
			0.000154	949.97
			0.000144	949.841
			0.000134	949.703
			0.000125	949.559
			0.000117	949.407
			0.000109	949.246
			0.000102	949.078
			9.47e-05	948.901
			8.84e-05	948.715
			8.25e-05	948.521
			7.69e-05	948.318
			7.18e-05	948.105
			6.7e-05	947.884
			6.25e-05	947.653
			5.83e-05	947.413
			5.44e-05	947.165
			5.08e-05	946.907
			4.74e-05	946.64
			4.42e-05	946.365
			4.12e-05	946.081
			3.85e-05	945.79
			3.59e-05	945.491
			3.35e-05	945.184
			3.12e-05	944.871
			2.92e-05	944.552
			2.72e-05	944.228
			2.54e-05	943.898
			2.37e-05	943.565
			2.21e-05	943.228
			2.06e-05	942.888
			1.92e-05	942.547
			1.79e-05	942.204
			1.67e-05	941.862
			1.56e-05	941.52
			1.46e-05	941.179
			1.36e-05	940.841
			1.27e-05	940.506
			1.18e-05	940.174
			1.1e-05	939.848
			1.03e-05	939.526
			9.62e-06	939.21
			8.97e-06	938.901
			8.37e-06	938.598
			7.81e-06	938.303
			7.29e-06	938.016
			6.8e-06	937.737
			6.35e-06	937.466
			5.92e-06	937.205
			5.52e-06	936.952
			5.15e-06	936.708
			4.81e-06	936.473
			4.49e-06	936.247
			4.19e-06	936.031
			3.91e-06	935.824
			3.64e-06	935.625
			3.4e-06	935.436
			3.17e-06	935.255
			2.96e-06	935.083
			2.76e-06	934.919
			2.58e-06	934.763
			2.4e-06	934.615
			2.24e-06	934.474
			2.09e-06	934.341
			1.95e-06	934.215
			1.82e-06	934.096
			1.7e-06	933.984
			1.59e-06	933.877
			1.48e-06	933.777
			1.38e-06	933.682
			1.29e-06	933.593
			1.2e-06	933.509
			1.12e-06	933.43
			1.05e-06	933.356
			9.77e-07	933.286
			9.11e-07	933.22
			8.5e-07	933.158
			7.93e-07	933.1
			7.4e-07	933.046
			6.91e-07	932.995
			6.44e-07	932.947
			6.01e-07	932.902
			5.61e-07	932.86
			5.23e-07	932.821
			4.88e-07	932.784
			4.56e-07	932.749
			4.25e-07	932.717
			3.97e-07	932.686
			3.7e-07	932.658
			3.45e-07	932.631
			3.22e-07	932.607
			3.01e-07	932.583
			2.8e-07	932.562
			2.62e-07	932.541
			2.44e-07	932.522
			2.28e-07	932.505
			2.13e-07	932.488
			1.98e-07	932.473
			1.85e-07	932.458
			1.73e-07	932.445
			1.61e-07	932.432
			1.5e-07	932.42
			1.4e-07	932.409
			1.31e-07	932.399
			1.22e-07	932.389
			1.14e-07	932.38
			1.06e-07	932.372
			9.92e-08	932.364
			9.25e-08	932.357
			8.63e-08	932.35
			8.05e-08	932.343
			7.51e-08	932.337
			7.01e-08	932.332
			6.54e-08	932.327
			6.1e-08	932.322
			5.69e-08	932.317
			5.31e-08	932.313
			4.96e-08	932.309
			4.63e-08	932.306
			4.32e-08	932.302
			4.03e-08	932.299
			3.76e-08	932.296
			3.51e-08	932.293
			3.27e-08	932.29
			3.05e-08	932.288
