# Supplementary material for: In vivo assembly enhanced binding effect augments tumor specific ferroptosis therapy
Source: Nat Commun. 2024 Jan 11;15:454. doi: 10.1038/s41467-023-44665-2 (PMC10784468; doi:10.1038/s41467-023-44665-2)
Supplement: Supplementary file 4 — Source Data [file 41467_2023_44665_MOESM4_ESM.zip › Source Data/Supplementary Figure 2/Supplementary Figure 2.xlsx]

## Sheet: Sheet1
ppm	intensity
-3.82026	12.1196
-3.81996	12.0302
-3.81965	12.2199
-3.81935	12.0456
-3.81904	11.3975
-3.81874	11.7354
-3.81843	12.2055
-3.81813	12.4994
-3.81782	12.3823
-3.81752	12.9147
-3.81721	13.1227
-3.81691	12.3928
-3.8166	12.0209
-3.8163	11.6281
-3.81599	11.3213
-3.81569	10.6396
-3.81538	10.5162
-3.81508	10.6615
-3.81477	10.901
-3.81447	10.2574
-3.81416	10.3181
-3.81386	11.7805
-3.81355	12.499
-3.81325	12.3553
-3.81294	12.266
-3.81264	11.6077
-3.81233	11.5308
-3.81203	11.9693
-3.81172	11.8671
-3.81142	11.7838
-3.81111	12.786
-3.81081	12.2222
-3.8105	11.8052
-3.8102	11.8688
-3.80989	12.4206
-3.80959	12.9605
-3.80928	12.5275
-3.80898	12.1702
-3.80867	12.2129
-3.80837	12.3754
-3.80806	11.8822
-3.80776	11.8819
-3.80745	11.9033
-3.80715	12.2414
-3.80684	12.2656
-3.80654	12.0355
-3.80623	12.1448
-3.80593	11.496
-3.80562	11.1181
-3.80532	11.7994
-3.80501	12.4411
-3.80471	12.8511
-3.8044	12.4327
-3.8041	12.8967
-3.80379	13.0896
-3.80349	12.1884
-3.80318	11.844
-3.80288	11.9978
-3.80257	11.9364
-3.80227	11.7758
-3.80196	11.4382
-3.80166	12.0937
-3.80135	13.1669
-3.80105	12.4948
-3.80074	12.3938
-3.80044	12.7594
-3.80013	12.438
-3.79983	11.794
-3.79952	12.1091
-3.79922	12.0453
-3.79891	11.658
-3.7986	11.78
-3.7983	12.2454
-3.79799	12.1132
-3.79769	11.296
-3.79738	11.0248
-3.79708	11.0817
-3.79677	11.0419
-3.79647	10.6544
-3.79616	9.42555
-3.79586	9.03001
-3.79555	9.87053
-3.79525	10.9671
-3.79494	11.7402
-3.79464	12.5763
-3.79433	12.5378
-3.79403	12.4088
-3.79372	12.4527
-3.79342	12.65
-3.79311	12.8438
-3.79281	12.3093
-3.7925	12.3562
-3.7922	12.7789
-3.79189	12.7807
-3.79159	12.0941
-3.79128	11.9401
-3.79098	11.8463
-3.79067	11.8544
-3.79037	12.4463
-3.79006	12.6175
-3.78976	12.538
-3.78945	12.323
-3.78915	12.2311
-3.78884	12.2647
-3.78854	12.153
-3.78823	12.1297
-3.78793	11.5309
-3.78762	11.0421
-3.78732	11.0657
-3.78701	11.5674
-3.78671	12.2975
-3.7864	12.8932
-3.7861	12.8191
-3.78579	12.6852
-3.78549	12.9811
-3.78518	12.1973
-3.78488	11.7575
-3.78457	11.6075
-3.78427	11.4562
-3.78396	11.7358
-3.78366	11.1581
-3.78335	10.3031
-3.78305	10.4852
-3.78274	11.6555
-3.78244	12.3623
-3.78213	11.9923
-3.78183	12.1998
-3.78152	12.1828
-3.78122	12.1765
-3.78091	11.6225
-3.78061	11.4725
-3.7803	12.4106
-3.78	12.4267
-3.77969	11.8383
-3.77939	11.675
-3.77908	12.197
-3.77878	12.4132
-3.77847	12.5256
-3.77817	12.1538
-3.77786	12.1356
-3.77756	12.4678
-3.77725	12.9941
-3.77695	13.4874
-3.77664	13.2717
-3.77634	12.6185
-3.77603	12.2572
-3.77573	12.0439
-3.77542	11.5662
-3.77512	11.5153
-3.77481	11.5712
-3.77451	12.1525
-3.7742	12.6054
-3.7739	12.635
-3.77359	12.4216
-3.77329	12.4357
-3.77298	12.8399
-3.77268	12.5726
-3.77237	12.3642
-3.77207	12.688
-3.77176	12.4394
-3.77146	11.9791
-3.77115	11.9488
-3.77085	12.0472
-3.77054	11.8119
-3.77024	11.7332
-3.76993	11.8717
-3.76963	11.6943
-3.76932	11.1662
-3.76901	11.3656
-3.76871	11.8996
-3.7684	12.6827
-3.7681	12.8043
-3.76779	12.6351
-3.76749	12.5735
-3.76718	12.3299
-3.76688	12.5439
-3.76657	12.6352
-3.76627	11.3378
-3.76596	11.0154
-3.76566	11.9511
-3.76535	11.9063
-3.76505	12.3098
-3.76474	13.1517
-3.76444	13.4846
-3.76413	13.2445
-3.76383	12.8849
-3.76352	12.8747
-3.76322	12.8976
-3.76291	13.3438
-3.76261	13.448
-3.7623	12.9611
-3.762	12.6754
-3.76169	12.3929
-3.76139	11.869
-3.76108	12.0011
-3.76078	12.1794
-3.76047	11.9149
-3.76017	11.5152
-3.75986	11.5122
-3.75956	11.7218
-3.75925	12.2237
-3.75895	13.0262
-3.75864	13.3499
-3.75834	13.3046
-3.75803	14.1531
-3.75773	13.6204
-3.75742	13.2987
-3.75712	13.8034
-3.75681	13.4655
-3.75651	13.6309
-3.7562	13.4096
-3.7559	13.3332
-3.75559	13.0399
-3.75529	12.8586
-3.75498	12.4606
-3.75468	13.0194
-3.75437	13.2894
-3.75407	13.1619
-3.75376	13.259
-3.75346	13.3131
-3.75315	13.0006
-3.75285	12.1661
-3.75254	12.4514
-3.75224	12.6203
-3.75193	12.1449
-3.75163	12.1948
-3.75132	12.5927
-3.75102	13.1678
-3.75071	13.8465
-3.75041	13.7527
-3.7501	13.5266
-3.7498	13.6835
-3.74949	13.6817
-3.74919	13.434
-3.74888	13.168
-3.74858	13.0445
-3.74827	13.49
-3.74797	13.6267
-3.74766	13.3587
-3.74736	13.4995
-3.74705	13.5381
-3.74675	13.1572
-3.74644	12.7361
-3.74614	12.6382
-3.74583	12.5033
-3.74553	11.7607
-3.74522	10.9779
-3.74492	11.4639
-3.74461	12.8535
-3.74431	12.8968
-3.744	12.8663
-3.7437	12.2879
-3.74339	12.362
-3.74309	12.0654
-3.74278	12.2836
-3.74248	12.7547
-3.74217	12.3513
-3.74187	13.1619
-3.74156	13.2332
-3.74126	13.4431
-3.74095	12.7771
-3.74065	11.8082
-3.74034	11.8903
-3.74004	11.9408
-3.73973	11.9488
-3.73942	12.1346
-3.73912	12.214
-3.73881	12.688
-3.73851	12.6435
-3.7382	12.3808
-3.7379	12.2395
-3.73759	12.0022
-3.73729	11.5251
-3.73698	11.4046
-3.73668	11.8716
-3.73637	12.9893
-3.73607	13.515
-3.73576	13.5745
-3.73546	12.9701
-3.73515	12.0369
-3.73485	11.7226
-3.73454	11.6567
-3.73424	11.4557
-3.73393	11.4821
-3.73363	12.1312
-3.73332	12.3339
-3.73302	11.8342
-3.73271	11.3461
-3.73241	11.5846
-3.7321	11.3563
-3.7318	11.2012
-3.73149	10.9322
-3.73119	10.5866
-3.73088	10.7164
-3.73058	11.5302
-3.73027	12.4502
-3.72997	12.956
-3.72966	12.6306
-3.72936	12.4535
-3.72905	12.725
-3.72875	12.5565
-3.72844	12.4599
-3.72814	13.0808
-3.72783	13.2678
-3.72753	13.4622
-3.72722	13.4201
-3.72692	13.401
-3.72661	13.0539
-3.72631	13.026
-3.726	12.4628
-3.7257	12.5894
-3.72539	13.1694
-3.72509	12.5065
-3.72478	12.3824
-3.72448	12.4427
-3.72417	12.1875
-3.72387	12.4124
-3.72356	13.2368
-3.72326	13.0021
-3.72295	12.7089
-3.72265	12.8429
-3.72234	12.829
-3.72204	13.493
-3.72173	13.5684
-3.72143	13.3938
-3.72112	12.967
-3.72082	12.9207
-3.72051	13.1943
-3.72021	14.0102
-3.7199	14.1809
-3.7196	13.8778
-3.71929	12.4388
-3.71899	11.5581
-3.71868	11.5474
-3.71838	11.9688
-3.71807	12.0542
-3.71777	12.1794
-3.71746	13.1114
-3.71716	13.6592
-3.71685	13.6182
-3.71655	13.1088
-3.71624	13.3502
-3.71594	13.6961
-3.71563	13.2687
-3.71533	12.4294
-3.71502	13.4908
-3.71472	13.6237
-3.71441	13.5029
-3.71411	13.7166
-3.7138	13.1146
-3.7135	12.5521
-3.71319	12.3012
-3.71289	12.3559
-3.71258	12.7173
-3.71228	12.5482
-3.71197	12.094
-3.71167	11.8262
-3.71136	12.2279
-3.71106	12.1669
-3.71075	11.9281
-3.71045	12.7361
-3.71014	13.2682
-3.70983	13.8865
-3.70953	14.3095
-3.70922	14.1213
-3.70892	13.8581
-3.70861	13.0973
-3.70831	12.387
-3.708	12.2792
-3.7077	11.8821
-3.70739	11.5299
-3.70709	12.1103
-3.70678	12.8974
-3.70648	14.1145
-3.70617	14.7445
-3.70587	14.7873
-3.70556	13.7675
-3.70526	13.0245
-3.70495	12.7113
-3.70465	13.2359
-3.70434	13.301
-3.70404	13.532
-3.70373	13.7016
-3.70343	13.9147
-3.70312	14.7074
-3.70282	14.4263
-3.70251	12.7043
-3.70221	12.3494
-3.7019	13.0887
-3.7016	13.8183
-3.70129	14.8684
-3.70099	14.502
-3.70068	13.7128
-3.70038	13.4083
-3.70007	12.6533
-3.69977	11.9764
-3.69946	12.3415
-3.69916	13.0682
-3.69885	12.6144
-3.69855	12.6237
-3.69824	13.1159
-3.69794	13.0927
-3.69763	12.8242
-3.69733	12.537
-3.69702	12.8657
-3.69672	13.6455
-3.69641	14.0069
-3.69611	13.8138
-3.6958	13.0263
-3.6955	13.3272
-3.69519	13.3177
-3.69489	12.5839
-3.69458	12.3888
-3.69428	12.2531
-3.69397	12.5187
-3.69367	12.5008
-3.69336	12.7511
-3.69306	13.1718
-3.69275	12.5602
-3.69245	12.573
-3.69214	13.5156
-3.69184	14.4447
-3.69153	14.5801
-3.69123	14.7023
-3.69092	13.9679
-3.69062	13.3415
-3.69031	13.5165
-3.69001	13.7049
-3.6897	13.7208
-3.6894	13.5659
-3.68909	12.7624
-3.68879	12.1744
-3.68848	11.9209
-3.68818	11.6183
-3.68787	11.771
-3.68757	12.5516
-3.68726	13.2168
-3.68696	13.7189
-3.68665	13.4358
-3.68635	12.9452
-3.68604	12.642
-3.68574	13.1783
-3.68543	13.6423
-3.68513	13.5809
-3.68482	13.0889
-3.68452	12.5589
-3.68421	12.6392
-3.68391	12.7176
-3.6836	12.87
-3.6833	13.0226
-3.68299	13.0299
-3.68269	13.039
-3.68238	12.7017
-3.68208	12.0708
-3.68177	11.1768
-3.68147	11.8387
-3.68116	13.005
-3.68085	13.8882
-3.68055	13.1128
-3.68024	12.559
-3.67994	12.9339
-3.67963	12.952
-3.67933	12.5441
-3.67902	13.0612
-3.67872	14.0272
-3.67841	14.1395
-3.67811	13.8072
-3.6778	13.6999
-3.6775	14.3786
-3.67719	14.5185
-3.67689	13.6753
-3.67658	14.4238
-3.67628	14.0911
-3.67597	13.1879
-3.67567	13.3511
-3.67536	14.0921
-3.67506	14.5867
-3.67475	14.2602
-3.67445	13.6844
-3.67414	13.4518
-3.67384	12.7137
-3.67353	12.8416
-3.67323	13.0523
-3.67292	13.887
-3.67262	14.1998
-3.67231	13.3313
-3.67201	12.795
-3.6717	12.8148
-3.6714	13.4962
-3.67109	13.7576
-3.67079	13.7386
-3.67048	13.4232
-3.67018	13.4954
-3.66987	13.4887
-3.66957	12.8328
-3.66926	12.454
-3.66896	11.8461
-3.66865	11.9239
-3.66835	12.7207
-3.66804	12.327
-3.66774	12.6307
-3.66743	12.7461
-3.66713	13.0041
-3.66682	12.1487
-3.66652	11.9563
-3.66621	12.2405
-3.66591	13.0661
-3.6656	13.5019
-3.6653	12.9633
-3.66499	13.1302
-3.66469	13.766
-3.66438	13.3076
-3.66408	12.5581
-3.66377	12.7456
-3.66347	13.3514
-3.66316	13.1502
-3.66286	13.0778
-3.66255	13.4508
-3.66225	14.1618
-3.66194	13.2655
-3.66164	12.6863
-3.66133	13.1014
-3.66103	13.8547
-3.66072	13.4129
-3.66042	13.2597
-3.66011	13.2637
-3.65981	12.6247
-3.6595	12.3164
-3.6592	12.4068
-3.65889	12.9806
-3.65859	13.8562
-3.65828	13.2776
-3.65798	12.9515
-3.65767	14.0007
-3.65737	14.1094
-3.65706	13.1306
-3.65676	12.677
-3.65645	12.2507
-3.65615	12.4927
-3.65584	13.0816
-3.65554	13.2456
-3.65523	12.3918
-3.65493	12.3164
-3.65462	12.3492
-3.65432	12.3397
-3.65401	13.2408
-3.65371	13.7213
-3.6534	13.8039
-3.6531	13.8385
-3.65279	12.9699
-3.65249	12.6148
-3.65218	13.3614
-3.65188	14.0914
-3.65157	13.9608
-3.65126	13.1593
-3.65096	11.9827
-3.65065	11.7927
-3.65035	11.7373
-3.65004	12.7425
-3.64974	13.2372
-3.64943	13.0351
-3.64913	13.094
-3.64882	13.1863
-3.64852	13.5226
-3.64821	13.062
-3.64791	12.7349
-3.6476	12.5558
-3.6473	12.9803
-3.64699	13.022
-3.64669	12.8113
-3.64638	12.7947
-3.64608	13.4328
-3.64577	13.7369
-3.64547	13.9033
-3.64516	13.8441
-3.64486	12.6881
-3.64455	12.4744
-3.64425	12.8035
-3.64394	13.0665
-3.64364	13.75
-3.64333	14.1211
-3.64303	13.6387
-3.64272	13.0163
-3.64242	12.472
-3.64211	12.9307
-3.64181	13.3284
-3.6415	13.3891
-3.6412	13.3485
-3.64089	12.6929
-3.64059	12.4527
-3.64028	12.712
-3.63998	12.3769
-3.63967	12.0849
-3.63937	12.4777
-3.63906	13.1639
-3.63876	13.2277
-3.63845	12.6112
-3.63815	11.6459
-3.63784	11.1768
-3.63754	11.8031
-3.63723	12.644
-3.63693	13.4699
-3.63662	13.3571
-3.63632	12.5605
-3.63601	12.1059
-3.63571	12.6617
-3.6354	12.8967
-3.6351	12.9704
-3.63479	13.0246
-3.63449	12.4812
-3.63418	12.3238
-3.63388	12.5496
-3.63357	13.1983
-3.63327	13.6242
-3.63296	13.8926
-3.63266	13.818
-3.63235	13.3775
-3.63205	13.451
-3.63174	13.7957
-3.63144	13.6214
-3.63113	12.4677
-3.63083	12.4504
-3.63052	11.9767
-3.63022	11.1542
-3.62991	11.3672
-3.62961	12.6472
-3.6293	13.7843
-3.629	13.9993
-3.62869	13.4958
-3.62839	13.2867
-3.62808	13.4741
-3.62778	13.4304
-3.62747	13.0054
-3.62717	13.5605
-3.62686	13.6121
-3.62656	13.5931
-3.62625	14.7564
-3.62595	15.699
-3.62564	15.2399
-3.62534	14.7232
-3.62503	13.9545
-3.62473	14.0336
-3.62442	14.0722
-3.62412	14.0517
-3.62381	14.2064
-3.62351	13.9448
-3.6232	13.6387
-3.6229	13.8481
-3.62259	14.3964
-3.62229	14.8263
-3.62198	15.6124
-3.62167	15.8777
-3.62137	15.2539
-3.62106	14.9718
-3.62076	14.5023
-3.62045	14.0019
-3.62015	13.8792
-3.61984	14.3517
-3.61954	14.1032
-3.61923	13.4147
-3.61893	14.0191
-3.61862	14.2917
-3.61832	13.5948
-3.61801	12.9072
-3.61771	12.6207
-3.6174	13.4071
-3.6171	12.8881
-3.61679	12.1114
-3.61649	12.2811
-3.61618	12.3274
-3.61588	12.6691
-3.61557	13.3159
-3.61527	14.1565
-3.61496	14.2067
-3.61466	14.2922
-3.61435	13.1786
-3.61405	13.447
-3.61374	13.0801
-3.61344	12.2424
-3.61313	11.6994
-3.61283	11.0908
-3.61252	11.7403
-3.61222	12.712
-3.61191	13.5769
-3.61161	13.2062
-3.6113	13.5255
-3.611	14.2715
-3.61069	14.054
-3.61039	14.0074
-3.61008	13.923
-3.60978	13.5923
-3.60947	13.4406
-3.60917	13.7986
-3.60886	13.9053
-3.60856	14.0873
-3.60825	14.1788
-3.60795	13.2759
-3.60764	12.8118
-3.60734	13.0578
-3.60703	13.1355
-3.60673	13.1262
-3.60642	13.3484
-3.60612	12.7748
-3.60581	13.112
-3.60551	13.3762
-3.6052	13.215
-3.6049	12.8951
-3.60459	13.0123
-3.60429	13.2664
-3.60398	13.2627
-3.60368	12.9802
-3.60337	13.8961
-3.60307	14.5673
-3.60276	13.8047
-3.60246	12.8277
-3.60215	13.2704
-3.60185	13.7966
-3.60154	13.4016
-3.60124	13.3934
-3.60093	12.8214
-3.60063	11.979
-3.60032	12.3395
-3.60002	12.9369
-3.59971	13.7512
-3.59941	13.4866
-3.5991	12.844
-3.5988	11.9694
-3.59849	12.9554
-3.59819	13.3007
-3.59788	13.422
-3.59758	13.4773
-3.59727	12.9822
-3.59697	12.432
-3.59666	12.683
-3.59636	12.2214
-3.59605	12.5919
-3.59575	12.6875
-3.59544	13.3611
-3.59514	13.4756
-3.59483	13.5308
-3.59453	14.1262
-3.59422	14.1421
-3.59392	13.1955
-3.59361	12.1233
-3.59331	11.8969
-3.593	11.8265
-3.59269	11.8905
-3.59239	12.5904
-3.59208	13.4608
-3.59178	14.2015
-3.59147	14.1005
-3.59117	12.9845
-3.59086	12.4445
-3.59056	13.1996
-3.59025	15.0796
-3.58995	15.4551
-3.58964	14.9022
-3.58934	13.8582
-3.58903	12.8272
-3.58873	12.783
-3.58842	13.4161
-3.58812	13.7745
-3.58781	13.8245
-3.58751	13.4157
-3.5872	13.0052
-3.5869	12.3469
-3.58659	12.7686
-3.58629	12.4635
-3.58598	11.8976
-3.58568	12.7383
-3.58537	12.9035
-3.58507	12.363
-3.58476	11.7677
-3.58446	12.1913
-3.58415	13.6182
-3.58385	13.9361
-3.58354	13.08
-3.58324	12.3417
-3.58293	12.6446
-3.58263	13.4927
-3.58232	13.8115
-3.58202	14.1414
-3.58171	14.1861
-3.58141	14.6698
-3.5811	14.7111
-3.5808	14.1188
-3.58049	13.9593
-3.58019	13.4818
-3.57988	13.8219
-3.57958	14.4555
-3.57927	15.1915
-3.57897	14.2409
-3.57866	13.8349
-3.57836	13.39
-3.57805	12.7706
-3.57775	13.1169
-3.57744	13.5457
-3.57714	13.3919
-3.57683	12.4596
-3.57653	12.3276
-3.57622	12.1476
-3.57592	12.1001
-3.57561	12.1463
-3.57531	12.0034
-3.575	11.7522
-3.5747	11.9022
-3.57439	12.3813
-3.57409	13.3737
-3.57378	13.9091
-3.57348	14.6215
-3.57317	14.2166
-3.57287	13.5608
-3.57256	13.7275
-3.57226	12.9689
-3.57195	12.7989
-3.57165	14.3397
-3.57134	15.1189
-3.57104	14.8129
-3.57073	14.8641
-3.57043	14.609
-3.57012	14.4036
-3.56982	13.2526
-3.56951	12.7781
-3.56921	12.3855
-3.5689	12.6032
-3.5686	13.7238
-3.56829	13.2876
-3.56799	13.334
-3.56768	13.6771
-3.56738	14.2376
-3.56707	14.9332
-3.56677	15.3467
-3.56646	14.9118
-3.56616	14.5064
-3.56585	14.7776
-3.56555	14.8428
-3.56524	14.8747
-3.56494	14.7974
-3.56463	15.7423
-3.56433	16.4204
-3.56402	16.2145
-3.56372	15.3064
-3.56341	14.7367
-3.5631	13.5431
-3.5628	13.3148
-3.56249	13.0528
-3.56219	13.0484
-3.56188	13.3571
-3.56158	13.372
-3.56127	13.7201
-3.56097	14.0545
-3.56066	14.2216
-3.56036	13.7204
-3.56005	12.9082
-3.55975	13.1218
-3.55944	13.0587
-3.55914	12.9469
-3.55883	13.0176
-3.55853	12.9562
-3.55822	12.6804
-3.55792	12.4945
-3.55761	12.8758
-3.55731	12.7304
-3.557	13.1782
-3.5567	14.2927
-3.55639	14.8207
-3.55609	13.9098
-3.55578	13.7737
-3.55548	14.5835
-3.55517	14.0535
-3.55487	13.9859
-3.55456	13.6999
-3.55426	13.9551
-3.55395	13.5973
-3.55365	13.9996
-3.55334	13.8731
-3.55304	13.5745
-3.55273	14.2097
-3.55243	13.6201
-3.55212	12.9803
-3.55182	13.831
-3.55151	14.4839
-3.55121	14.4313
-3.5509	14.3627
-3.5506	14.5879
-3.55029	14.2916
-3.54999	14.0985
-3.54968	13.9635
-3.54938	14.376
-3.54907	14.6504
-3.54877	13.768
-3.54846	13.1586
-3.54816	13.4836
-3.54785	13.0994
-3.54755	12.7962
-3.54724	12.873
-3.54694	12.9771
-3.54663	13.1453
-3.54633	13.035
-3.54602	14.1755
-3.54572	15.1632
-3.54541	14.3434
-3.54511	14.4125
-3.5448	13.6406
-3.5445	12.8099
-3.54419	12.8443
-3.54389	12.7331
-3.54358	12.1495
-3.54328	12.2164
-3.54297	12.9973
-3.54267	12.9932
-3.54236	13.0131
-3.54206	13.1981
-3.54175	13.7868
-3.54145	13.7942
-3.54114	12.9553
-3.54084	14.1016
-3.54053	14.579
-3.54023	13.8872
-3.53992	12.7119
-3.53962	12.6499
-3.53931	12.7754
-3.53901	13.6423
-3.5387	13.6747
-3.5384	13.5417
-3.53809	14.1806
-3.53779	14.2716
-3.53748	13.7381
-3.53718	13.7511
-3.53687	14.1204
-3.53657	13.531
-3.53626	13.7699
-3.53596	13.9121
-3.53565	14.5337
-3.53535	14.2321
-3.53504	12.9704
-3.53474	13.3534
-3.53443	13.5056
-3.53413	12.9616
-3.53382	14.2041
-3.53351	14.3247
-3.53321	13.9076
-3.5329	14.1063
-3.5326	14.1983
-3.53229	13.9638
-3.53199	13.538
-3.53168	14.2909
-3.53138	14.3545
-3.53107	13.7169
-3.53077	13.6056
-3.53046	13.853
-3.53016	13.3435
-3.52985	13.0015
-3.52955	12.7313
-3.52924	12.3663
-3.52894	12.4149
-3.52863	13.3967
-3.52833	14.0597
-3.52802	14.3117
-3.52772	14.9106
-3.52741	15.4525
-3.52711	14.3268
-3.5268	12.9954
-3.5265	12.1562
-3.52619	13.1381
-3.52589	13.4328
-3.52558	13.1715
-3.52528	12.7918
-3.52497	12.6827
-3.52467	13.3454
-3.52436	14.2283
-3.52406	14.2282
-3.52375	15.027
-3.52345	14.8759
-3.52314	13.6126
-3.52284	13.2569
-3.52253	12.8302
-3.52223	12.6371
-3.52192	12.5314
-3.52162	13.0723
-3.52131	12.7899
-3.52101	12.9985
-3.5207	12.596
-3.5204	12.1379
-3.52009	11.9328
-3.51979	11.9471
-3.51948	12.9084
-3.51918	13.472
-3.51887	13.9559
-3.51857	13.1552
-3.51826	12.6612
-3.51796	13.0486
-3.51765	14.0954
-3.51735	14.8248
-3.51704	15.1767
-3.51674	14.7326
-3.51643	13.8586
-3.51613	12.5695
-3.51582	12.6795
-3.51552	12.111
-3.51521	12.786
-3.51491	13.3178
-3.5146	12.8617
-3.5143	13.7202
-3.51399	13.752
-3.51369	13.146
-3.51338	12.5497
-3.51308	12.7328
-3.51277	13.278
-3.51247	13.3904
-3.51216	12.572
-3.51186	12.9447
-3.51155	12.9737
-3.51125	13.1462
-3.51094	13.8123
-3.51064	13.8523
-3.51033	12.8323
-3.51003	12.7149
-3.50972	12.5318
-3.50942	12.7583
-3.50911	13.3417
-3.50881	13.9686
-3.5085	13.9162
-3.5082	14.0249
-3.50789	14.5821
-3.50759	13.7723
-3.50728	12.2606
-3.50698	12.7426
-3.50667	12.7578
-3.50637	12.1583
-3.50606	11.4571
-3.50576	10.5095
-3.50545	10.7706
-3.50515	11.8958
-3.50484	12.1114
-3.50453	12.6594
-3.50423	13.3019
-3.50392	13.5916
-3.50362	13.7519
-3.50331	14.0917
-3.50301	14.5478
-3.5027	14.5383
-3.5024	14.1939
-3.50209	13.3837
-3.50179	12.8969
-3.50148	12.7781
-3.50118	12.6596
-3.50087	12.8299
-3.50057	12.8683
-3.50026	13.1356
-3.49996	13.6762
-3.49965	13.667
-3.49935	13.8413
-3.49904	14.0899
-3.49874	15.0997
-3.49843	15.4196
-3.49813	14.2725
-3.49782	13.2116
-3.49752	13.0398
-3.49721	13.4446
-3.49691	13.5372
-3.4966	13.208
-3.4963	13.1674
-3.49599	12.9056
-3.49569	12.8583
-3.49538	12.7767
-3.49508	12.899
-3.49477	13.5174
-3.49447	13.457
-3.49416	13.2806
-3.49386	14.0321
-3.49355	14.0115
-3.49325	12.131
-3.49294	11.2566
-3.49264	12.6582
-3.49233	13.6609
-3.49203	12.9692
-3.49172	12.7512
-3.49142	12.8528
-3.49111	13.055
-3.49081	12.9443
-3.4905	14.6458
-3.4902	15.5106
-3.48989	15.0508
-3.48959	15.1024
-3.48928	15.0866
-3.48898	15.0366
-3.48867	14.4923
-3.48837	14.644
-3.48806	14.3046
-3.48776	12.8553
-3.48745	13.0294
-3.48715	13.2843
-3.48684	13.4491
-3.48654	13.4957
-3.48623	13.7186
-3.48593	14.1229
-3.48562	13.8186
-3.48532	13.5069
-3.48501	13.5559
-3.48471	14.1965
-3.4844	14.1952
-3.4841	13.7516
-3.48379	13.4824
-3.48349	13.1298
-3.48318	13.1296
-3.48288	13.7618
-3.48257	13.708
-3.48227	12.6505
-3.48196	12.6461
-3.48166	12.1629
-3.48135	11.6512
-3.48105	12.3252
-3.48074	12.1307
-3.48044	12.6135
-3.48013	13.5154
-3.47983	13.8943
-3.47952	13.8287
-3.47922	13.8816
-3.47891	12.8289
-3.47861	12.2709
-3.4783	13.1243
-3.478	13.9543
-3.47769	12.6745
-3.47739	12.4016
-3.47708	12.3874
-3.47678	12.794
-3.47647	13.7115
-3.47617	13.4629
-3.47586	13.8502
-3.47556	14.5305
-3.47525	14.0137
-3.47494	13.8093
-3.47464	13.2214
-3.47433	12.8062
-3.47403	13.3803
-3.47372	13.4003
-3.47342	12.4597
-3.47311	12.5295
-3.47281	13.099
-3.4725	12.743
-3.4722	12.7808
-3.47189	12.6755
-3.47159	12.6543
-3.47128	12.8443
-3.47098	12.7713
-3.47067	12.1102
-3.47037	10.9351
-3.47006	10.2984
-3.46976	11.0537
-3.46945	11.7222
-3.46915	12.8296
-3.46884	13.6266
-3.46854	13.775
-3.46823	13.2856
-3.46793	13.4558
-3.46762	13.3233
-3.46732	13.3944
-3.46701	13.5695
-3.46671	13.247
-3.4664	12.1626
-3.4661	12.2791
-3.46579	13.4323
-3.46549	13.6869
-3.46518	13.6277
-3.46488	12.729
-3.46457	12.6919
-3.46427	12.7282
-3.46396	13.0339
-3.46366	13.6225
-3.46335	13.5438
-3.46305	13.851
-3.46274	14.9587
-3.46244	14.8979
-3.46213	14.1845
-3.46183	14.9487
-3.46152	15.638
-3.46122	15.5133
-3.46091	14.2672
-3.46061	14.2246
-3.4603	14.7669
-3.46	14.6223
-3.45969	14.7032
-3.45939	14.4457
-3.45908	13.5637
-3.45878	13.5485
-3.45847	13.2647
-3.45817	13.9588
-3.45786	14.2982
-3.45756	13.8625
-3.45725	14.3504
-3.45695	13.1975
-3.45664	12.5936
-3.45634	12.4244
-3.45603	12.7201
-3.45573	12.7114
-3.45542	13.0937
-3.45512	14.0869
-3.45481	14.0579
-3.45451	13.8191
-3.4542	12.6422
-3.4539	13.102
-3.45359	14.5608
-3.45329	14.2485
-3.45298	13.3953
-3.45268	14.4285
-3.45237	14.8791
-3.45207	14.2823
-3.45176	13.7826
-3.45146	12.7154
-3.45115	12.1588
-3.45085	12.6738
-3.45054	13.0968
-3.45024	12.9573
-3.44993	13.0791
-3.44963	13.1051
-3.44932	12.7112
-3.44902	11.698
-3.44871	11.483
-3.44841	12.3607
-3.4481	13.3345
-3.4478	13.2998
-3.44749	13.2166
-3.44719	12.744
-3.44688	13.1034
-3.44658	14.3945
-3.44627	14.7596
-3.44597	13.5013
-3.44566	12.4583
-3.44535	12.658
-3.44505	13.6743
-3.44474	13.5652
-3.44444	13.6241
-3.44413	13.6628
-3.44383	13.2163
-3.44352	12.3369
-3.44322	12.3237
-3.44291	13.0481
-3.44261	12.3872
-3.4423	11.746
-3.442	10.5463
-3.44169	10.5108
-3.44139	12.143
-3.44108	13.5412
-3.44078	13.8602
-3.44047	14.1927
-3.44017	14.7974
-3.43986	14.2746
-3.43956	13.5322
-3.43925	12.8411
-3.43895	11.9996
-3.43864	11.787
-3.43834	11.8361
-3.43803	12.3743
-3.43773	13.3252
-3.43742	14.1771
-3.43712	13.9545
-3.43681	13.0577
-3.43651	13.1468
-3.4362	13.7539
-3.4359	14.0064
-3.43559	14.3031
-3.43529	14.1457
-3.43498	13.9883
-3.43468	13.3952
-3.43437	13.2055
-3.43407	13.2118
-3.43376	12.7867
-3.43346	12.7807
-3.43315	13.2387
-3.43285	13.8736
-3.43254	13.8263
-3.43224	14.2855
-3.43193	15.2039
-3.43163	15.0436
-3.43132	15.4388
-3.43102	14.5938
-3.43071	13.8932
-3.43041	13.1726
-3.4301	13.638
-3.4298	14.5252
-3.42949	13.7812
-3.42919	13.3062
-3.42888	13.7614
-3.42858	14.3939
-3.42827	14.5623
-3.42797	13.9361
-3.42766	13.3246
-3.42736	12.1667
-3.42705	11.9558
-3.42675	12.134
-3.42644	12.721
-3.42614	12.4897
-3.42583	12.4574
-3.42553	12.6668
-3.42522	12.2817
-3.42492	11.7291
-3.42461	11.3924
-3.42431	11.6971
-3.424	11.6788
-3.4237	10.7623
-3.42339	10.2744
-3.42309	11.1757
-3.42278	12.0281
-3.42248	12.3604
-3.42217	12.9941
-3.42187	13.8969
-3.42156	13.4057
-3.42126	13.4767
-3.42095	14.5318
-3.42065	14.3671
-3.42034	14.1762
-3.42004	14.0157
-3.41973	13.7374
-3.41943	13.2248
-3.41912	12.8124
-3.41882	12.5028
-3.41851	12.4275
-3.41821	12.3741
-3.4179	12.1087
-3.4176	13.2354
-3.41729	13.7193
-3.41699	13.9677
-3.41668	12.532
-3.41638	11.7233
-3.41607	13.038
-3.41576	13.6379
-3.41546	13.4126
-3.41515	12.9143
-3.41485	12.6497
-3.41454	12.8458
-3.41424	13.2789
-3.41393	13.1108
-3.41363	13.2195
-3.41332	12.9971
-3.41302	12.8876
-3.41271	12.4135
-3.41241	11.8575
-3.4121	12.2496
-3.4118	12.6018
-3.41149	12.197
-3.41119	12.8852
-3.41088	14.1553
-3.41058	14.7701
-3.41027	14.7504
-3.40997	14.832
-3.40966	14.7863
-3.40936	14.3531
-3.40905	13.8066
-3.40875	13.3513
-3.40844	12.7609
-3.40814	12.9038
-3.40783	13.8057
-3.40753	13.6641
-3.40722	13.5272
-3.40692	13.4988
-3.40661	13.0634
-3.40631	13.1091
-3.406	12.4883
-3.4057	12.4287
-3.40539	12.9939
-3.40509	13.5768
-3.40478	13.8741
-3.40448	14.01
-3.40417	14.2071
-3.40387	14.6292
-3.40356	15.0497
-3.40326	15.3952
-3.40295	14.8325
-3.40265	14.6802
-3.40234	14.9773
-3.40204	14.4873
-3.40173	13.756
-3.40143	14.1283
-3.40112	13.546
-3.40082	12.7174
-3.40051	13.5692
-3.40021	13.6418
-3.3999	13.4723
-3.3996	11.9595
-3.39929	12.1396
-3.39899	14.4016
-3.39868	14.2264
-3.39838	13.0845
-3.39807	12.8374
-3.39777	13.1814
-3.39746	13.1913
-3.39716	12.8788
-3.39685	12.5289
-3.39655	12.3902
-3.39624	13.0635
-3.39594	14.1306
-3.39563	14.2604
-3.39533	13.7384
-3.39502	13.4238
-3.39472	12.6414
-3.39441	12.0427
-3.39411	11.8803
-3.3938	11.7196
-3.3935	12.5363
-3.39319	13.3862
-3.39289	13.6331
-3.39258	14.1601
-3.39228	14.0448
-3.39197	13.6451
-3.39167	13.564
-3.39136	13.1434
-3.39106	12.998
-3.39075	12.3836
-3.39045	12.1549
-3.39014	12.559
-3.38984	13.3463
-3.38953	13.9386
-3.38923	14.5765
-3.38892	14.1914
-3.38862	13.735
-3.38831	13.439
-3.38801	13.1717
-3.3877	13.9863
-3.3874	13.5284
-3.38709	12.4244
-3.38678	13.0757
-3.38648	14.3088
-3.38617	14.6553
-3.38587	14.0479
-3.38556	13.8357
-3.38526	13.6563
-3.38495	13.3871
-3.38465	13.5833
-3.38434	13.4766
-3.38404	13.4387
-3.38373	13.6305
-3.38343	13.9471
-3.38312	14.9258
-3.38282	13.9998
-3.38251	11.9344
-3.38221	12.147
-3.3819	13.4536
-3.3816	13.4297
-3.38129	13.6891
-3.38099	14.1259
-3.38068	14.1654
-3.38038	14.4035
-3.38007	14.2536
-3.37977	14.1555
-3.37946	14.9841
-3.37916	15.1434
-3.37885	14.9932
-3.37855	14.8674
-3.37824	13.9907
-3.37794	13.0527
-3.37763	13.0081
-3.37733	13.3788
-3.37702	14.6429
-3.37672	14.9686
-3.37641	13.7839
-3.37611	14.2252
-3.3758	13.955
-3.3755	12.3195
-3.37519	11.9344
-3.37489	12.68
-3.37458	12.7862
-3.37428	13.5734
-3.37397	13.4087
-3.37367	12.9354
-3.37336	13.7763
-3.37306	14.0362
-3.37275	13.3199
-3.37245	13.0183
-3.37214	13.2704
-3.37184	13.5951
-3.37153	13.4818
-3.37123	13.7469
-3.37092	14.4429
-3.37062	14.8912
-3.37031	14.7533
-3.37001	14.8338
-3.3697	15.0447
-3.3694	14.734
-3.36909	13.7276
-3.36879	13.8474
-3.36848	12.9612
-3.36818	11.8068
-3.36787	11.5938
-3.36757	12.5455
-3.36726	12.7655
-3.36696	12.9017
-3.36665	13.9642
-3.36635	14.8805
-3.36604	12.868
-3.36574	11.4254
-3.36543	11.4388
-3.36513	11.8836
-3.36482	13.2042
-3.36452	14.0434
-3.36421	14.533
-3.36391	13.0148
-3.3636	12.263
-3.3633	11.792
-3.36299	12.4307
-3.36269	12.7607
-3.36238	12.8393
-3.36208	13.4585
-3.36177	12.8565
-3.36147	12.6536
-3.36116	12.8552
-3.36086	13.3602
-3.36055	14.6084
-3.36025	15.1354
-3.35994	14.2916
-3.35964	13.45
-3.35933	12.6026
-3.35903	12.3775
-3.35872	13.7631
-3.35842	14.2723
-3.35811	15.1353
-3.35781	15.2896
-3.3575	13.9858
-3.35719	13.4683
-3.35689	13.2949
-3.35658	14.0557
-3.35628	14.6438
-3.35597	14.8696
-3.35567	14.2708
-3.35536	14.2742
-3.35506	14.3813
-3.35475	14.1726
-3.35445	13.2107
-3.35414	12.9105
-3.35384	13.2213
-3.35353	13.6498
-3.35323	13.027
-3.35292	13.3346
-3.35262	12.9636
-3.35231	12.5932
-3.35201	13.3855
-3.3517	13.7276
-3.3514	13.8283
-3.35109	13.5585
-3.35079	13.1096
-3.35048	13.0898
-3.35018	13.1291
-3.34987	12.9761
-3.34957	13.7549
-3.34926	14.2403
-3.34896	14.1765
-3.34865	13.9424
-3.34835	14.1369
-3.34804	14.4796
-3.34774	14.3094
-3.34743	13.9981
-3.34713	13.6837
-3.34682	13.3006
-3.34652	13.6884
-3.34621	13.6404
-3.34591	13.4971
-3.3456	13.6038
-3.3453	13.3225
-3.34499	13.6972
-3.34469	13.9308
-3.34438	13.5096
-3.34408	13.8581
-3.34377	13.095
-3.34347	12.3728
-3.34316	13.2216
-3.34286	13.9331
-3.34255	14.3254
-3.34225	14.9188
-3.34194	14.8717
-3.34164	14.5458
-3.34133	13.6867
-3.34103	13.8833
-3.34072	13.6905
-3.34042	12.9684
-3.34011	13.1919
-3.33981	13.8692
-3.3395	13.3757
-3.3392	13.7537
-3.33889	13.4998
-3.33859	12.7796
-3.33828	12.9425
-3.33798	13.5107
-3.33767	13.4345
-3.33737	13.7665
-3.33706	14.3044
-3.33676	13.9061
-3.33645	14.7597
-3.33615	14.899
-3.33584	13.7562
-3.33554	14.3167
-3.33523	14.8539
-3.33493	15.8588
-3.33462	16.369
-3.33432	15.8389
-3.33401	15.7384
-3.33371	15.3495
-3.3334	14.4115
-3.3331	13.6108
-3.33279	14.1514
-3.33249	14.709
-3.33218	14.8285
-3.33188	14.8932
-3.33157	14.528
-3.33127	13.9753
-3.33096	13.8238
-3.33066	13.6864
-3.33035	14.3196
-3.33005	15.0843
-3.32974	14.7821
-3.32944	14.6554
-3.32913	14.7135
-3.32883	13.8319
-3.32852	13.761
-3.32822	13.4478
-3.32791	13.5492
-3.3276	14.519
-3.3273	14.7571
-3.32699	13.4897
-3.32669	13.2964
-3.32638	14.6549
-3.32608	14.6797
-3.32577	14.4755
-3.32547	14.5499
-3.32516	13.7629
-3.32486	13.3554
-3.32455	13.6088
-3.32425	13.6616
-3.32394	12.9858
-3.32364	12.9254
-3.32333	13.0511
-3.32303	14.5826
-3.32272	15.703
-3.32242	15.0032
-3.32211	14.6436
-3.32181	15.1067
-3.3215	15.6379
-3.3212	15.5476
-3.32089	14.6071
-3.32059	14.1521
-3.32028	14.3174
-3.31998	14.5323
-3.31967	14.5342
-3.31937	14.3489
-3.31906	14.5429
-3.31876	13.9393
-3.31845	13.6788
-3.31815	13.8934
-3.31784	14.2034
-3.31754	13.481
-3.31723	13.3983
-3.31693	13.3515
-3.31662	13.2214
-3.31632	13.3521
-3.31601	12.9424
-3.31571	13.6097
-3.3154	14.1464
-3.3151	13.9582
-3.31479	13.9006
-3.31449	13.387
-3.31418	13.0724
-3.31388	13.1092
-3.31357	12.6412
-3.31327	12.6041
-3.31296	12.0684
-3.31266	11.4637
-3.31235	12.4822
-3.31205	11.8464
-3.31174	11.7963
-3.31144	12.8767
-3.31113	13.1581
-3.31083	13.4314
-3.31052	14.3796
-3.31022	13.8989
-3.30991	12.5595
-3.30961	13.3809
-3.3093	13.0477
-3.309	12.5515
-3.30869	13.1132
-3.30839	13.1504
-3.30808	13.2293
-3.30778	13.1005
-3.30747	14.2257
-3.30717	14.4716
-3.30686	14.3475
-3.30656	14.939
-3.30625	14.4129
-3.30595	14.362
-3.30564	13.89
-3.30534	13.2805
-3.30503	12.8088
-3.30473	12.4328
-3.30442	12.5251
-3.30412	13.4376
-3.30381	14.2466
-3.30351	14.1465
-3.3032	12.7923
-3.3029	12.1441
-3.30259	12.9763
-3.30229	13.8221
-3.30198	13.686
-3.30168	13.4948
-3.30137	13.0932
-3.30107	13.1173
-3.30076	13.006
-3.30046	13.7826
-3.30015	14.34
-3.29985	14.2363
-3.29954	13.6668
-3.29924	14.1141
-3.29893	14.824
-3.29862	14.5456
-3.29832	13.8107
-3.29801	13.0469
-3.29771	13.2267
-3.2974	13.6968
-3.2971	13.1169
-3.29679	12.8175
-3.29649	11.9461
-3.29618	12.5411
-3.29588	12.7432
-3.29557	12.6807
-3.29527	12.5647
-3.29496	12.2788
-3.29466	11.9016
-3.29435	12.5459
-3.29405	13.049
-3.29374	12.96
-3.29344	12.5574
-3.29313	11.4023
-3.29283	11.8286
-3.29252	14.2892
-3.29222	15.4828
-3.29191	14.2399
-3.29161	14.2242
-3.2913	13.4394
-3.291	13.4297
-3.29069	15.0687
-3.29039	15.9861
-3.29008	14.8123
-3.28978	14.1329
-3.28947	14.7005
-3.28917	14.9603
-3.28886	14.1019
-3.28856	14.3329
-3.28825	15.3048
-3.28795	14.0861
-3.28764	12.9439
-3.28734	13.1238
-3.28703	13.9801
-3.28673	14.1891
-3.28642	13.3852
-3.28612	13.2094
-3.28581	13.9249
-3.28551	14.4843
-3.2852	13.754
-3.2849	13.3686
-3.28459	12.7928
-3.28429	12.9106
-3.28398	13.3944
-3.28368	13.7339
-3.28337	13.4834
-3.28307	12.8833
-3.28276	13.4972
-3.28246	13.4109
-3.28215	13.3915
-3.28185	14.4598
-3.28154	15.5444
-3.28124	14.9586
-3.28093	13.5571
-3.28063	12.1067
-3.28032	11.9072
-3.28002	12.3169
-3.27971	13.1997
-3.27941	13.7012
-3.2791	13.2174
-3.2788	12.6307
-3.27849	13.4953
-3.27819	14.4629
-3.27788	14.8097
-3.27758	15.2608
-3.27727	15.8215
-3.27697	15.057
-3.27666	13.1656
-3.27636	12.8875
-3.27605	12.6054
-3.27575	12.3765
-3.27544	13.1723
-3.27514	13.6638
-3.27483	13.7314
-3.27453	13.7283
-3.27422	13.3232
-3.27392	13.6927
-3.27361	13.0734
-3.27331	13.4862
-3.273	13.9628
-3.2727	14.2919
-3.27239	13.722
-3.27209	13.4395
-3.27178	13.5835
-3.27148	13.6714
-3.27117	13.9538
-3.27087	12.986
-3.27056	12.1131
-3.27026	12.9731
-3.26995	13.5696
-3.26965	13.0993
-3.26934	12.4751
-3.26903	12.7718
-3.26873	13.0898
-3.26842	13.281
-3.26812	13.4034
-3.26781	12.9578
-3.26751	12.9152
-3.2672	12.8538
-3.2669	13.3634
-3.26659	13.9758
-3.26629	14.791
-3.26598	14.538
-3.26568	13.3747
-3.26537	13.7879
-3.26507	14.1723
-3.26476	13.7197
-3.26446	13.5882
-3.26415	14.0179
-3.26385	14.0125
-3.26354	13.8902
-3.26324	14.6024
-3.26293	14.9469
-3.26263	15.5316
-3.26232	15.8073
-3.26202	15.4789
-3.26171	14.1483
-3.26141	13.1831
-3.2611	13.9179
-3.2608	14.4443
-3.26049	14.0837
-3.26019	14.1107
-3.25988	14.2312
-3.25958	14.4852
-3.25927	14.5991
-3.25897	14.052
-3.25866	12.8712
-3.25836	12.2053
-3.25805	12.2898
-3.25775	13.0896
-3.25744	13.015
-3.25714	12.6191
-3.25683	13.2024
-3.25653	14.0185
-3.25622	14.1103
-3.25592	13.8087
-3.25561	13.9289
-3.25531	14.0375
-3.255	14.8597
-3.2547	14.0602
-3.25439	12.9739
-3.25409	13.0273
-3.25378	13.2093
-3.25348	13.4437
-3.25317	13.2461
-3.25287	14.1059
-3.25256	14.0442
-3.25226	13.584
-3.25195	13.1116
-3.25165	13.0046
-3.25134	13.3853
-3.25104	13.7606
-3.25073	13.3152
-3.25043	13.0729
-3.25012	13.4319
-3.24982	14.6571
-3.24951	15.6676
-3.24921	15.6138
-3.2489	14.667
-3.2486	13.55
-3.24829	14.0487
-3.24799	14.1369
-3.24768	12.7506
-3.24738	11.8805
-3.24707	11.7237
-3.24677	12.4459
-3.24646	12.1477
-3.24616	11.8201
-3.24585	12.3067
-3.24555	12.2815
-3.24524	11.8055
-3.24494	12.2585
-3.24463	12.1253
-3.24433	11.4981
-3.24402	11.9245
-3.24372	12.313
-3.24341	11.4245
-3.24311	11.3616
-3.2428	12.3435
-3.2425	13.2367
-3.24219	13.5524
-3.24189	13.4039
-3.24158	13.0491
-3.24128	13.7226
-3.24097	14.5081
-3.24067	14.2079
-3.24036	13.5088
-3.24006	12.6725
-3.23975	12.6486
-3.23944	13.3636
-3.23914	13.8925
-3.23883	14.0332
-3.23853	14.598
-3.23822	15.2193
-3.23792	15.0944
-3.23761	14.7263
-3.23731	13.83
-3.237	13.353
-3.2367	13.9514
-3.23639	13.1317
-3.23609	13.8459
-3.23578	13.9108
-3.23548	14.4502
-3.23517	14.7451
-3.23487	13.3873
-3.23456	13.235
-3.23426	12.6149
-3.23395	12.4358
-3.23365	13.5663
-3.23334	13.883
-3.23304	14.2603
-3.23273	14.4255
-3.23243	14.4086
-3.23212	15.165
-3.23182	14.8774
-3.23151	14.4767
-3.23121	14.0208
-3.2309	13.1947
-3.2306	12.7073
-3.23029	13.0633
-3.22999	13.0261
-3.22968	12.2919
-3.22938	12.4833
-3.22907	12.5651
-3.22877	14.2154
-3.22846	15.0863
-3.22816	14.9869
-3.22785	14.648
-3.22755	14.772
-3.22724	14.8622
-3.22694	14.9848
-3.22663	14.4082
-3.22633	14.0274
-3.22602	14.3435
-3.22572	13.4399
-3.22541	13.074
-3.22511	12.6778
-3.2248	12.1972
-3.2245	12.7012
-3.22419	13.1572
-3.22389	13.1447
-3.22358	13.6397
-3.22328	13.623
-3.22297	13.0179
-3.22267	13.1658
-3.22236	13.2861
-3.22206	13.0544
-3.22175	13.0084
-3.22145	13.1299
-3.22114	13.245
-3.22084	12.3928
-3.22053	12.5704
-3.22023	13.2532
-3.21992	13.4722
-3.21962	13.2974
-3.21931	13.0996
-3.21901	13.7553
-3.2187	13.8353
-3.2184	13.8974
-3.21809	13.781
-3.21779	13.9728
-3.21748	14.4221
-3.21718	13.9505
-3.21687	13.4101
-3.21657	13.6599
-3.21626	12.954
-3.21596	13.0577
-3.21565	13.7575
-3.21535	13.8905
-3.21504	12.9261
-3.21474	12.776
-3.21443	13.156
-3.21413	13.5297
-3.21382	13.3099
-3.21352	12.4082
-3.21321	12.8566
-3.21291	13.536
-3.2126	14.3031
-3.2123	13.6423
-3.21199	13.2563
-3.21169	13.9575
-3.21138	14.9907
-3.21108	15.1593
-3.21077	14.6269
[truncated: 63,536 more rows]
