# Supplementary material for: In vivo assembly enhanced binding effect augments tumor specific ferroptosis therapy
Source: Nat Commun. 2024 Jan 11;15:454. doi: 10.1038/s41467-023-44665-2 (PMC10784468; doi:10.1038/s41467-023-44665-2)
Supplement: Supplementary file 4 — Source Data [file 41467_2023_44665_MOESM4_ESM.zip › Source Data/Supplementary Figure 20/Supplementary Figure 20.xlsx]

## Sheet: Sheet1
Magnetic Field (mT)	Gi-F	Gi-F-CAA
333.54	-0.26253	3.79001
333.55	-0.2608	3.78697
333.56	-0.23781	3.77963
333.57	-0.24043	3.72774
333.58	-0.23749	3.80294
333.59	-0.23575	3.78549
333.6	-0.3061	3.78244
333.61	-0.26868	3.77323
333.62	-0.29807	3.76798
333.63	-0.28738	3.7962
333.64	-0.26189	3.73162
333.65	-0.26133	3.76583
333.66	-0.21387	3.77339
333.67	-0.24635	3.73756
333.68	-0.17171	3.75008
333.69	-0.18724	3.81392
333.7	-0.29392	3.76144
333.71	-0.25859	3.7691
333.72	-0.27403	3.74789
333.73	-0.26073	3.7699
333.74	-0.32218	3.80323
333.75	-0.27843	3.76878
333.76	-0.26216	3.77719
333.77	-0.26832	3.70577
333.78	-0.265	3.75722
333.79	-0.20458	3.74176
333.8	-0.22148	3.7645
333.81	-0.25286	3.77783
333.82	-0.29039	3.72956
333.83	-0.27962	3.71309
333.84	-0.27683	3.72955
333.85	-0.25848	3.72503
333.86	-0.2451	3.80323
333.87	-0.2052	3.82289
333.88	-0.26768	3.754
333.89	-0.28921	3.75776
333.9	-0.26506	3.84245
333.91	-0.26336	3.77024
333.92	-0.2722	3.77236
333.93	-0.25511	3.76848
333.94	-0.22076	3.73335
333.95	-0.20404	3.7534
333.96	-0.25513	3.79947
333.97	-0.23596	3.7989
333.98	-0.25907	3.76124
333.99	-0.26476	3.76149
334	-0.25525	3.76029
334.01	-0.24085	3.75083
334.02	-0.27053	3.76729
334.03	-0.24527	3.74032
334.04	-0.27972	3.79768
334.05	-0.21371	3.77352
334.06	-0.24649	3.77024
334.07	-0.25705	3.77677
334.08	-0.29894	3.7478
334.09	-0.27082	3.75782
334.1	-0.21371	3.78756
334.11	-0.24728	3.73853
334.12	-0.26103	3.80689
334.13	-0.27836	3.75117
334.14	-0.20246	3.76555
334.15	-0.27793	3.75286
334.16	-0.24347	3.79075
334.17	-0.24771	3.82057
334.18	-0.27944	3.73245
334.19	-0.24734	3.77436
334.2	-0.29174	3.7573
334.21	-0.29522	3.78466
334.22	-0.25783	3.78709
334.23	-0.29871	3.79896
334.24	-0.24776	3.80171
334.25	-0.2617	3.69852
334.26	-0.23163	3.72232
334.27	-0.22799	3.7913
334.28	-0.31287	3.79282
334.29	-0.2823	3.74726
334.3	-0.2678	3.77045
334.31	-0.23593	3.77024
334.32	-0.26332	3.76383
334.33	-0.26019	3.78159
334.34	-0.25615	3.75283
334.35	-0.27452	3.7427
334.36	-0.2741	3.82773
334.37	-0.23336	3.743
334.38	-0.2879	3.79827
334.39	-0.21843	3.80124
334.4	-0.27934	3.74101
334.41	-0.25853	3.76702
334.42	-0.26621	3.77034
334.43	-0.26089	3.68112
334.44	-0.29274	3.77314
334.45	-0.25247	3.79991
334.46	-0.29349	3.7462
334.47	-0.24314	3.73277
334.48	-0.28399	3.7486
334.49	-0.25785	3.77696
334.5	-0.20162	3.75767
334.51	-0.24818	3.71445
334.52	-0.24209	3.78993
334.53	-0.24059	3.72418
334.54	-0.27641	3.73508
334.55	-0.23952	3.80603
334.56	-0.24497	3.80245
334.57	-0.2835	3.81885
334.58	-0.20571	3.82576
334.59	-0.29057	3.78848
334.6	-0.27576	3.76747
334.61	-0.28476	3.7906
334.62	-0.29406	3.78152
334.63	-0.23292	3.74866
334.64	-0.26166	3.70592
334.65	-0.29868	3.74213
334.66	-0.29417	3.81639
334.67	-0.24108	3.813
334.68	-0.28593	3.81111
334.69	-0.28102	3.79321
334.7	-0.25584	3.77074
334.71	-0.27014	3.78708
334.72	-0.27291	3.80384
334.73	-0.25356	3.80085
334.74	-0.24439	3.73928
334.75	-0.26465	3.77853
334.76	-0.23261	3.76117
334.77	-0.26223	3.7292
334.78	-0.29186	3.73102
334.79	-0.26265	3.78947
334.8	-0.22473	3.80854
334.81	-0.25083	3.78964
334.82	-0.33901	3.75692
334.83	-0.26409	3.76871
334.84	-0.26241	3.7766
334.85	-0.17082	3.7379
334.86	-0.24755	3.77277
334.87	-0.28144	3.77768
334.88	-0.25045	3.80581
334.89	-0.2904	3.731
334.9	-0.27834	3.77307
334.91	-0.25542	3.76511
334.92	-0.24349	3.7475
334.93	-0.27848	3.77015
334.94	-0.29232	3.8134
334.95	-0.30607	3.74696
334.96	-0.21085	3.79156
334.97	-0.27148	3.80013
334.98	-0.26296	3.83325
334.99	-0.25588	3.78112
335	-0.24566	3.78205
335.01	-0.27872	3.67888
335.02	-0.27264	3.76061
335.03	-0.28472	3.76799
335.04	-0.16357	3.76314
335.05	-0.24884	3.78195
335.06	-0.25631	3.76301
335.07	-0.20637	3.73746
335.08	-0.25085	3.76323
335.09	-0.28283	3.74704
335.1	-0.25429	3.78115
335.11	-0.30266	3.74935
335.12	-0.2626	3.77233
335.13	-0.25338	3.75822
335.14	-0.28533	3.74401
335.15	-0.26725	3.81893
335.16	-0.22439	3.72932
335.17	-0.30878	3.80675
335.18	-0.30545	3.73499
335.19	-0.27243	3.75897
335.2	-0.25701	3.78055
335.21	-0.23529	3.76529
335.22	-0.22793	3.79638
335.23	-0.23945	3.74245
335.24	-0.24122	3.81189
335.25	-0.22381	3.73815
335.26	-0.2245	3.73384
335.27	-0.26511	3.79497
335.28	-0.25325	3.82866
335.29	-0.26433	3.78048
335.3	-0.26164	3.79329
335.31	-0.29967	3.7451
335.32	-0.25012	3.76069
335.33	-0.245	3.78979
335.34	-0.2761	3.79518
335.35	-0.28003	3.84449
335.36	-0.24721	3.77833
335.37	-0.28993	3.75339
335.38	-0.26985	3.77862
335.39	-0.24315	3.81527
335.4	-0.31635	3.75788
335.41	-0.27651	3.75327
335.42	-0.27665	3.78363
335.43	-0.23287	3.77119
335.44	-0.24135	3.74836
335.45	-0.27259	3.74394
335.46	-0.24769	3.75614
335.47	-0.29132	3.85178
335.48	-0.24756	3.72137
335.49	-0.2451	3.699
335.5	-0.28508	3.75989
335.51	-0.25279	3.79097
335.52	-0.29262	3.82774
335.53	-0.29813	3.76452
335.54	-0.2377	3.777
335.55	-0.26448	3.76878
335.56	-0.29792	3.71543
335.57	-0.2249	3.79041
335.58	-0.26321	3.73343
335.59	-0.23889	3.77434
335.6	-0.29307	3.79712
335.61	-0.28866	3.78782
335.62	-0.28052	3.77766
335.63	-0.27517	3.74663
335.64	-0.28161	3.7712
335.65	-0.24949	3.7213
335.66	-0.28463	3.80889
335.67	-0.21437	3.75162
335.68	-0.23322	3.83539
335.69	-0.21523	3.80557
335.7	-0.2531	3.82814
335.71	-0.25467	3.74128
335.72	-0.22449	3.77298
335.73	-0.23717	3.74822
335.74	-0.22747	3.75607
335.75	-0.28706	3.76042
335.76	-0.25345	3.79716
335.77	-0.23505	3.78851
335.78	-0.25283	3.79582
335.79	-0.25469	3.75269
335.8	-0.27271	3.78244
335.81	-0.28588	3.71208
335.82	-0.27973	3.74661
335.83	-0.28291	3.76674
335.84	-0.23004	3.77244
335.85	-0.27415	3.82404
335.86	-0.23956	3.74767
335.87	-0.23529	3.78235
335.88	-0.26043	3.74032
335.89	-0.23694	3.82236
335.9	-0.25072	3.80959
335.91	-0.257	3.78322
335.92	-0.27137	3.77121
335.93	-0.25184	3.75594
335.94	-0.25902	3.73783
335.95	-0.26791	3.7642
335.96	-0.23123	3.75341
335.97	-0.27455	3.72411
335.98	-0.28612	3.75679
335.99	-0.25526	3.78902
336	-0.28303	3.77286
336.01	-0.26005	3.67451
336.02	-0.18901	3.79979
336.03	-0.2752	3.73121
336.04	-0.28374	3.67628
336.05	-0.27855	3.76536
336.06	-0.23614	3.76496
336.07	-0.23752	3.75365
336.08	-0.27531	3.76477
336.09	-0.23142	3.7753
336.1	-0.288	3.79102
336.11	-0.32159	3.74625
336.12	-0.26571	3.80087
336.13	-0.24696	3.72186
336.14	-0.28283	3.75361
336.15	-0.29622	3.73832
336.16	-0.22006	3.82056
336.17	-0.2951	3.77809
336.18	-0.25656	3.7935
336.19	-0.25516	3.7706
336.2	-0.28054	3.77974
336.21	-0.26206	3.76192
336.22	-0.25285	3.78165
336.23	-0.21943	3.81656
336.24	-0.20982	3.7782
336.25	-0.24835	3.75651
336.26	-0.24658	3.7966
336.27	-0.24236	3.77623
336.28	-0.31021	3.79696
336.29	-0.30851	3.77306
336.3	-0.25822	3.78247
336.31	-0.23871	3.74211
336.32	-0.30718	3.79633
336.33	-0.25966	3.80593
336.34	-0.28657	3.78969
336.35	-0.24681	3.77191
336.36	-0.20966	3.7724
336.37	-0.24443	3.7874
336.38	-0.2326	3.7767
336.39	-0.31349	3.75833
336.4	-0.19743	3.77578
336.41	-0.23776	3.77523
336.42	-0.22871	3.79132
336.43	-0.27212	3.8457
336.44	-0.25535	3.77932
336.45	-0.25223	3.7871
336.46	-0.23131	3.79229
336.47	-0.28235	3.77971
336.48	-0.29847	3.79498
336.49	-0.28541	3.80267
336.5	-0.29749	3.81955
336.51	-0.23134	3.81395
336.52	-0.25985	3.74823
336.53	-0.2368	3.77321
336.54	-0.22053	3.74409
336.55	-0.26379	3.7707
336.56	-0.27579	3.74214
336.57	-0.30448	3.81342
336.58	-0.28187	3.73976
336.59	-0.26254	3.81838
336.6	-0.26514	3.74544
336.61	-0.2328	3.80946
336.62	-0.23964	3.72919
336.63	-0.19592	3.77455
336.64	-0.21686	3.78215
336.65	-0.25752	3.74702
336.66	-0.25203	3.77649
336.67	-0.27598	3.79473
336.68	-0.23514	3.72836
336.69	-0.2402	3.79018
336.7	-0.26744	3.80353
336.71	-0.29884	3.7708
336.72	-0.24915	3.82465
336.73	-0.26135	3.80986
336.74	-0.29525	3.78599
336.75	-0.26786	3.75944
336.76	-0.2481	3.83816
336.77	-0.2588	3.83254
336.78	-0.21322	3.72579
336.79	-0.21864	3.78759
336.8	-0.28533	3.78238
336.81	-0.27545	3.74304
336.82	-0.29422	3.77708
336.83	-0.25144	3.77308
336.84	-0.27723	3.80178
336.85	-0.27857	3.84792
336.86	-0.27398	3.73341
336.87	-0.27449	3.77573
336.88	-0.27859	3.77417
336.89	-0.24455	3.76434
336.9	-0.27576	3.77428
336.91	-0.27805	3.79159
336.92	-0.24224	3.75083
336.93	-0.27463	3.77152
336.94	-0.28168	3.76047
336.95	-0.21601	3.80141
336.96	-0.25834	3.74951
336.97	-0.28155	3.72626
336.98	-0.24577	3.77509
336.99	-0.27893	3.78616
337	-0.23549	3.76236
337.01	-0.26527	3.7709
337.02	-0.2371	3.7739
337.03	-0.24311	3.79223
337.04	-0.23368	3.76842
337.05	-0.25633	3.78169
337.06	-0.22488	3.74817
337.07	-0.27534	3.78669
337.08	-0.25729	3.73689
337.09	-0.27677	3.77186
337.1	-0.27845	3.80549
337.11	-0.21362	3.75638
337.12	-0.2949	3.76693
337.13	-0.26504	3.78005
337.14	-0.28151	3.75122
337.15	-0.27416	3.78128
337.16	-0.26295	3.80952
337.17	-0.30583	3.768
337.18	-0.28538	3.73796
337.19	-0.29077	3.80926
337.2	-0.28142	3.79341
337.21	-0.25311	3.78482
337.22	-0.23318	3.71353
337.23	-0.24012	3.72364
337.24	-0.24572	3.82289
337.25	-0.27447	3.83179
337.26	-0.27676	3.77315
337.27	-0.19577	3.77954
337.28	-0.27221	3.76496
337.29	-0.28739	3.79924
337.3	-0.27412	3.75119
337.31	-0.2753	3.75693
337.32	-0.23517	3.71572
337.33	-0.26585	3.7865
337.34	-0.27664	3.77123
337.35	-0.26966	3.80201
337.36	-0.22326	3.80341
337.37	-0.24117	3.75087
337.38	-0.26094	3.76859
337.39	-0.26906	3.79932
337.4	-0.24758	3.76525
337.41	-0.2668	3.78574
337.42	-0.20064	3.74088
337.43	-0.27006	3.82289
337.44	-0.24445	3.78108
337.45	-0.27523	3.76064
337.46	-0.20269	3.71837
337.47	-0.28133	3.73845
337.48	-0.25145	3.81597
337.49	-0.20288	3.78634
337.5	-0.29052	3.79141
337.51	-0.26941	3.79912
337.52	-0.27263	3.78191
337.53	-0.21702	3.71926
337.54	-0.26823	3.77272
337.55	-0.306	3.73463
337.56	-0.27395	3.74994
337.57	-0.18814	3.76803
337.58	-0.19848	3.8004
337.59	-0.25389	3.7514
337.6	-0.2681	3.77963
337.61	-0.31081	3.73449
337.62	-0.24964	3.74314
337.63	-0.22932	3.75073
337.64	-0.31199	3.83913
337.65	-0.2623	3.76459
337.66	-0.25453	3.73164
337.67	-0.31229	3.78878
337.68	-0.35342	3.74854
337.69	-0.27588	3.79779
337.7	-0.24609	3.7505
337.71	-0.2625	3.74635
337.72	-0.25312	3.74639
337.73	-0.23065	3.75988
337.74	-0.27745	3.80362
337.75	-0.26173	3.76243
337.76	-0.20335	3.76103
337.77	-0.26289	3.80563
337.78	-0.26292	3.75298
337.79	-0.27366	3.77301
337.8	-0.25303	3.75674
337.81	-0.25823	3.79337
337.82	-0.24143	3.75156
337.83	-0.22597	3.81112
337.84	-0.26961	3.74981
337.85	-0.30026	3.78272
337.86	-0.27477	3.76825
337.87	-0.27607	3.75749
337.88	-0.26775	3.76832
337.89	-0.30524	3.81192
337.9	-0.25268	3.80225
337.91	-0.23752	3.78415
337.92	-0.2589	3.73269
337.93	-0.29436	3.78095
337.94	-0.25964	3.72564
337.95	-0.26132	3.70849
337.96	-0.28636	3.76756
337.97	-0.22997	3.7823
337.98	-0.2594	3.75154
337.99	-0.25455	3.81036
338	-0.28568	3.77263
338.01	-0.28521	3.78014
338.02	-0.28371	3.80041
338.03	-0.27017	3.74375
338.04	-0.24187	3.71761
338.05	-0.30997	3.81744
338.06	-0.25662	3.752
338.07	-0.25725	3.79175
338.08	-0.25762	3.72137
338.09	-0.28227	3.75316
338.1	-0.20226	3.72717
338.11	-0.24833	3.77719
338.12	-0.27417	3.78721
338.13	-0.29064	3.77499
338.14	-0.27081	3.78727
338.15	-0.26803	3.74918
338.16	-0.21228	3.82458
338.17	-0.21081	3.79682
338.18	-0.23604	3.81183
338.19	-0.19892	3.82131
338.2	-0.25907	3.77295
338.21	-0.23706	3.73228
338.22	-0.25146	3.80412
338.23	-0.22983	3.72352
338.24	-0.31014	3.78156
338.25	-0.29772	3.76401
338.26	-0.27657	3.76404
338.27	-0.28145	3.73167
338.28	-0.23345	3.78091
338.29	-0.2791	3.77855
338.3	-0.27479	3.76591
338.31	-0.24996	3.74996
338.32	-0.22793	3.77118
338.33	-0.27942	3.70458
338.34	-0.25703	3.73077
338.35	-0.26489	3.76916
338.36	-0.2194	3.7769
338.37	-0.25841	3.78848
338.38	-0.2665	3.71251
338.39	-0.28167	3.81466
338.4	-0.24982	3.78451
338.41	-0.25985	3.80096
338.42	-0.29295	3.81591
338.43	-0.26503	3.78042
338.44	-0.25415	3.82605
338.45	-0.28127	3.76191
338.46	-0.24703	3.82144
338.47	-0.17786	3.80073
338.48	-0.18768	3.79808
338.49	-0.18154	3.78331
338.5	-0.18042	3.83351
338.51	-0.13903	3.87646
338.52	-0.10123	3.87883
338.53	-0.10878	3.93365
338.54	-0.11308	3.85711
338.55	-0.16023	3.91338
338.56	-0.16205	3.9024
338.57	-0.20818	3.93024
338.58	-0.20234	3.95812
338.59	-0.21664	3.96004
338.6	-0.34132	3.78113
338.61	-0.34591	3.81239
338.62	-0.35805	3.78327
338.63	-0.38221	3.67895
338.64	-0.35571	3.71222
338.65	-0.39223	3.60508
338.66	-0.34379	3.62084
338.67	-0.36592	3.53737
338.68	-0.3338	3.61128
338.69	-0.31295	3.63852
338.7	-0.27244	3.62744
338.71	-0.2822	3.67711
338.72	-0.29823	3.71455
338.73	-0.24269	3.72845
338.74	-0.28059	3.71029
338.75	-0.23757	3.72507
338.76	-0.29967	3.77025
338.77	-0.25531	3.8445
338.78	-0.32097	3.80745
338.79	-0.25341	3.75916
338.8	-0.2712	3.73301
338.81	-0.33448	3.79462
338.82	-0.23511	3.75317
338.83	-0.23353	3.76633
338.84	-0.19557	3.77645
338.85	-0.26874	3.81606
338.86	-0.28272	3.74195
338.87	-0.29651	3.79568
338.88	-0.27019	3.76779
338.89	-0.27018	3.79348
338.9	-0.21591	3.80271
338.91	-0.22052	3.73054
338.92	-0.24259	3.79219
338.93	-0.272	3.77309
338.94	-0.32317	3.83495
338.95	-0.25307	3.76258
338.96	-0.17918	3.75624
338.97	-0.22159	3.75399
338.98	-0.21994	3.80642
338.99	-0.31091	3.79623
339	-0.22632	3.74628
339.01	-0.26191	3.73301
339.02	-0.2147	3.72396
339.03	-0.29149	3.78358
339.04	-0.28074	3.81691
339.05	-0.23648	3.73928
339.06	-0.26481	3.79698
339.07	-0.27186	3.76323
339.08	-0.27495	3.75785
339.09	-0.24914	3.8009
339.1	-0.2559	3.75245
339.11	-0.29676	3.76569
339.12	-0.30515	3.75879
339.13	-0.29306	3.77113
339.14	-0.25969	3.75156
339.15	-0.32358	3.78697
339.16	-0.23746	3.78299
339.17	-0.23267	3.76079
339.18	-0.25226	3.77173
339.19	-0.24296	3.78408
339.2	-0.25	3.72894
339.21	-0.22051	3.76214
339.22	-0.22382	3.72944
339.23	-0.24532	3.77244
339.24	-0.23383	3.74344
339.25	-0.26971	3.79858
339.26	-0.27279	3.72049
339.27	-0.25576	3.79717
339.28	-0.3155	3.77122
339.29	-0.2756	3.83369
339.3	-0.27184	3.81077
339.31	-0.24433	3.79843
339.32	-0.26435	3.80468
339.33	-0.3173	3.75314
339.34	-0.25433	3.76348
339.35	-0.22047	3.80539
339.36	-0.26129	3.79747
339.37	-0.24319	3.79261
339.38	-0.26872	3.77817
339.39	-0.23701	3.80365
339.4	-0.2285	3.81201
339.41	-0.2918	3.78573
339.42	-0.26595	3.79167
339.43	-0.21727	3.80771
339.44	-0.28654	3.7536
339.45	-0.318	3.82231
339.46	-0.23045	3.75114
339.47	-0.24286	3.79715
339.48	-0.26638	3.77492
339.49	-0.19025	3.77023
339.5	-0.27252	3.75298
339.51	-0.25768	3.75994
339.52	-0.2454	3.80569
339.53	-0.2427	3.76713
339.54	-0.20915	3.83298
339.55	-0.22776	3.79569
339.56	-0.24167	3.80772
339.57	-0.17098	3.78326
339.58	-0.22091	3.84209
339.59	-0.15105	3.78877
339.6	-0.16819	3.84
339.61	-0.15786	3.83575
339.62	-0.14141	3.85115
339.63	-0.15201	3.90078
339.64	-0.21909	3.88252
339.65	-0.16794	3.84209
339.66	-0.1799	3.9172
339.67	-0.09852	3.78418
339.68	-0.19375	3.89975
339.69	-0.18342	3.8605
339.7	-0.18522	3.85655
339.71	-0.14413	3.90351
339.72	-0.18645	3.85595
339.73	-0.20778	3.85623
339.74	-0.21166	3.85694
339.75	-0.20467	3.81462
339.76	-0.2661	3.83705
339.77	-0.27345	3.84542
339.78	-0.20911	3.74005
339.79	-0.30546	3.77764
339.8	-0.34495	3.719
339.81	-0.32591	3.69724
339.82	-0.28636	3.7352
339.83	-0.32921	3.70824
339.84	-0.35374	3.68559
339.85	-0.31752	3.67072
339.86	-0.29594	3.7029
339.87	-0.32323	3.67947
339.88	-0.38806	3.67127
339.89	-0.34347	3.65356
339.9	-0.35091	3.75966
339.91	-0.29398	3.68506
339.92	-0.35873	3.68383
339.93	-0.36226	3.69546
339.94	-0.27679	3.66528
339.95	-0.29992	3.72161
339.96	-0.32567	3.71256
339.97	-0.33682	3.70346
339.98	-0.3022	3.63843
339.99	-0.26593	3.73232
340	-0.24978	3.75467
340.01	-0.27734	3.76942
340.02	-0.28973	3.75965
340.03	-0.25742	3.76728
340.04	-0.22023	3.78806
340.05	-0.24017	3.82356
340.06	-0.19236	3.79695
340.07	-0.18319	3.79258
340.08	-0.15986	3.78393
340.09	-0.13058	3.89308
340.1	0.0209	3.85144
340.11	0.10131	3.88689
340.12	0.18869	3.96743
340.13	0.35528	4.05723
340.14	0.49743	4.0976
340.15	0.68826	4.28969
340.16	0.72135	4.47566
340.17	0.80016	4.62145
340.18	0.85232	4.69375
340.19	0.74344	4.81837
340.2	0.63848	4.79105
340.21	0.34983	4.74711
340.22	0.14645	4.60212
340.23	-0.10704	4.48242
340.24	-0.41941	4.24268
340.25	-0.73825	3.99183
340.26	-0.90079	3.67964
340.27	-1.09475	3.43022
340.28	-1.35765	3.17565
340.29	-1.35367	3.0086
340.3	-1.33817	2.87819
340.31	-1.24038	2.76117
340.32	-1.13138	2.75939
340.33	-0.90485	2.7502
340.34	-0.84588	2.90352
340.35	-0.70265	3.02593
340.36	-0.55199	3.15612
340.37	-0.46237	3.32867
340.38	-0.38384	3.48936
340.39	-0.32343	3.55131
340.4	-0.36703	3.58416
340.41	-0.31775	3.64793
340.42	-0.28421	3.71207
340.43	-0.30314	3.75282
340.44	-0.2984	3.71733
340.45	-0.29488	3.74398
340.46	-0.24838	3.73891
340.47	-0.25473	3.74898
340.48	-0.26828	3.75395
340.49	-0.31575	3.75775
340.5	-0.26891	3.75495
340.51	-0.22071	3.76752
340.52	-0.28458	3.75722
340.53	-0.26586	3.71675
340.54	-0.26358	3.75452
340.55	-0.27049	3.77891
340.56	-0.27573	3.76691
340.57	-0.28124	3.7603
340.58	-0.26319	3.78551
340.59	-0.27561	3.78659
340.6	-0.26757	3.72654
340.61	-0.28088	3.76496
340.62	-0.29881	3.77582
340.63	-0.31139	3.74141
340.64	-0.26302	3.72256
340.65	-0.31933	3.76272
340.66	-0.31069	3.7813
340.67	-0.24942	3.80311
340.68	-0.19165	3.79315
340.69	-0.26818	3.79849
340.7	-0.19966	3.74894
340.71	-0.23382	3.78833
340.72	-0.22406	3.80096
340.73	-0.16305	3.84084
340.74	-0.09953	3.8789
340.75	-0.09157	3.81595
340.76	-0.11109	3.92138
340.77	-0.00434	3.9316
340.78	-0.07192	3.9411
340.79	0.01539	4.09696
340.8	0.01312	4.10879
340.81	-0.04396	4.1411
340.82	-0.06272	4.09759
340.83	-0.13208	4.04998
340.84	-0.2713	3.99805
340.85	-0.27932	3.94211
340.86	-0.40519	3.84916
340.87	-0.40318	3.79454
340.88	-0.39363	3.71421
340.89	-0.47008	3.59272
340.9	-0.51806	3.51787
340.91	-0.44974	3.50528
340.92	-0.46105	3.49209
340.93	-0.39811	3.50252
340.94	-0.44141	3.48052
340.95	-0.34244	3.57059
340.96	-0.32221	3.59963
340.97	-0.29648	3.62639
340.98	-0.28225	3.65451
340.99	-0.34472	3.66605
341	-0.28911	3.67238
341.01	-0.26903	3.70169
341.02	-0.27842	3.73721
341.03	-0.30798	3.71345
341.04	-0.22266	3.75941
341.05	-0.24602	3.76021
341.06	-0.26327	3.77249
341.07	-0.23898	3.73596
341.08	-0.21532	3.77174
341.09	-0.25588	3.78003
341.1	-0.21849	3.7663
341.11	-0.27416	3.75706
341.12	-0.22678	3.74957
341.13	-0.26471	3.78767
341.14	-0.25362	3.78236
341.15	-0.20402	3.82072
341.16	-0.22154	3.82681
341.17	-0.21441	3.79238
341.18	-0.28053	3.79824
341.19	-0.2544	3.81155
341.2	-0.26007	3.82218
341.21	-0.20041	3.83105
341.22	-0.12605	3.79187
341.23	-0.20887	3.84957
341.24	-0.11409	3.89722
341.25	-0.07251	3.89853
341.26	-0.04513	3.91095
341.27	-0.10599	3.94398
341.28	-0.05459	3.95543
341.29	-0.10596	3.93779
341.3	-0.1087	3.97346
341.31	-0.13637	3.95509
341.32	-0.16014	3.93197
341.33	-0.16359	3.88034
341.34	-0.20974	3.8563
341.35	-0.3017	3.91094
341.36	-0.28292	3.78148
341.37	-0.32824	3.80746
341.38	-0.29868	3.74332
341.39	-0.38298	3.7583
341.4	-0.33198	3.7547
341.41	-0.40311	3.6376
341.42	-0.4079	3.62333
341.43	-0.3745	3.64517
341.44	-0.42537	3.64697
341.45	-0.36337	3.55555
341.46	-0.4186	3.64789
341.47	-0.34394	3.61689
341.48	-0.33715	3.62219
341.49	-0.30842	3.6784
341.5	-0.32225	3.66608
341.51	-0.27461	3.71319
341.52	-0.25975	3.71013
341.53	-0.21931	3.66134
341.54	-0.17769	3.77974
341.55	-0.13786	3.87529
341.56	-0.15043	3.79879
341.57	0.03462	3.83935
341.58	0.14309	3.94483
341.59	0.3474	3.96216
341.6	0.53488	4.11464
341.61	0.82291	4.24967
341.62	1.06951	4.42486
341.63	1.33683	4.72501
341.64	1.58117	4.95446
341.65	1.5955	5.12798
341.66	1.61506	5.35471
341.67	1.43015	5.43884
341.68	1.23219	5.46567
341.69	0.84682	5.35889
341.7	0.42614	5.13304
341.71	-0.03919	4.83174
341.72	-0.46348	4.46682
341.73	-0.89454	4.07238
341.74	-1.3518	3.67974
341.75	-1.67978	3.25993
341.76	-1.91901	2.8936
341.77	-2.07898	2.56349
341.78	-2.03711	2.35755
341.79	-1.95137	2.1674
341.8	-1.67603	2.14922
341.81	-1.44115	2.21546
341.82	-1.21156	2.3793
341.83	-0.95082	2.6058
341.84	-0.70492	2.91902
341.85	-0.54295	3.13001
341.86	-0.39013	3.34614
341.87	-0.3679	3.56313
341.88	-0.31076	3.60634
341.89	-0.22597	3.73493
341.9	-0.28811	3.76526
341.91	-0.25657	3.81345
341.92	-0.27014	3.79177
341.93	-0.23338	3.74271
341.94	-0.1946	3.78742
341.95	-0.23111	3.7695
341.96	-0.23789	3.78032
341.97	-0.20901	3.762
341.98	-0.21321	3.76132
341.99	-0.21777	3.75308
342	-0.23451	3.76157
342.01	-0.23633	3.76192
342.02	-0.24874	3.77776
342.03	-0.32287	3.75868
342.04	-0.33429	3.81066
342.05	-0.39406	3.71972
342.06	-0.38245	3.67769
342.07	-0.39055	3.6178
342.08	-0.45843	3.66438
342.09	-0.48095	3.56423
342.1	-0.4663	3.65169
342.11	-0.46094	3.53652
342.12	-0.40721	3.56461
342.13	-0.34994	3.53831
342.14	-0.36841	3.57134
342.15	-0.3848	3.57615
342.16	-0.3282	3.62122
342.17	-0.36837	3.63518
342.18	-0.29434	3.63879
342.19	-0.34924	3.65769
342.2	-0.32138	3.704
342.21	-0.30188	3.7032
342.22	-0.27778	3.72678
342.23	-0.28715	3.74337
342.24	-0.3054	3.77977
342.25	-0.25443	3.79899
342.26	-0.27289	3.77167
342.27	-0.24098	3.72419
342.28	-0.2265	3.72398
342.29	-0.20682	3.68537
342.3	-0.27707	3.73019
342.31	-0.28628	3.73096
342.32	-0.2273	3.72953
342.33	-0.2158	3.80496
342.34	-0.26776	3.80031
342.35	-0.19945	3.76054
342.36	-0.20697	3.83975
342.37	-0.20923	3.84445
342.38	-0.15297	3.83135
342.39	-0.16825	3.93078
342.4	-0.10283	3.91443
342.41	-0.10177	3.87606
342.42	-0.0558	3.95083
342.43	-0.01828	4.00319
342.44	0.000611115	4.01253
342.45	-0.06413	4.11489
342.46	-0.09366	4.05427
342.47	-0.14404	4.07015
342.48	-0.22476	4.02086
342.49	-0.23968	3.9871
342.5	-0.33885	3.86423
342.51	-0.3497	3.78185
342.52	-0.44276	3.71066
342.53	-0.45349	3.65118
342.54	-0.41754	3.54574
342.55	-0.46972	3.46853
342.56	-0.48344	3.46921
342.57	-0.44392	3.42717
342.58	-0.41696	3.43037
342.59	-0.42966	3.50752
342.6	-0.4026	3.49709
342.61	-0.31138	3.56277
342.62	-0.37241	3.63753
342.63	-0.29973	3.67573
342.64	-0.22994	3.67946
342.65	-0.29029	3.72157
342.66	-0.26553	3.79145
342.67	-0.2396	3.77019
342.68	-0.23664	3.7814
342.69	-0.21062	3.78148
342.7	-0.2456	3.76063
342.71	-0.21475	3.72974
342.72	-0.14553	3.79867
342.73	-0.21966	3.7732
342.74	-0.25317	3.79853
342.75	-0.16832	3.8128
342.76	-0.25036	3.76417
342.77	-0.21047	3.815
342.78	-0.21481	3.82812
342.79	-0.15143	3.88269
342.8	-0.19414	3.8878
342.81	-0.17381	3.84607
342.82	-0.14417	3.84994
342.83	-0.19072	3.87702
342.84	-0.05586	3.8593
342.85	-0.16117	3.92342
342.86	-0.11228	3.96874
342.87	-0.08935	3.98377
342.88	-0.14314	3.98039
342.89	-0.16664	3.91056
342.9	-0.16008	3.94875
342.91	-0.15002	3.86712
342.92	-0.18672	3.88501
342.93	-0.26693	3.90686
342.94	-0.3001	3.88476
342.95	-0.23991	3.89989
342.96	-0.2413	3.86017
342.97	-0.29669	3.79116
342.98	-0.38641	3.76791
342.99	-0.36713	3.78017
343	-0.29268	3.74392
343.01	-0.29658	3.72043
343.02	-0.20979	3.749
343.03	-0.20062	3.70765
343.04	-0.12985	3.77242
343.05	-0.18293	3.85328
343.06	-0.03381	3.90562
343.07	0.05531	3.96211
343.08	0.18987	4.0276
343.09	0.39955	4.11711
343.1	0.56953	4.13832
343.11	0.84376	4.31722
343.12	1.04007	4.46439
343.13	1.27683	4.57708
343.14	1.39246	4.88018
343.15	1.44372	4.99482
343.16	1.35532	5.11216
343.17	1.18242	5.15101
343.18	0.92085	5.14936
343.19	0.56496	5.05817
343.2	0.17849	4.80995
343.21	-0.25839	4.51416
343.22	-0.65781	4.21351
343.23	-1.10777	3.86386
343.24	-1.46733	3.46952
343.25	-1.7716	3.06556
343.26	-1.91698	2.77969
343.27	-2.05356	2.51769
343.28	-2.00135	2.26405
343.29	-1.86786	2.12193
343.3	-1.66987	2.12326
343.31	-1.46707	2.28451
343.32	-1.23185	2.45815
343.33	-0.97105	2.66999
343.34	-0.85265	2.8348
343.35	-0.67917	3.06165
343.36	-0.57038	3.22818
343.37	-0.51228	3.34496
343.38	-0.45891	3.50475
343.39	-0.41376	3.58221
343.4	-0.31286	3.65662
343.41	-0.25694	3.67002
343.42	-0.24731	3.67184
343.43	-0.28286	3.73614
343.44	-0.20215	3.80119
343.45	-0.20849	3.8437
343.46	-0.21045	3.80091
343.47	-0.20765	3.82172
343.48	-0.10002	3.86495
343.49	-0.22281	3.8729
343.5	-0.19917	3.88239
343.51	-0.0621	3.81979
343.52	-0.12441	3.81021
343.53	-0.21449	3.88436
343.54	-0.10399	3.90124
343.55	-0.16625	3.87408
343.56	-0.19446	3.88368
343.57	-0.24784	3.90228
343.58	-0.19604	3.87372
343.59	-0.26956	3.85988
343.6	-0.24628	3.87085
343.61	-0.25982	3.83053
343.62	-0.27623	3.85961
343.63	-0.34655	3.80306
343.64	-0.41821	3.72021
343.65	-0.37346	3.73156
343.66	-0.38493	3.66545
343.67	-0.36102	3.74688
343.68	-0.38221	3.68995
343.69	-0.46355	3.64227
343.7	-0.36728	3.59729
343.71	-0.40329	3.63315
343.72	-0.36315	3.59418
343.73	-0.36853	3.63868
343.74	-0.3811	3.62868
343.75	-0.32796	3.57871
343.76	-0.34206	3.57454
343.77	-0.31156	3.61281
343.78	-0.33688	3.64882
343.79	-0.30355	3.67533
343.8	-0.36545	3.72372
343.81	-0.32832	3.73531
343.82	-0.24877	3.74558
343.83	-0.28162	3.72184
343.84	-0.306	3.71638
343.85	-0.22265	3.72038
343.86	-0.30104	3.7428
343.87	-0.30288	3.69688
343.88	-0.24399	3.75637
343.89	-0.30113	3.7954
343.9	-0.29461	3.73489
343.91	-0.33992	3.76117
343.92	-0.26748	3.74362
343.93	-0.28596	3.77745
343.94	-0.26181	3.76387
343.95	-0.2772	3.74628
343.96	-0.29289	3.78955
343.97	-0.31607	3.76683
343.98	-0.21328	3.72556
343.99	-0.2758	3.82272
344	-0.30954	3.81061
344.01	-0.24411	3.80497
344.02	-0.25674	3.78944
344.03	-0.18516	3.81134
344.04	-0.1605	3.8201
344.05	-0.12596	3.8693
344.06	-0.14125	3.88368
344.07	-0.10137	3.92169
344.08	-0.04005	4.0252
344.09	-0.0809	4.0303
344.1	-0.01705	4.02356
344.11	-0.12755	4.10606
344.12	-0.16085	4.05164
344.13	-0.17529	4.08291
344.14	-0.25433	3.95883
344.15	-0.29002	3.93135
344.16	-0.34884	3.84201
344.17	-0.46219	3.77038
344.18	-0.46458	3.60811
344.19	-0.48105	3.62872
344.2	-0.49775	3.45098
344.21	-0.48743	3.49085
344.22	-0.4644	3.43831
344.23	-0.3852	3.44496
344.24	-0.36836	3.46243
344.25	-0.36488	3.52162
344.26	-0.34196	3.55338
344.27	-0.29626	3.58677
344.28	-0.3499	3.64594
344.29	-0.2524	3.67123
344.3	-0.27811	3.70337
344.31	-0.22898	3.69293
344.32	-0.33747	3.77632
344.33	-0.30117	3.8042
344.34	-0.26627	3.7433
344.35	-0.234	3.74465
344.36	-0.23921	3.78443
344.37	-0.24602	3.7532
344.38	-0.25041	3.72505
344.39	-0.27391	3.81884
344.4	-0.24581	3.80614
344.41	-0.2423	3.75446
344.42	-0.23709	3.72295
344.43	-0.275	3.73445
344.44	-0.22656	3.77893
344.45	-0.27001	3.75124
344.46	-0.2322	3.73753
344.47	-0.22602	3.76969
344.48	-0.31747	3.75168
344.49	-0.29397	3.74278
344.5	-0.25312	3.79775
344.51	-0.18825	3.77933
344.52	-0.21414	3.74899
344.53	-0.17076	3.74536
344.54	-0.24752	3.80372
344.55	-0.06419	3.81577
344.56	-0.10646	3.86561
344.57	0.02435	3.83281
344.58	0.11747	3.92403
344.59	0.26504	4.00182
344.6	0.37179	4.1525
344.61	0.54047	4.1758
344.62	0.63192	4.30503
344.63	0.65389	4.45762
344.64	0.70918	4.60642
344.65	0.69698	4.65424
344.66	0.57197	4.72947
344.67	0.38369	4.63383
344.68	0.26606	4.53236
344.69	-0.02098	4.40662
344.7	-0.23034	4.28249
344.71	-0.51273	4.12502
344.72	-0.72056	3.86152
344.73	-0.90469	3.67779
344.74	-1.09582	3.44449
344.75	-1.20208	3.24549
344.76	-1.24734	3.04592
344.77	-1.26084	2.93286
344.78	-1.17556	2.867
344.79	-1.05436	2.86578
344.8	-0.91302	2.83983
344.81	-0.78857	2.97635
344.82	-0.64441	3.12548
344.83	-0.56083	3.17729
344.84	-0.47784	3.37217
344.85	-0.43304	3.44637
344.86	-0.39638	3.52215
344.87	-0.3892	3.61019
344.88	-0.32121	3.63314
344.89	-0.3215	3.6942
344.9	-0.28541	3.74754
344.91	-0.28859	3.66448
344.92	-0.29079	3.7094
344.93	-0.26517	3.74558
344.94	-0.28987	3.73104
344.95	-0.26537	3.78326
344.96	-0.2889	3.75334
344.97	-0.285	3.78513
344.98	-0.29505	3.74014
344.99	-0.22713	3.80878
345	-0.26616	3.81426
345.01	-0.2429	3.76925
345.02	-0.2104	3.81338
345.03	-0.18661	3.77601
345.04	-0.24009	3.84192
345.05	-0.15751	3.82898
345.06	-0.22169	3.85141
345.07	-0.15832	3.81854
345.08	-0.21266	3.8415
345.09	-0.13886	3.86148
345.1	-0.19288	3.82707
345.11	-0.21751	3.82447
345.12	-0.19073	3.8
345.13	-0.27092	3.78897
345.14	-0.20854	3.82068
345.15	-0.22701	3.84918
345.16	-0.21057	3.81072
345.17	-0.2129	3.78398
345.18	-0.36173	3.78486
345.19	-0.2991	3.75339
345.2	-0.28832	3.78185
345.21	-0.3297	3.69693
345.22	-0.27909	3.78595
345.23	-0.30688	3.7694
345.24	-0.2477	3.70953
345.25	-0.34017	3.73796
345.26	-0.25618	3.77015
345.27	-0.22883	3.74342
345.28	-0.33777	3.76517
345.29	-0.28627	3.73398
345.3	-0.32863	3.71598
345.31	-0.28748	3.68414
345.32	-0.32906	3.70201
345.33	-0.34467	3.74331
345.34	-0.39974	3.62543
345.35	-0.33521	3.63893
345.36	-0.39311	3.67657
345.37	-0.41403	3.64903
345.38	-0.37481	3.63726
345.39	-0.36568	3.635
345.4	-0.34511	3.68902
345.41	-0.35889	3.67514
345.42	-0.27926	3.63015
345.43	-0.31743	3.67056
345.44	-0.31968	3.69994
345.45	-0.28114	3.70453
345.46	-0.26777	3.70275
345.47	-0.29323	3.79323
345.48	-0.29813	3.68629
345.49	-0.29355	3.71448
345.5	-0.30324	3.75437
345.51	-0.29541	3.74713
345.52	-0.29058	3.78442
345.53	-0.2625	3.78081
345.54	-0.25563	3.76201
345.55	-0.23119	3.80838
345.56	-0.27769	3.74501
345.57	-0.29521	3.77674
345.58	-0.25001	3.66046
345.59	-0.28081	3.70676
345.6	-0.29231	3.72521
345.61	-0.25112	3.71019
345.62	-0.32456	3.78204
345.63	-0.24307	3.77761
345.64	-0.23951	3.73266
345.65	-0.24479	3.7733
345.66	-0.2479	3.74034
345.67	-0.29549	3.71759
345.68	-0.33064	3.75162
345.69	-0.30134	3.68166
345.7	-0.29284	3.78461
345.71	-0.25412	3.76564
345.72	-0.27149	3.72294
345.73	-0.2809	3.70816
345.74	-0.26926	3.7701
345.75	-0.28203	3.74053
345.76	-0.2739	3.79051
345.77	-0.28108	3.7701
345.78	-0.30911	3.75764
345.79	-0.32506	3.77366
345.8	-0.29291	3.76701
345.81	-0.32014	3.74675
345.82	-0.25324	3.75211
345.83	-0.28979	3.74279
345.84	-0.29469	3.76736
345.85	-0.24216	3.67565
345.86	-0.24198	3.7522
345.87	-0.31765	3.75583
345.88	-0.29662	3.74982
345.89	-0.28847	3.71812
345.9	-0.3097	3.7482
345.91	-0.28344	3.78791
345.92	-0.26386	3.71575
345.93	-0.2419	3.69161
345.94	-0.29983	3.78528
345.95	-0.27806	3.83106
345.96	-0.28991	3.81277
345.97	-0.30701	3.77529
345.98	-0.273	3.75294
345.99	-0.2687	3.84224
346	-0.25976	3.76176
346.01	-0.23634	3.75965
346.02	-0.23971	3.78706
346.03	-0.23874	3.81086
346.04	-0.29606	3.75423
346.05	-0.2298	3.77954
346.06	-0.27087	3.73377
346.07	-0.26167	3.77167
346.08	-0.32535	3.75935
346.09	-0.28994	3.78518
346.1	-0.24737	3.7804
346.11	-0.26737	3.78071
346.12	-0.29171	3.76262
346.13	-0.25194	3.72838
346.14	-0.23766	3.7699
346.15	-0.269	3.75718
346.16	-0.2959	3.75274
346.17	-0.26311	3.72685
346.18	-0.25237	3.76255
346.19	-0.24431	3.70142
346.2	-0.28432	3.83718
346.21	-0.23119	3.80506
346.22	-0.25691	3.78064
346.23	-0.27819	3.74405
346.24	-0.27224	3.76889
346.25	-0.21709	3.73064
346.26	-0.32277	3.75905
346.27	-0.17437	3.7905
346.28	-0.22963	3.83504
346.29	-0.21726	3.80694
346.3	-0.25631	3.79946
346.31	-0.1549	3.83048
346.32	-0.14347	3.80616
346.33	-0.13247	3.89135
346.34	-0.14375	3.89961
346.35	-0.14768	3.90646
346.36	-0.19785	3.9271
346.37	-0.24715	3.94839
346.38	-0.24979	3.88055
346.39	-0.21603	3.85024
346.4	-0.29441	3.89758
346.41	-0.32443	3.82486
346.42	-0.34621	3.72132
346.43	-0.35017	3.65596
346.44	-0.356	3.68475
346.45	-0.38575	3.61377
346.46	-0.3043	3.57216
346.47	-0.40685	3.57679
346.48	-0.36754	3.60321
346.49	-0.30049	3.58283
346.5	-0.31244	3.63475
346.51	-0.2894	3.66693
346.52	-0.2811	3.66894
346.53	-0.27349	3.66777
346.54	-0.30013	3.67401
346.55	-0.21196	3.73262
346.56	-0.32119	3.77072
346.57	-0.24102	3.74201
346.58	-0.29042	3.77157
346.59	-0.26778	3.74296
346.6	-0.2666	3.75195
346.61	-0.24797	3.74384
346.62	-0.3063	3.75538
346.63	-0.22933	3.77756
346.64	-0.2559	3.7562
346.65	-0.27378	3.77974
346.66	-0.30568	3.7406
346.67	-0.30571	3.73785
346.68	-0.26235	3.77362
346.69	-0.26167	3.7478
346.7	-0.28569	3.76745
346.71	-0.29654	3.72413
346.72	-0.27195	3.73325
346.73	-0.25399	3.77382
346.74	-0.24872	3.76398
346.75	-0.25864	3.74641
346.76	-0.24179	3.77237
346.77	-0.28994	3.7969
346.78	-0.31404	3.73552
346.79	-0.28457	3.76228
346.8	-0.26128	3.77865
346.81	-0.21948	3.73005
346.82	-0.31873	3.77475
346.83	-0.29246	3.7286
346.84	-0.30347	3.77275
346.85	-0.24096	3.74556
346.86	-0.29581	3.73418
346.87	-0.24161	3.67316
346.88	-0.27812	3.83812
346.89	-0.29894	3.75752
346.9	-0.24785	3.72348
346.91	-0.2577	3.76137
346.92	-0.27924	3.71325
346.93	-0.2506	3.75188
346.94	-0.26188	3.77172
346.95	-0.29928	3.73558
346.96	-0.24286	3.76348
346.97	-0.28693	3.71489
346.98	-0.2329	3.78908
346.99	-0.28116	3.7119
347	-0.22629	3.76111
347.01	-0.25455	3.77977
347.02	-0.26025	3.75
347.03	-0.27548	3.8003
347.04	-0.2356	3.73083
347.05	-0.22352	3.7372
347.06	-0.22539	3.76812
347.07	-0.27105	3.74578
347.08	-0.29417	3.77658
347.09	-0.27094	3.74171
347.1	-0.25967	3.74724
347.11	-0.28204	3.75626
347.12	-0.24293	3.76305
347.13	-0.26118	3.76034
347.14	-0.26562	3.75828
347.15	-0.29293	3.79088
347.16	-0.24506	3.78598
347.17	-0.24534	3.74463
347.18	-0.281	3.75335
347.19	-0.27008	3.7852
347.2	-0.27752	3.77804
347.21	-0.2515	3.7661
347.22	-0.27363	3.7877
347.23	-0.28745	3.7569
347.24	-0.30216	3.76724
347.25	-0.25208	3.70888
347.26	-0.2285	3.74345
347.27	-0.2552	3.71919
347.28	-0.27973	3.72584
347.29	-0.25984	3.75095
347.3	-0.25825	3.7675
347.31	-0.25748	3.78357
347.32	-0.26483	3.75181
347.33	-0.22578	3.74312
347.34	-0.26752	3.71322
347.35	-0.32519	3.80295
347.36	-0.26457	3.8393
347.37	-0.2847	3.76959
347.38	-0.28369	3.74882
347.39	-0.26411	3.72702
347.4	-0.24094	3.71928
347.41	-0.26604	3.73608
347.42	-0.24684	3.72171
347.43	-0.27279	3.73795
347.44	-0.27608	3.7797
347.45	-0.26273	3.76604
347.46	-0.30342	3.74455
347.47	-0.26583	3.78198
347.48	-0.2674	3.74237
347.49	-0.25885	3.74297
347.5	-0.27808	3.77372
347.51	-0.25575	3.73529
347.52	-0.25066	3.75707
347.53	-0.22411	3.76221
347.54	-0.29957	3.75105
347.55	-0.30481	3.79426
347.56	-0.2173	3.78018
347.57	-0.29089	3.73595
347.58	-0.25427	3.7431
347.59	-0.23947	3.79065
347.6	-0.29843	3.70221
347.61	-0.24861	3.73831
347.62	-0.32347	3.76733
347.63	-0.28217	3.68204
347.64	-0.20084	3.75433
347.65	-0.24168	3.75608
347.66	-0.28346	3.82423
347.67	-0.28223	3.74602
347.68	-0.28195	3.73358
347.69	-0.27389	3.71429
347.7	-0.27515	3.79149
347.71	-0.29322	3.74805
347.72	-0.26409	3.77745
347.73	-0.22033	3.70708
347.74	-0.21052	3.77098
347.75	-0.20394	3.7638
347.76	-0.26579	3.75031
347.77	-0.28026	3.76622
347.78	-0.26341	3.81719
347.79	-0.24333	3.76993
347.8	-0.30705	3.7795
347.81	-0.24969	3.76725
347.82	-0.29162	3.71479
347.83	-0.2785	3.76448
347.84	-0.25934	3.79871
347.85	-0.3258	3.72992
347.86	-0.2694	3.73685
347.87	-0.26952	3.77544
347.88	-0.23151	3.78502
347.89	-0.26382	3.72572
347.9	-0.27876	3.73547
347.91	-0.25537	3.69947
347.92	-0.31936	3.79138
347.93	-0.29032	3.75626
347.94	-0.22757	3.77058
347.95	-0.25806	3.83002
347.96	-0.27806	3.75917
347.97	-0.25352	3.76506
347.98	-0.28472	3.74421
347.99	-0.22263	3.76201
348	-0.30722	3.81327
348.01	-0.26409	3.79702
348.02	-0.25798	3.77598
348.03	-0.26282	3.74737
348.04	-0.34535	3.75295
348.05	-0.27031	3.78349
348.06	-0.25952	3.7661
348.07	-0.26037	3.77397
348.08	-0.22565	3.74768
348.09	-0.26371	3.71633
348.1	-0.21165	3.75533
348.11	-0.21074	3.74534
348.12	-0.23717	3.72562
348.13	-0.28011	3.76921
348.14	-0.26919	3.74345
348.15	-0.22845	3.75803
348.16	-0.28139	3.72907
348.17	-0.29745	3.73229
348.18	-0.2635	3.76284
348.19	-0.27779	3.75574
348.2	-0.27038	3.76262
348.21	-0.24159	3.78396
348.22	-0.26243	3.73974
348.23	-0.28191	3.76405
348.24	-0.24395	3.7196
348.25	-0.25694	3.7518
348.26	-0.22093	3.75651
348.27	-0.25086	3.76827
348.28	-0.24154	3.71368
348.29	-0.30427	3.74934
348.3	-0.34464	3.76924
348.31	-0.25821	3.79366
348.32	-0.31654	3.74384
348.33	-0.25031	3.74791
348.34	-0.27355	3.75487
348.35	-0.2672	3.74944
348.36	-0.3051	3.74756
348.37	-0.28695	3.75974
348.38	-0.2655	3.76324
348.39	-0.29938	3.79562
348.4	-0.31803	3.80307
348.41	-0.3026	3.74738
348.42	-0.27131	3.76229
348.43	-0.28007	3.75368
348.44	-0.2788	3.78549
348.45	-0.25914	3.79622
348.46	-0.27811	3.70661
348.47	-0.27423	3.74761
348.48	-0.298	3.76211
348.49	-0.27214	3.7085
348.5	-0.22379	3.81784
348.51	-0.29674	3.77546
348.52	-0.29018	3.76488
348.53	-0.29624	3.74697
348.54	-0.29637	3.80112
348.55	-0.26592	3.7677
348.56	-0.24821	3.78624
348.57	-0.28482	3.70761
348.58	-0.28048	3.77976
348.59	-0.30685	3.68252
348.6	-0.24692	3.79069
348.61	-0.25608	3.74579
348.62	-0.28172	3.76381
348.63	-0.25708	3.75447
348.64	-0.24473	3.80674
348.65	-0.2488	3.83017
348.66	-0.24236	3.77081
348.67	-0.25424	3.73122
348.68	-0.27783	3.76141
348.69	-0.26314	3.70468
348.7	-0.26041	3.73148
348.71	-0.25301	3.79316
348.72	-0.23587	3.71776
348.73	-0.24239	3.75526
348.74	-0.28447	3.74599
348.75	-0.28366	3.78779
348.76	-0.30877	3.80347
348.77	-0.26668	3.81278
348.78	-0.26293	3.77626
348.79	-0.29197	3.73585
348.8	-0.27529	3.74188
348.81	-0.25061	3.71367
348.82	-0.23994	3.74897
348.83	-0.23857	3.72844
348.84	-0.32163	3.74365
348.85	-0.28145	3.74945
348.86	-0.22797	3.80341
348.87	-0.32628	3.72598
348.88	-0.23032	3.75145
348.89	-0.25391	3.75662
348.9	-0.32167	3.7002
348.91	-0.2637	3.73735
348.92	-0.26466	3.76071
348.93	-0.2168	3.77282
348.94	-0.26857	3.76061
348.95	-0.24655	3.71681
348.96	-0.3111	3.79527
348.97	-0.2508	3.78727
348.98	-0.28019	3.7973
348.99	-0.25987	3.75372
349	-0.27522	3.79925
349.01	-0.23781	3.73237
349.02	-0.32183	3.73166
349.03	-0.26041	3.7202
349.04	-0.32014	3.79344
349.05	-0.29952	3.76793
349.06	-0.31594	3.73636
349.07	-0.29216	3.76735
349.08	-0.25958	3.71561
349.09	-0.2685	3.75731
349.1	-0.22528	3.73929
349.11	-0.25475	3.7301
349.12	-0.24442	3.78053
349.13	-0.28414	3.76881
349.14	-0.28456	3.79972
349.15	-0.25419	3.78777
349.16	-0.28903	3.77026
349.17	-0.24964	3.78427
349.18	-0.2518	3.79625
349.19	-0.26589	3.77478
349.2	-0.28363	3.72532
349.21	-0.31721	3.81096
349.22	-0.25358	3.77807
349.23	-0.24947	3.73892
349.24	-0.22214	3.8198
349.25	-0.27147	3.75628
349.26	-0.24154	3.76533
349.27	-0.32654	3.75266
349.28	-0.3034	3.77723
349.29	-0.25154	3.74272
349.3	-0.29194	3.77172
349.31	-0.29857	3.78906
349.32	-0.24692	3.80549
349.33	-0.24349	3.79412
349.34	-0.25884	3.7955
349.35	-0.25555	3.77949
349.36	-0.28198	3.74657
349.37	-0.2666	3.7536
349.38	-0.28236	3.73098
349.39	-0.24896	3.75679
349.4	-0.2934	3.75536
349.41	-0.24711	3.78909
349.42	-0.26976	3.76756
349.43	-0.25658	3.77422
349.44	-0.25934	3.76411
349.45	-0.32049	3.75956
349.46	-0.26371	3.79087
349.47	-0.30206	3.78145
349.48	-0.30059	3.73528
349.49	-0.27446	3.83307
349.5	-0.23263	3.81776
349.51	-0.2454	3.80863
349.52	-0.33193	3.74946
349.53	-0.20622	3.72892
349.54	-0.30425	3.78834
349.55	-0.30393	3.7482
349.56	-0.28008	3.74439
349.57	-0.23956	3.79354
349.58	-0.26709	3.73423
349.59	-0.23618	3.77701
349.6	-0.30144	3.78369
349.61	-0.29976	3.73507
349.62	-0.18115	3.82021
349.63	-0.25644	3.74151
349.64	-0.26024	3.78647
349.65	-0.25365	3.71047
349.66	-0.31367	3.7743
349.67	-0.23371	3.79695
349.68	-0.25795	3.77194
349.69	-0.25985	3.77546
349.7	-0.24273	3.78039
349.71	-0.28823	3.77897
349.72	-0.25697	3.69811
349.73	-0.28721	3.7583
349.74	-0.26144	3.77674
349.75	-0.23532	3.75864
349.76	-0.29064	3.76334
349.77	-0.33906	3.74417
349.78	-0.26814	3.75396
349.79	-0.23997	3.76105
349.8	-0.19502	3.73287
349.81	-0.21526	3.75109
349.82	-0.25945	3.75734
349.83	-0.25425	3.71358
349.84	-0.30549	3.76205
349.85	-0.3034	3.7991
349.86	-0.28212	3.73672
349.87	-0.29061	3.80424
349.88	-0.21229	3.75472
349.89	-0.30165	3.7979
349.9	-0.23414	3.75099
349.91	-0.27547	3.75144
349.92	-0.32346	3.7595
349.93	-0.24833	3.76385
349.94	-0.26436	3.74311
349.95	-0.25831	3.72629
349.96	-0.30677	3.73892
349.97	-0.25432	3.71521
349.98	-0.2644	3.72996
349.99	-0.28052	3.79957
350	-0.23072	3.75125
350.01	-0.2217	3.78599
350.02	-0.29979	3.77307
350.03	-0.28588	3.72032
350.04	-0.29925	3.69394
350.05	-0.26364	3.72983
350.06	-0.26589	3.7919
350.07	-0.26651	3.77117
350.08	-0.2325	3.81602
350.09	-0.2599	3.74716
350.1	-0.30106	3.76155
350.11	-0.29258	3.77591
350.12	-0.25418	3.70842
350.13	-0.23087	3.7948
350.14	-0.25079	3.81329
350.15	-0.27957	3.79235
350.16	-0.2658	3.77292
350.17	-0.32991	3.76138
350.18	-0.27479	3.73903
350.19	-0.29691	3.73794
350.2	-0.20535	3.73989
350.21	-0.30394	3.76953
350.22	-0.27898	3.77267
350.23	-0.25147	3.73122
350.24	-0.24289	3.77901
350.25	-0.33115	3.76225
350.26	-0.3259	3.7718
350.27	-0.25667	3.75133
350.28	-0.25165	3.76173
350.29	-0.24269	3.7795
350.3	-0.28533	3.74533
350.31	-0.29831	3.78914
350.32	-0.24631	3.76307
350.33	-0.27348	3.79858
350.34	-0.29271	3.68584
350.35	-0.2871	3.80539
350.36	-0.25411	3.81089
350.37	-0.26134	3.74504
350.38	-0.2176	3.79097
350.39	-0.25108	3.79253
350.4	-0.29936	3.78449
350.41	-0.24673	3.79097
350.42	-0.27489	3.74422
350.43	-0.28246	3.76625
350.44	-0.28384	3.71376
350.45	-0.26786	3.79155
350.46	-0.26624	3.78104
350.47	-0.25153	3.73113
350.48	-0.31612	3.79723
350.49	-0.2837	3.75359
350.5	-0.21421	3.77089
350.51	-0.29254	3.80385
350.52	-0.23176	3.75674
350.53	-0.32215	3.78504
350.54	-0.27156	3.78845
350.55	-0.24368	3.77278
350.56	-0.2675	3.74705
350.57	-0.28198	3.83167
350.58	-0.31989	3.74157
350.59	-0.26438	3.81798
350.6	-0.26579	3.70145
350.61	-0.25661	3.73122
350.62	-0.24744	3.73572
350.63	-0.28292	3.78062
350.64	-0.25158	3.73633
350.65	-0.22682	3.73979
350.66	-0.22884	3.78805
350.67	-0.2392	3.7917
350.68	-0.23978	3.75576
350.69	-0.25806	3.72126
350.7	-0.32574	3.81239
350.71	-0.27167	3.7942
350.72	-0.24489	3.76986
350.73	-0.27788	3.77492
350.74	-0.28563	3.80828
350.75	-0.29671	3.75421
350.76	-0.24641	3.79516
350.77	-0.30617	3.76102
350.78	-0.24564	3.79984
350.79	-0.27914	3.724
350.8	-0.25975	3.76594
350.81	-0.28577	3.76455
350.82	-0.24645	3.73549
350.83	-0.23469	3.76598
350.84	-0.26032	3.71019
350.85	-0.32274	3.78847
350.86	-0.31683	3.77701
350.87	-0.28069	3.75793
350.88	-0.24468	3.74786
350.89	-0.30177	3.8
350.9	-0.23603	3.74563
350.91	-0.25951	3.79935
350.92	-0.24719	3.77675
350.93	-0.27112	3.76172
350.94	-0.29902	3.75967
350.95	-0.25547	3.72237
350.96	-0.32806	3.78188
350.97	-0.32336	3.77334
350.98	-0.23231	3.74439
350.99	-0.271	3.7589
351	-0.24439	3.74448
351.01	-0.19815	3.77404
351.02	-0.27182	3.8077
351.03	-0.25239	3.8129
351.04	-0.31039	3.7182
351.05	-0.26288	3.78123
351.06	-0.30907	3.73868
351.07	-0.28803	3.74841
351.08	-0.25901	3.75134
351.09	-0.27508	3.74796
351.1	-0.28041	3.81557
351.11	-0.29778	3.76117
351.12	-0.28136	3.75672
351.13	-0.23384	3.79313
351.14	-0.2818	3.75198
351.15	-0.27274	3.77686
351.16	-0.25819	3.74269
351.17	-0.27491	3.79294
351.18	-0.24694	3.88868
351.19	-0.30252	3.758
351.2	-0.34076	3.77116
351.21	-0.31271	3.71372
351.22	-0.23381	3.7674
351.23	-0.2832	3.73581
351.24	-0.25921	3.76131
351.25	-0.22935	3.76954
351.26	-0.27287	3.78003
351.27	-0.26232	3.78463
351.28	-0.26749	3.73207
351.29	-0.27944	3.8083
351.3	-0.29254	3.75508
351.31	-0.24782	3.75471
351.32	-0.29257	3.77274
351.33	-0.23739	3.72262
351.34	-0.24994	3.72351
351.35	-0.25841	3.74862
351.36	-0.22314	3.73909
351.37	-0.2974	3.7665
351.38	-0.3401	3.80515
351.39	-0.27749	3.78471
351.4	-0.24735	3.74104
351.41	-0.26064	3.75786
351.42	-0.2291	3.74409
351.43	-0.31636	3.80202
351.44	-0.28596	3.72063
351.45	-0.27211	3.78009
351.46	-0.27533	3.76155
351.47	-0.26569	3.79667
351.48	-0.22165	3.73055
351.49	-0.27596	3.77523
351.5	-0.27407	3.81653
351.51	-0.31846	3.8054
351.52	-0.28102	3.74344
351.53	-0.26316	3.7951
351.54	-0.27723	3.7524
351.55	-0.22047	3.79433
351.56	-0.26309	3.7642
351.57	-0.25916	3.752
351.58	-0.28125	3.75414
351.59	-0.3283	3.77534
351.6	-0.30221	3.81746
351.61	-0.30157	3.77757
351.62	-0.28404	3.72998
351.63	-0.20888	3.75445
351.64	-0.24342	3.6826
351.65	-0.23869	3.74066
351.66	-0.28014	3.72861
351.67	-0.19893	3.72345
351.68	-0.26989	3.72534
351.69	-0.31635	3.74469
351.7	-0.30513	3.74401
351.71	-0.2702	3.75997
351.72	-0.29432	3.77872
351.73	-0.29223	3.82213
351.74	-0.28766	3.77858
351.75	-0.24952	3.75473
351.76	-0.231	3.72961
351.77	-0.26892	3.76059
351.78	-0.28313	3.72268
351.79	-0.25024	3.77569
351.8	-0.31284	3.7544
351.81	-0.29579	3.73656
351.82	-0.23409	3.69533
351.83	-0.24694	3.71356
351.84	-0.22573	3.74136
351.85	-0.27835	3.78956
351.86	-0.28837	3.7437
351.87	-0.29845	3.77511
351.88	-0.33433	3.78898
351.89	-0.30243	3.76308
351.9	-0.21821	3.74749
351.91	-0.28652	3.79698
351.92	-0.24709	3.74847
351.93	-0.25993	3.79876
351.94	-0.24268	3.77354
351.95	-0.26641	3.71734
351.96	-0.24406	3.72318
351.97	-0.30352	3.78046
351.98	-0.31079	3.71163
351.99	-0.26499	3.74765
352	-0.22732	3.78161
352.01	-0.26504	3.79001
352.02	-0.31456	3.79847
352.03	-0.26947	3.80045
352.04	-0.25322	3.72341
352.05	-0.3177	3.8082
352.06	-0.25103	3.80476
352.07	-0.25629	3.78628
352.08	-0.3193	3.7684
352.09	-0.23346	3.76199
352.1	-0.25115	3.80247
352.11	-0.27664	3.69022
352.12	-0.3393	3.74223
352.13	-0.23761	3.74739
352.14	-0.26952	3.79054
352.15	-0.27597	3.81243
352.16	-0.27047	3.78685
352.17	-0.26464	3.78888
352.18	-0.27598	3.73993
352.19	-0.29624	3.75771
352.2	-0.24336	3.74036
352.21	-0.26919	3.75057
352.22	-0.28305	3.73583
352.23	-0.24745	3.70299
352.24	-0.28536	3.74721
352.25	-0.28323	3.80075
352.26	-0.25058	3.78149
352.27	-0.24959	3.75527
352.28	-0.26085	3.7972
352.29	-0.29196	3.76094
352.3	-0.28087	3.6692
352.31	-0.27188	3.69632
352.32	-0.31492	3.77066
352.33	-0.29793	3.77417
352.34	-0.26206	3.80992
352.35	-0.3126	3.7785
352.36	-0.30167	3.75328
352.37	-0.25535	3.75913
352.38	-0.22756	3.76069
352.39	-0.27227	3.71632
352.4	-0.27603	3.75612
352.41	-0.28453	3.77004
352.42	-0.24759	3.75047
352.43	-0.26668	3.72009
352.44	-0.28185	3.73992
352.45	-0.272	3.76815
352.46	-0.29019	3.76994
352.47	-0.27305	3.72183
352.48	-0.29138	3.75005
352.49	-0.28636	3.76607
352.5	-0.25818	3.7492
352.51	-0.2703	3.81701
352.52	-0.28357	3.69278
352.53	-0.28335	3.77732
352.54	-0.25932	3.7404
352.55	-0.28909	3.73029
352.56	-0.21168	3.70757
352.57	-0.30862	3.71207
352.58	-0.23478	3.77046
352.59	-0.26655	3.76821
352.6	-0.2682	3.76427
352.61	-0.31194	3.74536
352.62	-0.29971	3.71559
352.63	-0.27849	3.78757
352.64	-0.25742	3.75762
352.65	-0.25571	3.79052
352.66	-0.22229	3.78662
352.67	-0.27872	3.84495
352.68	-0.30035	3.76919
352.69	-0.25146	3.76144
352.7	-0.2709	3.70889
352.71	-0.29962	3.7737
352.72	-0.26043	3.78265
352.73	-0.3469	3.72487
352.74	-0.24456	3.76802
352.75	-0.24585	3.74338
352.76	-0.26587	3.76639
352.77	-0.25985	3.75801
352.78	-0.30718	3.68473
352.79	-0.28484	3.78604
352.8	-0.25436	3.73401
352.81	-0.21772	3.74569
352.82	-0.28305	3.73778
352.83	-0.2601	3.75606
352.84	-0.24921	3.80696
352.85	-0.32448	3.79524
352.86	-0.26851	3.78201
352.87	-0.28245	3.84428
352.88	-0.3174	3.81901
352.89	-0.28754	3.76528
352.9	-0.25886	3.78831
352.91	-0.30176	3.7614
352.92	-0.24116	3.75494
352.93	-0.25782	3.73268
352.94	-0.2589	3.80245
352.95	-0.27929	3.74935
352.96	-0.25094	3.80071
352.97	-0.25054	3.75567
352.98	-0.25682	3.73283
352.99	-0.28681	3.80026
353	-0.25591	3.77032
353.01	-0.27769	3.75074
353.02	-0.28817	3.72812
353.03	-0.28996	3.73368
353.04	-0.24202	3.77801
353.05	-0.34176	3.77954
353.06	-0.28493	3.78557
353.07	-0.30418	3.78518
353.08	-0.25994	3.826
353.09	-0.2286	3.7248
353.1	-0.25281	3.70986
353.11	-0.25265	3.75314
353.12	-0.29366	3.74014
353.13	-0.20099	3.70495
353.14	-0.27111	3.73233
353.15	-0.23736	3.75043
353.16	-0.24934	3.75343
353.17	-0.24976	3.81866
353.18	-0.24729	3.76786
353.19	-0.28596	3.76197
353.2	-0.27058	3.7938
353.21	-0.25951	3.72799
353.22	-0.22152	3.76642
353.23	-0.25334	3.73661
353.24	-0.30099	3.7825
353.25	-0.25262	3.71513
353.26	-0.26101	3.84468
353.27	-0.26767	3.75662
353.28	-0.29166	3.81468
353.29	-0.25899	3.71845
353.3	-0.27091	3.82823
353.31	-0.30805	3.74185
353.32	-0.28642	3.80367
353.33	-0.28858	3.72234
353.34	-0.23893	3.74921
353.35	-0.30168	3.78328
353.36	-0.29615	3.75329
353.37	-0.24913	3.76803
353.38	-0.24733	3.77823
353.39	-0.27372	3.79776
353.4	-0.26897	3.76214
353.41	-0.27611	3.77408
353.42	-0.29246	3.75571
353.43	-0.27777	3.68553
353.44	-0.23063	3.75298
353.45	-0.25747	3.86735
353.46	-0.23566	3.79459
353.47	-0.28082	3.75475
353.48	-0.25516	3.76616
353.49	-0.21738	3.73538
353.5	-0.24167	3.80026
353.51	-0.22284	3.7385
353.52	-0.25275	3.77322
[truncated: 1 more rows]
