# Supplementary material for: In vivo assembly enhanced binding effect augments tumor specific ferroptosis therapy
Source: Nat Commun. 2024 Jan 11;15:454. doi: 10.1038/s41467-023-44665-2 (PMC10784468; doi:10.1038/s41467-023-44665-2)
Supplement: Supplementary file 4 — Source Data [file 41467_2023_44665_MOESM4_ESM.zip › Source Data/Supplementary Figure 21/Supplementary Figure 21a/Supplementary Figure 21a.xlsx]

## Sheet: Sheet1
Wavelength (nm)	H2O2 200 μM	H2O2 400 μM	H2O2 300 μM	H2O2 100 μM	H2O2 50 μM	H2O2 0 μM
320	2500	3000	3000	1026	809.999	500
320.5	2502.53	3005.21	3005.03	1026	809.999	500
321	2509.89	3016.01	3013.27	1026	809.999	500
321.5	2518.49	3028.15	3021.76	1026	809.999	500
322	2525.1	3034.55	3027.8	1026	809.999	500
322.5	2522.33	3027	3023.98	1026	810.538	500.672
323	2506.66	2997.49	3003.86	1027.84	812.815	502.506
323.5	2470.63	2937.83	2958.51	1031.24	815.809	504.689
324	2407.45	2842.93	2879.87	1035.72	818.811	506.171
324.5	2313.86	2708.98	2763.17	1039.04	819.341	505.494
325	2191.38	2544.41	2616.66	1037.75	814.969	501.163
325.5	2049.54	2360.52	2443.94	1027.74	803.347	491.572
326	1894.16	2167.42	2252.37	1006.42	782.258	475.339
326.5	1733.39	1973.75	2055.05	971.453	750.121	451.845
327	1571.09	1787.29	1861.03	921.332	707.017	421.891
327.5	1418.16	1614.94	1678.83	858.801	656.181	388.008
328	1277.87	1457.41	1511.49	787.036	599.766	351.93
328.5	1149.31	1315.44	1358.35	711.217	542.048	315.776
329	1031.41	1183	1215.39	635.992	485.348	281.172
329.5	921.11	1059.41	1086.48	564.539	431.671	249.49
330	820.797	945.659	967.374	498.072	382.474	221.279
330.5	729.401	841.454	855.655	438.516	338.428	196.215
331	646.286	745.235	753.101	385.944	298.644	173.617
331.5	567.523	656.524	660.118	338.649	262.076	152.616
332	496.36	575.935	577.965	296.073	228.98	133.593
332.5	432.874	501.291	505.023	257.384	198.528	116.203
333	374.963	433.692	439.778	222.663	171.756	100.568
333.5	324.011	373.037	381.112	192.437	148.248	86.6107
334	278.611	319.497	330.343	166.408	127.514	74.3338
334.5	238.894	273.413	285.174	143.085	109.221	63.761
335	205.115	234.707	244.745	122.627	93.5431	54.591
335.5	176.716	202.282	208.756	104.8	80.0357	46.9238
336	152.286	175.256	178.431	89.7064	68.6824	40.3789
336.5	131.797	153.235	154.049	76.7275	59.1279	34.9068
337	114.972	134.83	134.148	66.1048	51.0367	30.2074
337.5	100.436	119.364	117.893	57.357	44.5018	26.3029
338	88.455	105.795	104.298	50.5446	39.4064	23.0578
338.5	78.5886	94.1177	93.4233	45.386	35.3166	20.2736
339	70.358	83.8192	84.2691	41.2636	31.8244	17.9687
339.5	63.2358	74.8613	76.6264	38.0475	29.3154	16.1544
340	57.6054	67.5892	69.9747	35.5217	27.2255	14.7884
340.5	53.5936	62.1811	64.3374	33.6972	25.6485	13.8218
341	50.8366	58.3162	60.3079	32.0837	24.464	13.1432
341.5	49.1412	56.0089	57.6578	30.8214	23.5263	12.6377
342	47.7008	54.5196	55.8748	29.6359	22.8528	12.333
342.5	46.9391	53.7007	54.57	28.6178	22.4932	12.1969
343	46.4563	53.5557	53.5371	27.7955	22.1497	12.0396
343.5	45.9894	53.3593	52.9626	27.2959	21.6648	11.8259
344	44.9048	53.0795	52.7189	26.7996	21.2763	11.5931
344.5	43.8894	53.0024	52.5388	26.3052	20.8683	11.3921
345	43.2968	53.0387	52.377	26.0959	20.5079	11.3037
345.5	43.0904	53.42	52.3013	25.877	20.3781	11.2736
346	43.2658	53.8535	52.4113	25.7066	20.3495	11.1427
346.5	43.4867	54.2798	52.7521	25.5859	20.3035	11.0426
347	44.0253	55.037	52.9975	25.4202	20.583	11.0337
347.5	44.7009	55.9679	52.9278	25.2306	21.0136	11.1286
348	45.4599	56.7772	52.9557	25.3961	21.3483	11.2292
348.5	45.8091	57.2742	53.1114	25.633	21.605	11.3363
349	45.917	57.4724	53.4937	25.8997	21.7255	11.4369
349.5	46.084	57.5226	53.913	26.3965	21.7893	11.578
350	46.2115	57.4343	54.1484	26.7577	21.901	11.7723
350.5	46.3709	57.1828	54.404	27.0715	21.8648	11.8389
351	46.3801	56.869	54.5044	27.4022	21.5442	11.8058
351.5	46.3286	56.8178	54.722	27.7443	21.358	11.8496
352	46.3852	56.9257	54.3522	28.0718	21.3762	11.9369
352.5	46.5174	57.1181	54.1318	28.4802	21.6014	12.1155
353	46.3129	56.9203	54.1521	29.0093	22.0356	12.3889
353.5	46.1888	56.878	54.4468	29.3384	22.5586	12.6975
354	46.1235	57.3276	54.9596	29.6973	23.1778	12.9215
354.5	46.1762	57.5705	55.313	29.7778	23.8829	13.1631
355	46.249	58.2288	56.144	29.7297	24.6085	13.2717
355.5	46.6095	59.0177	56.8207	29.6449	24.9587	13.1459
356	47.0462	60.291	57.623	29.5997	25.0839	13.0265
356.5	47.6455	61.743	57.8163	29.6788	25.0524	12.775
357	48.1144	63.6889	57.9026	29.947	24.8924	12.5018
357.5	48.3597	64.9078	57.972	30.6159	24.7815	12.3232
358	48.6478	65.9835	58.0551	31.2326	24.6404	12.2938
358.5	48.8004	67.2312	58.0363	31.8335	24.5016	12.3294
359	49.0918	67.4479	57.4776	32.3888	24.527	12.4573
359.5	48.849	67.6248	57.3191	32.7799	24.7985	12.7617
360	48.9249	67.1867	57.0195	33.0799	25.1853	12.9826
360.5	49.0898	66.6023	56.8208	33.3748	25.5598	13.3337
361	49.556	65.9483	56.7081	33.5659	25.917	13.6359
361.5	49.9014	65.9698	56.448	33.74	26.3121	13.9158
362	50.4401	66.0269	56.8873	34.312	26.79	14.2191
362.5	51.4048	66.3132	57.6473	34.9285	27.3052	14.5309
363	52.349	67.4105	59.1103	35.3116	27.6371	14.8364
363.5	53.7467	68.5812	60.3404	35.7189	27.9447	15.0433
364	54.6247	70.8607	62.0623	35.9463	28.1562	15.3056
364.5	55.8346	73.3385	64.2957	36.0739	28.387	15.5213
365	57.0254	75.6126	66.2327	36.2816	28.496	15.7691
365.5	58.0465	77.6876	68.4582	36.4099	28.5394	15.9891
366	58.5697	79.7868	69.9124	36.4307	28.8325	16.1968
366.5	59.1322	81.614	71.1165	36.6872	29.2616	16.4201
367	59.5006	83.0269	71.894	37.1699	29.8628	16.6634
367.5	59.6092	84.2525	73.2086	37.6521	30.4128	17.0079
368	60.1291	85.1749	74.426	38.3197	30.9632	17.2614
368.5	60.5604	86.4534	75.7453	38.9984	31.4291	17.5594
369	61.6418	88.1751	77.8562	39.7935	31.8744	17.8629
369.5	63.4011	89.5946	80.001	40.7232	32.2043	18.0857
370	65.4726	91.2665	82.9685	41.669	32.3797	18.2316
370.5	67.7455	93.0045	85.6416	42.3759	32.8137	18.3313
371	70.5727	94.6149	88.2121	43.0735	33.3939	18.4112
371.5	73.0204	95.8223	90.4674	43.919	34.1936	18.4987
372	75.2721	97.1129	93.1379	44.8371	35.2784	18.7911
372.5	77.3304	98.519	95.0806	45.8132	36.4277	19.1918
373	78.7284	99.8368	95.9201	46.6987	37.5748	19.6953
373.5	79.5596	101.414	96.4923	47.6328	38.539	20.3195
374	80.3563	102.595	96.4135	48.5409	39.1674	20.955
374.5	80.6536	104.05	96.3047	49.3801	39.3764	21.5038
375	80.749	105.817	96.13	50.0197	39.5107	21.9351
375.5	81.4042	107.922	95.8986	50.4817	39.4457	22.236
376	81.7584	109.602	95.8567	50.9267	39.4134	22.3973
376.5	82.3276	111.412	96.9471	51.5321	39.6632	22.5684
377	83.3809	113.812	98.7567	52.2619	40.1381	22.7716
377.5	84.2442	116.604	100.763	52.9331	40.9311	23.0293
378	84.9124	119.772	103.214	53.5876	41.9923	23.4461
378.5	85.7187	123.034	105.878	54.2829	42.9628	23.9922
379	86.0514	126.424	108.667	55.014	43.908	24.5947
379.5	86.3922	129.731	111.46	55.9323	44.7954	25.141
380	87.1862	133.736	114.297	56.9162	45.4469	25.583
380.5	87.8047	137.212	116.79	57.8714	46.0899	25.9065
381	89.0081	140.22	119.644	59.02	46.721	26.0965
381.5	91.1427	142.839	122.581	60.3174	47.5893	26.2528
382	93.1213	145.468	124.96	61.7233	48.5376	26.2626
382.5	95.2033	147.922	127.052	62.99	49.7525	26.2464
383	97.6466	150.292	128.88	64.0193	50.8409	26.3651
383.5	99.7223	152.341	130.429	64.8122	51.8847	26.6171
384	101.829	153.937	131.898	65.7173	52.7906	26.9885
384.5	104.446	156.111	133.833	66.6746	53.5127	27.4593
385	107.006	158.514	135.707	67.517	54.3881	28.0583
385.5	109.952	160.745	137.85	68.4468	55.1305	28.7763
386	113.423	162.396	140.419	69.5664	55.9766	29.5748
386.5	116.382	163.917	142.843	71.1573	56.8717	30.3458
387	119.193	165.441	144.991	72.9334	58.0812	31.0227
387.5	121.759	167.131	147.03	74.7099	59.394	31.7343
388	123.227	168.736	148.928	76.1979	60.7091	32.3024
388.5	123.829	170.198	150.009	77.7848	61.8344	32.7041
389	124.026	172.224	151.279	79.3262	62.8046	33.0284
389.5	123.742	174.967	152.152	80.4836	63.8596	33.3202
390	123.353	178.417	153.609	81.2752	64.7203	33.5776
390.5	123.337	182.53	155.778	81.8311	65.4964	33.8802
391	123.478	186.208	158.075	82.4435	66.2152	34.1823
391.5	123.852	189.927	160.118	83.3092	67.0357	34.4726
392	124.88	194.147	162.071	84.4008	68.0915	34.9926
392.5	126.06	197.993	164.237	85.5469	69.3172	35.4917
393	127.039	201.234	165.696	87.0605	70.4604	35.9632
393.5	128.21	203.99	166.923	89.0217	71.5763	36.5038
394	129.65	206.495	167.803	91.0194	72.7613	37.1553
394.5	131.254	209.188	169.516	92.9135	73.8267	37.7818
395	132.917	212.915	172.191	94.5666	74.7393	38.4723
395.5	134.867	216.249	175.388	95.7851	75.3272	39.1352
396	137.239	219.497	178.854	96.8398	75.7867	39.6686
396.5	139.765	223.189	182.58	97.8434	76.2795	40.4249
397	142.656	227.326	186.378	98.5064	76.8272	41.1643
397.5	145.05	232.048	189.777	99.0431	77.5246	41.8394
398	147.287	236.627	192.178	99.8678	78.2987	42.3665
398.5	149.466	240.709	193.995	100.83	79.3446	42.8875
399	151.285	244.074	195.414	102.063	80.5137	43.3529
399.5	152.421	247.912	196.989	103.661	81.9128	43.8793
400	153.179	251.205	198.288	105.236	83.198	44.3552
400.5	154.241	253.952	200.066	106.998	84.3566	44.6684
401	155.156	256.104	201.811	108.7	85.4601	45.176
401.5	156.53	257.345	203.124	110.152	86.363	45.756
402	157.569	259.04	204.882	111.373	87.3849	46.3676
402.5	158.677	260.322	206.249	112.741	88.2392	46.9231
403	159.775	261.78	207.929	113.774	89.1687	47.3959
403.5	161.03	262.73	209.092	114.611	89.9681	47.8357
404	161.979	263.64	210.657	115.614	90.7837	48.3107
404.5	163.117	264.736	212.2	116.56	91.4452	48.7599
405	165.03	265.984	215.038	117.513	91.9862	49.03
405.5	166.773	267.253	217.716	118.288	92.4234	49.3498
406	168.536	268.29	219.896	118.851	92.6055	49.8468
406.5	170.344	270.294	222.583	119.231	92.9566	50.3292
407	172.583	272.157	225.213	120.016	93.3655	50.8306
407.5	174.54	275.292	228.063	120.7	94.1471	51.232
408	176.303	278.423	230.427	121.346	94.906	51.6816
408.5	177.201	281.527	232.88	122.294	95.7879	52.2051
409	178.161	284.395	234.865	123.559	96.7302	52.7702
409.5	179.569	286.698	237.472	125.075	97.6225	53.314
410	180.639	289.099	238.96	126.508	98.2563	53.8603
410.5	181.317	291.451	239.638	127.846	98.5573	54.5305
411	181.384	293.814	240.062	128.676	98.7388	55.0905
411.5	181.997	295.29	240.269	129.746	98.8593	55.6106
412	182.371	297.342	240.008	130.533	99.2741	55.9661
412.5	182.818	298.7	239.744	131.033	99.7324	56.2122
413	182.831	299.593	240.256	131.498	100.292	56.3986
413.5	183.37	300.401	241.226	132.05	100.856	56.5389
414	184.783	300.39	243.038	132.518	101.577	56.6836
414.5	186.155	300.367	244.781	133.188	102.161	56.8426
415	187.897	301.179	246.529	134.288	102.706	57.0977
415.5	189.271	302.469	248.523	135.3	103.05	57.3785
416	191.024	303.713	250.339	136.582	103.177	57.6737
416.5	192.163	305.933	251.035	138.011	103.405	57.8628
417	193.725	308.386	251.371	139.537	103.859	58.0725
417.5	195.072	310.21	252.116	140.958	104.373	58.3143
418	196.303	311.749	252.723	141.951	104.942	58.5282
418.5	198.001	311.866	253.589	142.351	105.726	58.7967
419	198.672	310.948	254.087	142.508	106.489	59.0918
419.5	199.454	310.07	253.946	142.65	107.122	59.3474
420	199.643	309.474	253.706	142.607	107.7	59.6638
420.5	199.869	308.513	253.694	142.634	107.931	60.0345
421	199.589	308.258	253.418	142.895	107.947	60.2999
421.5	199.995	309.088	253.316	143.565	108.112	60.5453
422	200.795	309.701	253.852	144.626	108.378	60.8782
422.5	201.957	311.005	254.588	145.894	108.611	61.1521
423	204.162	312.799	256.442	147.017	109.22	61.4353
423.5	206.063	314.665	259.062	148.189	110.127	61.6738
424	208.058	316.647	261.122	149.202	110.907	61.782
424.5	209.381	319.225	262.887	149.994	111.722	62.0065
425	210.379	321.276	264.28	150.783	112.306	62.2744
425.5	210.132	322.206	265.15	151.436	112.635	62.4106
426	209.88	322.664	265.15	152.101	112.868	62.5915
426.5	209.898	322.297	264.745	152.665	113.072	62.8355
427	209.702	321.216	263.458	153.247	113.199	63.0882
427.5	209.743	319.77	262.022	153.89	113.379	63.2955
428	210.153	317.827	261.082	154.461	113.866	63.4871
428.5	211.315	316.015	260.334	154.924	114.149	63.5557
429	212.615	315.136	259.908	154.971	114.491	63.6782
429.5	214.129	315.446	259.509	155.153	114.716	63.8179
430	214.896	316.248	260.027	155.103	114.895	63.8761
430.5	215.454	316.574	260.426	154.943	114.756	63.8667
431	216.353	317.273	261.388	154.692	114.485	63.9027
431.5	217.227	317.72	262.684	154.248	114.247	64.0664
432	216.981	317.967	262.828	153.999	114.019	64.2307
432.5	216.295	317.022	262.392	153.843	113.899	64.412
433	215.433	315.8	261.6	153.911	113.694	64.5835
433.5	214.185	314.222	260.151	153.732	113.668	64.8154
434	213.186	312.904	257.928	153.79	113.753	65.1218
434.5	211.532	311.664	256.334	153.743	114.033	65.4871
435	209.418	310.236	254.659	153.387	114.134	65.9104
435.5	208.248	309.063	253.257	153.203	113.935	66.3122
436	207.922	308.444	253.234	152.67	113.934	66.6675
436.5	207.792	308.461	253.676	152.204	113.941	67.0377
437	207.651	307.807	254.699	151.647	113.951	67.2357
437.5	207.992	307.397	255.814	151.17	113.808	67.329
438	208.433	306.96	256.165	150.903	113.692	67.1072
438.5	209.21	306.151	255.619	150.833	113.588	66.6344
439	209.636	304.26	254.724	151.321	113.59	66.1042
439.5	209.432	302.302	253.794	151.52	113.328	65.4691
440	209.307	299.626	251.985	152.141	112.904	64.9791
440.5	209.51	296.639	250.435	152.341	112.497	64.506
441	209.504	293.7	249.332	152.274	112.296	64.3882
441.5	209.373	290.86	249.334	151.989	112.059	64.3795
442	209.597	288.773	250.174	151.44	111.854	64.5985
442.5	209.026	287.659	250.778	150.824	111.68	64.9152
443	208.345	286.945	251.187	149.591	111.62	65.0625
443.5	207.407	285.588	250.557	148.693	111.387	65.0641
444	205.944	284.33	249.782	147.395	110.697	64.8266
444.5	204.242	283.058	248.088	146.319	109.837	64.6246
445	202.357	281.696	245.278	145.237	108.637	64.1834
445.5	200.376	279.918	241.934	144.321	107.745	63.8133
446	198.563	278.215	239.068	143.398	106.756	63.4668
446.5	197.934	276.466	236.375	142.864	105.979	63.2982
447	197.001	274.741	233.755	142.574	105.511	63.2463
447.5	196.053	272.866	232.045	141.907	105.54	63.1632
448	195.064	270.673	230.285	141.257	105.555	63.1253
448.5	194.552	267.61	228.528	140.318	105.321	62.943
449	194.17	264.621	227.155	139.35	105.12	62.8393
449.5	194.006	261.796	225.439	138.553	104.29	62.6752
450	193.859	258.554	224.06	137.922	103.691	62.4973
450.5	193.995	256.069	223.087	137.291	102.735	62.3119
451	194.533	254.091	222.286	137.356	101.681	62.1168
451.5	194.72	252.769	220.77	137.438	100.797	61.8607
452	194.408	251.779	219.786	137.245	100.37	61.5626
452.5	193.658	251.27	218.799	136.58	100.088	61.0956
453	192.746	250.349	217.784	135.737	99.96	60.574
453.5	191.195	249.61	216.76	134.298	100.16	60.1544
454	189.287	248.97	214.847	132.732	100.232	59.8081
454.5	187.59	247.904	212.898	131.068	100.453	59.5122
455	186.24	246.814	211.198	129.61	100.31	59.3511
455.5	184.66	245.408	209.604	128.903	99.8346	59.2506
456	183.071	243.294	206.994	128.619	99.3221	59.0973
456.5	181.697	240.722	204.71	128.617	98.8982	59.1006
457	180.551	237.579	202.886	128.423	98.481	58.9901
457.5	179.769	234.555	201.434	128.523	98.039	58.8461
458	178.475	232.305	200.445	128.541	97.6996	58.6835
458.5	177.373	230.953	199.649	128.521	97.446	58.437
459	176.393	230.249	199.403	128.141	97.4731	58.2086
459.5	176.19	230.085	199.659	127.801	97.3273	58.127
460	175.722	230.404	200.109	127.438	96.9561	57.9928
460.5	175.179	230.34	200.106	127	96.5408	57.7612
461	174.87	230.105	200.214	126.534	96.109	57.7304
461.5	174.504	228.563	199.994	125.589	95.6402	57.6296
462	174.448	226.095	198.935	124.784	95.0441	57.5901
462.5	173.974	223.429	197.03	124.151	94.3673	57.6842
463	173.617	220.338	194.619	123.433	93.7733	57.7878
463.5	173.145	217.92	191.874	122.689	93.3897	57.825
464	172.957	216.11	189.566	122.458	93.0802	57.9734
464.5	172.736	215.082	186.991	122.323	92.7925	58.0862
465	172.87	213.983	184.975	122.087	92.5608	58.0278
465.5	173.098	213.503	183.716	122.013	92.6001	57.9975
466	172.878	212.763	183.388	121.815	92.7239	57.8054
466.5	172.487	211.584	182.826	121.71	92.9679	57.6156
467	171.296	210.075	181.952	121.758	93.2935	57.4838
467.5	170.009	208.097	181.057	121.506	93.4576	57.3501
468	168.177	206.258	180.078	121.011	93.4921	57.0731
468.5	166.477	204.699	178.953	120.745	93.5003	56.9018
469	164.388	203.317	177.118	120.405	93.3628	56.7117
469.5	162.809	201.826	175.978	119.863	92.9289	56.4885
470	161.787	200.057	174.951	119.335	92.5479	56.4333
470.5	160.856	197.882	174.305	118.734	91.9207	56.2712
471	160.417	195.712	173.654	118.278	91.3278	56.0094
471.5	159.596	193.784	172.683	117.886	90.9559	55.6743
472	158.74	191.738	171.476	117.371	90.5296	55.2608
472.5	157.628	189.409	170.359	116.618	90.0103	54.6547
473	156.313	187.298	168.801	116.198	89.6588	54.0489
473.5	154.645	185.339	166.761	115.548	89.3438	53.2748
474	153.091	184.512	165.347	114.846	88.8144	52.5425
474.5	151.665	183.448	163.785	114.024	88.2115	51.9581
475	150.292	181.985	162.548	113.162	87.1346	51.5825
475.5	149.558	180.363	162.148	112.534	85.9734	51.2727
476	148.72	178.631	161.909	111.583	84.9026	50.9556
476.5	147.728	177.169	161.552	110.444	83.6564	50.6957
477	146.551	175.226	161.516	109.007	82.2479	50.4792
477.5	144.987	172.915	160.982	107.736	80.9449	50.3183
478	143.009	169.709	159.862	106.202	79.6975	49.9594
478.5	140.681	167.54	158.656	104.508	78.5247	49.6028
479	138.193	165.305	156.755	102.852	77.49	49.084
479.5	135.679	163.027	154.397	101.293	76.4412	48.6506
480	133.943	160.948	152.655	100.217	75.5441	48.2501
480.5	132.686	159.452	151.495	99.173	74.8776	47.587
481	131.773	158.894	150.87	98.3923	74.3214	46.7999
481.5	131.187	158.677	150.828	97.5461	73.9292	45.963
482	130.543	158.517	150.313	96.9022	73.6253	45.072
482.5	129.68	157.825	149.75	96.3163	73.2275	44.1727
483	128.737	157.335	148.545	95.6196	72.6941	43.4904
483.5	127.705	156.196	146.399	94.8625	72.0559	42.8854
484	126.242	154.604	143.393	93.9562	71.3381	42.4611
484.5	125.104	152.683	139.696	92.9956	70.4464	42.3155
485	124.337	150.483	135.848	91.684	69.3734	42.1491
485.5	123.434	148.001	132.407	90.2846	68.3273	41.9553
486	122.389	145.47	130.029	88.8036	67.4669	41.7163
486.5	121.07	143.458	127.883	87.3544	66.8153	41.3262
487	119.782	141.5	126.136	86.3133	66.1864	40.7869
487.5	118.192	139.614	124.576	85.3895	65.4619	40.1918
488	116.64	137.659	123.648	84.7405	64.7588	39.6203
488.5	114.968	135.924	122.901	84.2174	64.374	39.055
489	113.272	134.329	121.606	83.8138	63.9651	38.6524
489.5	112.32	132.682	119.998	83.361	63.3282	38.3955
490	111.357	131.255	118.797	82.9456	62.799	38.171
490.5	110.432	129.404	117.931	82.2642	62.2755	38.0392
491	109.255	128.083	116.505	81.2997	61.8493	37.858
491.5	108.174	127.374	115.008	80.3046	61.4285	37.6571
492	106.977	126.839	112.984	78.9743	60.7072	37.3924
492.5	105.895	126.261	111.421	77.7081	59.8721	37.0768
493	105.089	125.596	109.828	76.3643	59.1817	36.6812
493.5	103.727	124.564	108.151	75.1232	58.4243	36.3128
494	102.999	122.776	106.487	74.1454	57.5508	36.0885
494.5	102.573	121.312	106.042	73.5793	56.8062	35.8189
495	102.127	118.988	106.152	73.1459	56.2864	35.7026
495.5	101.303	116.213	106.478	72.9275	56.1517	35.6688
496	100.404	114.269	107.35	73.0253	56.2938	35.6862
496.5	99.3926	112.925	107.731	73.0262	56.5759	35.8104
497	98.4573	112.297	108.194	73.132	56.9124	35.8971
497.5	98.3211	112.317	108.031	73.0391	57.3357	35.9382
498	97.8368	112.605	107.345	72.755	57.449	35.8979
498.5	97.6521	112.497	106.194	72.2876	57.1717	35.8502
499	98.2565	113.311	105.557	71.8675	56.6025	35.6427
499.5	99.1479	114.059	104.921	71.3773	55.9423	35.5068
500	99.8496	113.623	103.718	70.9991	55.4614	35.2736
500.5	100.178	112.978	103.01	70.8412	54.9735	34.9273
501	99.8775	112.384	102.213	70.8349	54.6235	34.5647
501.5	99.4874	112.157	101.856	70.933	54.4147	34.1806
502	99.3586	112.177	101.15	71.025	54.581	33.9175
502.5	98.8945	112.006	100.458	71.2974	54.667	33.8008
503	98.0758	111.314	99.923	71.5824	54.6868	33.8253
503.5	97.65	110.935	99.8176	71.7258	54.4816	33.9504
504	97.3576	110.665	99.4563	71.7244	54.1401	34.2982
504.5	97.1237	109.896	99.0639	71.5965	53.9383	34.8227
505	96.4418	108.531	98.2876	71.3965	53.5856	35.2957
505.5	94.9422	106.925	97.3345	71.1647	53.2595	35.6684
506	93.3818	105.577	96.5635	71.012	52.9665	35.85
506.5	92.2052	104.494	95.5664	70.6612	53.0129	35.8843
507	91.3038	103.436	94.7018	70.6325	53.1264	35.8702
507.5	90.5925	102.462	94.3138	70.8888	53.3415	35.7055
508	90.3105	102.137	95.0045	71.1437	53.6992	35.43
508.5	90.585	102.212	96.1534	71.4282	53.9869	35.2811
509	91.5623	102.853	97.8234	71.7391	54.3337	35.3155
509.5	92.707	103.421	98.9526	72.0289	54.7505	35.4013
510	93.3321	103.811	99.6229	72.1177	55.139	35.4601
510.5	93.2476	104.263	100.017	71.9897	55.4618	35.547
511	92.7763	104.744	99.5343	71.5587	55.7454	35.4801
511.5	92.2459	104.753	98.4038	71.1135	55.7942	35.5151
512	91.5381	104.624	96.6608	70.9039	55.8356	35.4576
512.5	91.0102	104.53	95.6449	70.7523	55.8586	35.4046
513	90.6359	104.315	94.7773	70.7125	55.7396	35.4016
513.5	90.7508	104.053	94.6757	71.0268	55.3168	35.5673
514	91.1236	103.741	94.3309	71.6129	54.7602	35.734
514.5	91.3647	103.582	93.8799	72.2144	54.1813	35.8585
515	91.3049	103.561	93.4178	72.7022	53.7873	35.9477
515.5	91.1529	103.712	92.9906	73.0092	53.5734	35.9268
516	91.1505	103.169	92.1422	72.985	53.4849	35.8986
516.5	91.0478	102.661	90.7113	72.9936	53.6222	35.6926
517	91.1388	102.059	89.6064	72.7923	53.8871	35.4901
517.5	91.158	101.592	89.0279	72.3186	54.2408	35.2258
518	91.3053	100.704	89.0256	71.8598	54.416	35.0748
518.5	91.7642	99.6173	89.193	71.227	54.2506	35.0192
519	92.0639	98.8223	89.119	70.8558	53.9368	34.9658
519.5	91.6282	97.6955	88.6259	70.451	53.5823	34.9014
520	90.6877	96.9943	88.0646	70.0613	53.341	34.8556
520.5	89.6186	95.7969	86.9567	69.5232	53.1063	34.7646
521	88.2175	94.3492	85.4919	68.969	52.8959	34.4534
521.5	86.973	92.7662	84.0907	68.345	52.6965	34.1604
522	85.2935	91.7165	82.7038	67.6462	52.6239	33.7806
522.5	83.7348	91.0985	81.569	66.9592	52.6881	33.4346
523	82.9073	90.7562	80.5027	66.1664	52.3604	33.2467
523.5	82.7292	91.0615	79.9823	65.6208	51.8828	33.0862
524	82.3726	90.8508	79.1191	65.3952	51.2879	32.9013
524.5	82.3762	90.9318	77.8473	65.3133	50.84	32.8419
525	82.48	91.3665	76.1488	65.4976	50.5208	32.808
525.5	82.6094	90.8967	74.442	65.6589	50.1543	32.7352
526	83.0048	89.7099	72.9505	65.56	49.8827	32.5933
526.5	83.2902	88.4853	71.5798	65.3008	49.7493	32.3677
527	82.8756	87.1926	70.0282	64.8275	49.8265	31.9731
527.5	82.1693	86.3871	68.3143	64.1014	49.59	31.6342
528	81.6761	86.1746	67.8637	63.4826	49.1696	31.2443
528.5	80.606	85.3087	67.9435	62.7674	48.474	30.8539
529	79.8327	84.2391	68.0156	62.0404	47.6143	30.5539
529.5	79.0928	83.7484	68.018	61.804	46.8659	30.2979
530	78.2522	82.6863	67.9951	61.7114	46.0879	30.0955
530.5	77.3561	81.1121	68.1907	61.5223	45.4069	29.8729
531	76.9561	79.6486	67.9914	61.3251	44.935	29.7066
531.5	76.3541	78.0274	67.0233	60.8722	44.78	29.4432
532	75.1706	76.7786	65.0984	60.3544	44.6592	29.1427
532.5	73.9605	75.9423	63.5023	59.9145	44.5982	28.775
533	72.3403	75.1727	62.0769	59.1112	44.5116	28.3956
533.5	71.0483	74.0652	60.7776	58.1129	44.1039	28.0343
534	69.5781	72.9061	59.7651	57.1864	43.687	27.6939
534.5	68.1399	71.3305	59.2917	56.3798	43.2317	27.3986
535	66.8032	69.2639	59.5607	55.6331	42.7565	27.1846
535.5	66.1072	67.1385	60.0038	55.0319	42.3665	27.0665
536	65.551	64.6438	60.0837	54.4198	42.1256	26.9823
536.5	64.3754	62.2875	59.5324	53.9766	41.988	26.8526
537	63.1666	60.4613	58.879	53.7332	41.9391	26.6403
537.5	62.0082	59.3885	57.8383	53.379	41.9258	26.4118
538	61.088	58.9506	56.7036	52.9857	41.585	26.2151
538.5	59.9142	59.0071	55.4182	52.5813	41.2052	26.0104
539	58.5197	59.4118	54.2365	52.0284	40.7887	25.7741
539.5	57.3158	59.8701	53.5319	51.5279	40.2742	25.6014
540	56.5729	60.1476	53.1329	51.0191	39.772	25.4149
540.5	55.9578	60.044	52.8427	50.3853	39.3164	25.3325
541	55.0567	59.4541	52.5245	50.049	38.9276	25.2698
541.5	53.905	58.5585	52.4965	49.8694	38.6303	25.2158
542	53.0332	57.637	52.5253	49.743	38.4531	25.1355
542.5	52.3549	56.5129	52.4973	49.618	38.1382	25.0834
543	51.9418	55.5394	52.423	49.449	38.0252	24.9872
543.5	51.4879	54.6873	52.1589	49.0996	37.8691	24.8678
544	51.0844	54.1242	52.0352	48.8143	37.6166	24.7204
544.5	50.8394	53.7466	51.8849	48.5075	37.437	24.4728
545	50.4092	53.3677	51.7927	47.8611	37.3082	24.226
545.5	49.8855	53.019	51.5893	47.3337	37.1397	23.9457
546	48.9582	52.8218	51.6292	47.1083	36.8469	23.7257
546.5	48.0618	52.7485	51.7689	46.9618	36.4674	23.4782
547	47.0755	52.5822	51.7993	46.845	35.8649	23.2914
547.5	46.6848	52.5602	52.0014	46.9188	35.247	23.071
548	46.5562	52.5926	51.8762	46.803	34.5716	22.8891
548.5	46.7087	52.6197	51.6613	46.6534	33.6825	22.607
549	47.0956	52.6927	51.2131	46.3332	32.8666	22.2766
549.5	47.4847	52.7536	50.6246	45.6104	32.3101	21.9153
550	47.8038	52.8914	49.8783	44.7436	31.9873	21.5451
550.5	47.7511	52.9118	49.34	44.0714	31.7215	21.2523
551	47.3595	52.917	48.9334	43.4287	31.5942	20.9527
551.5	46.563	52.7896	48.6496	42.8098	31.5561	20.7551
552	45.8475	52.5251	49.0123	42.3521	31.5898	20.5681
552.5	44.9979	52.2278	49.4608	41.8798	31.6654	20.4654
553	44.3138	51.7924	50.026	41.5818	31.5964	20.3468
553.5	43.8221	51.3836	50.4372	41.2471	31.3603	20.2442
554	43.5663	51.0256	50.6484	40.9122	31.0496	20.1286
554.5	43.5401	50.7875	50.5284	40.7899	30.7842	19.9918
555	43.6049	50.6838	50.1703	40.7146	30.4486	19.9039
555.5	43.6406	50.7845	49.5634	40.7912	30.1648	19.8084
556	43.6145	50.9458	48.7751	40.9265	29.9355	19.7789
556.5	43.756	51.0572	48.4118	41.1394	29.7467	19.7362
557	43.7073	51.2035	48.2206	41.3311	29.6422	19.716
557.5	43.7406	51.4421	48.1274	41.4192	29.6084	19.6784
558	43.7437	51.4324	48.0402	41.0656	29.5527	19.6329
558.5	43.6238	51.2807	47.9981	40.6583	29.4399	19.5161
559	43.4715	50.9451	48.1735	40.463	29.2481	19.3348
559.5	43.2325	50.5412	48.1352	39.9949	29.0028	19.1412
560	43.0197	50.1183	47.9693	39.5433	28.8377	18.9019
560.5	42.8721	49.7255	47.8323	39.1644	28.5763	18.698
561	42.8158	49.3285	47.6521	38.8346	28.5125	18.4787
561.5	42.5419	48.8531	47.5359	38.6099	28.5128	18.2996
562	42.3163	49.0705	47.6738	38.3371	28.6361	18.1976
562.5	42.2067	49.2047	47.3805	37.783	28.8807	18.171
563	42.1196	49.4035	46.6898	37.2878	29.0981	18.2133
563.5	42.0545	49.596	46.1354	37.0363	29.2349	18.259
564	42.0127	49.7487	45.5273	36.7963	29.2667	18.3254
564.5	42.0178	49.6209	44.6901	36.7277	29.2687	18.3387
565	42.1225	49.362	44.0944	36.7512	29.1015	18.3402
565.5	42.3112	48.9103	43.531	36.8272	28.8779	18.2231
566	42.4214	47.9248	43.2909	36.996	28.6645	18.0562
566.5	42.5158	47.3843	44.0846	37.1382	28.3598	17.859
567	42.672	46.6856	44.9141	37.0093	28.0897	17.6355
567.5	42.8781	46.058	45.2223	36.7839	27.9214	17.43
568	43.0314	45.7952	45.3015	36.3274	27.7279	17.2291
568.5	43.1219	45.8962	45.3922	35.7841	27.5124	17.1064
569	43.0899	46.172	45.0694	35.3057	27.3131	16.9897
569.5	43.0757	46.8098	44.3891	34.9865	27.162	17.0823
570	43.0286	47.5536	43.2341	34.8764	26.9545	17.2514
570.5	42.8791	48.1337	42.004	34.8627	26.8568	17.435
571	42.6232	48.7747	41.7296	35.0696	26.6779	17.7158
571.5	42.4415	49.0915	41.7952	35.2861	26.5394	17.9614
572	42.3223	49.1602	41.9413	35.6214	26.5893	18.1821
572.5	42.2885	49.0093	42.0406	35.7067	26.716	18.2573
573	42.2314	48.8956	42.3282	35.6387	26.7581	18.2174
573.5	42.1655	48.5367	42.6608	35.391	26.7922	18.0075
574	42.155	48.3951	42.7039	34.9913	26.8871	17.8477
574.5	42.1308	48.1308	42.2612	34.6764	26.8559	17.6665
575	42.1282	48.0701	41.8261	34.3223	26.8763	17.4504
575.5	42.2432	48.0141	41.8063	34.1505	26.7283	17.3082
576	42.4834	47.9608	42.0339	34.0491	26.4706	17.2204
576.5	42.4515	47.9321	42.0865	34.1768	26.4347	17.2377
577	42.3759	47.6531	42.1478	34.3221	26.4097	17.2918
577.5	42.1334	47.4206	42.1867	34.5207	26.2737	17.3243
578	41.8355	47.1864	42.0447	34.7089	26.0867	17.2975
578.5	41.4827	47.213	41.4695	34.6716	25.865	17.3693
579	41.1191	47.1512	40.5016	34.7923	25.6127	17.3943
579.5	40.719	47.2718	39.6848	34.7145	25.3431	17.3355
580	40.5899	47.3851	39.3604	34.6756	24.9853	17.2431
580.5	40.8623	47.4514	39.6333	34.6427	24.6359	17.1498
581	41.1449	47.57	39.6666	34.7106	24.5381	17.0684
581.5	41.4673	47.4444	40.0566	34.8093	24.7437	16.9559
582	41.5877	47.3247	40.8766	35.0188	25.1545	16.7739
582.5	41.7129	47.3567	41.8901	35.2374	25.648	16.6315
583	41.7633	47.4317	42.809	35.3918	26.2031	16.6542
583.5	41.8856	47.3609	43.3722	35.6552	26.8309	16.7167
584	41.7197	47.4808	43.8739	35.7765	27.3313	16.8127
584.5	41.4749	47.7815	44.4469	36.0471	27.6536	17.0221
585	41.3708	48.1108	45.5864	36.3968	27.8156	17.288
585.5	41.5324	48.5117	46.1819	36.8985	28.0132	17.6166
586	41.948	48.7246	46.547	37.4138	28.3041	17.9826
586.5	42.2914	49.0901	47.2991	38.1773	28.9036	18.3394
587	42.9037	49.481	48.2509	39.1016	29.7603	18.7539
587.5	43.8273	49.8036	49.1065	40.3389	30.9144	19.349
588	45.6812	50.3637	50.0102	41.6433	32.3972	19.9593
588.5	48.0899	51.645	51.2072	42.9215	33.9794	20.6397
589	51.1057	54.0727	53.538	44.567	35.6659	21.4953
589.5	54.8713	58.0665	57.4347	46.4546	37.4298	22.4623
590	59.5135	63.1255	61.7378	48.8149	39.1043	23.522
590.5	65.4814	69.5224	67.0678	51.4601	40.9772	24.7142
591	71.9944	77.7354	74.3961	54.4311	43.195	26.048
591.5	78.9978	86.913	83.194	57.7739	45.7172	27.5731
592	86.5015	96.4163	93.1267	61.9682	48.7685	29.4208
592.5	95.2901	105.898	103.729	66.7874	52.3159	31.4936
593	105.181	115.771	114.425	72.2497	56.2853	33.8871
593.5	115.412	126.172	125.856	78.5911	60.8618	36.6342
594	126.423	137.77	138.772	85.6204	66.0175	39.6929
594.5	138.547	150.731	151.307	93.4867	71.5417	42.9639
595	152.444	164.819	163.807	101.89	77.7023	46.5073
595.5	167.505	181.534	178.096	110.89	84.5806	50.4475
596	183.768	200.458	195.095	120.501	92.0659	54.8032
596.5	201.327	221.139	215.227	130.881	100.341	59.6596
597	220.658	242.91	238.082	141.927	109.233	64.9175
597.5	241.775	265.876	262.183	153.559	118.61	70.5833
598	262.987	289.958	286.052	165.672	128.6	76.4003
598.5	284.012	314.339	309.099	177.549	139.189	82.135
599	305.007	340.079	328.192	189.108	150.001	87.4251
599.5	325.95	365.73	343.088	200.032	161.158	92.2159
600	345.761	391.882	354.151	210.5	172.715	96.5635
600.5	364.998	418.647	362.835	220.697	184.361	100.647
