# Supplementary material for: In vivo assembly enhanced binding effect augments tumor specific ferroptosis therapy
Source: Nat Commun. 2024 Jan 11;15:454. doi: 10.1038/s41467-023-44665-2 (PMC10784468; doi:10.1038/s41467-023-44665-2)
Supplement: Supplementary file 4 — Source Data [file 41467_2023_44665_MOESM4_ESM.zip › Source Data/Supplementary Figure 21/Supplementary Figure 21b/Supplementary Figure 21b.xlsx]

## Sheet: Sheet1
H2O2 concentrations (μM)	F/F0
400	259.001
300	202.006
200	148.105
100	88.5084
50	50.0318
