# Supplementary material for: In vivo assembly enhanced binding effect augments tumor specific ferroptosis therapy
Source: Nat Commun. 2024 Jan 11;15:454. doi: 10.1038/s41467-023-44665-2 (PMC10784468; doi:10.1038/s41467-023-44665-2)
Supplement: Supplementary file 4 — Source Data [file 41467_2023_44665_MOESM4_ESM.zip › Source Data/Supplementary Figure 21/Supplementary Figure 21c/Supplementary Figure 21c.xlsx]

## Sheet: Sheet1
HTPA concentrations (μM)	Fluorescence intensity (a.u.)
140	319.77
120	262.022
100	209.743
80	153.89
60	103.379
40	63.2955
