# Supplementary material for: In vivo assembly enhanced binding effect augments tumor specific ferroptosis therapy
Source: Nat Commun. 2024 Jan 11;15:454. doi: 10.1038/s41467-023-44665-2 (PMC10784468; doi:10.1038/s41467-023-44665-2)
Supplement: Supplementary file 4 — Source Data [file 41467_2023_44665_MOESM4_ESM.zip › Source Data/Supplementary Figure 22/Supplementary Figure 22.xlsx]

## Sheet: Sheet1
	•OH concentration (μM)		Relative GSH concentration (%)
	Mean	SD	Mean	SD
Gi-F	3.1	0.6	51	3.4
Gi-F-CAA	3.5	0.4	46	2.3
	•OH concentration (μM)		Relative GSH concentration (%)
	Mean	SD	Mean	SD
Gi-F	6.3	0.4	25	1.9
Gi-F-CAA	7.2	0.6	23	2.1
