# Supplementary material for: In vivo assembly enhanced binding effect augments tumor specific ferroptosis therapy
Source: Nat Commun. 2024 Jan 11;15:454. doi: 10.1038/s41467-023-44665-2 (PMC10784468; doi:10.1038/s41467-023-44665-2)
Supplement: Supplementary file 4 — Source Data [file 41467_2023_44665_MOESM4_ESM.zip › Source Data/Supplementary Figure 25/Supplementary Figure 25.xlsx]

## Sheet: Sheet1
Concentrations (mg/kg)	heart-Average FI (x108 p/cm2/s)			spleen-Average FI (x108 p/cm2/s)			lung-Average FI (x108 p/cm2/s)			muscle-Average FI (x108 p/cm2/s)
0.5	7570000	5670000	5960000	2760000	2340000	1940000	9700000	7390000	8850000	2700000	2180000	2150000
1	14900000	12100000	12800000	5030000	4320000	3820000	25300000	21000000	18500000	6850000	5410000	5180000
2	26000000	21700000	21600000	8830000	7710000	5850000	28800000	25800000	25000000	9330000	7670000	7020000
4	52000000	45200000	42600000	11100000	10100000	7750000	82600000	73000000	67400000	20900000	17700000	15700000
8	77300000	61800000	62100000	23100000	20500000	12900000	122000000	101000000	78800000	25800000	21200000	19500000
