# Supplementary material for: In vivo assembly enhanced binding effect augments tumor specific ferroptosis therapy
Source: Nat Commun. 2024 Jan 11;15:454. doi: 10.1038/s41467-023-44665-2 (PMC10784468; doi:10.1038/s41467-023-44665-2)
Supplement: Supplementary file 4 — Source Data [file 41467_2023_44665_MOESM4_ESM.zip › Source Data/Supplementary Figure 26/Supplementary Figure 26.xlsx]

## Sheet: Sheet1
Log concentrations (μM)	Gi-CAA-Cell viability of EJ (%)			Fer-1+Gi-F-CAA-Cell viability of EJ (%)			Gi + FeTPP-Cell viability of EJ (%)			Gi-F-CAA-Cell viability of EJ (%)
0	89.83	94.93	100.67	90.25	99.3	97.19	94.36	86.87	94.82	95.67	86.03	97.66
0.30103	91.92	85.09	88.28	95.94	90.25	88.14	89.09	79.38	88.44	89.54	81.17	92.16
0.60206	77.08	83.18	86.73	94.15	90.79	86.81	81.6	83.45	81.97	76.71	79.89	81.01
0.90309	73.98	75.8	74.8	94.62	88.37	83.62	74.3	69.12	79.38	64.83	61.97	73.2
1.20412	67.33	64.42	71.62	89.47	87.91	82.37	60.89	67.18	58.86	54.16	44.36	49.93
1.50515	60.69	56.13	61.51	83.46	86.03	77.92	56.46	52.48	48.69	42.28	36.47	31.61
1.80618	51.85	38.46	51.76	72.07	81.2	76.28	37.87	35.84	43.14	22.28	20.53	14.87
2.10721	36.73	32.82	35.28	73.55	70.98	76.2	34.08	23.73	33.9	15.83	10.09	17.26
2.40824	35.37	27.9	27.9	59.04	66.84	61.3	24.1	12.27	21.23	7.22	2.6	6.35
