# Supplementary material for: In vivo assembly enhanced binding effect augments tumor specific ferroptosis therapy
Source: Nat Commun. 2024 Jan 11;15:454. doi: 10.1038/s41467-023-44665-2 (PMC10784468; doi:10.1038/s41467-023-44665-2)
Supplement: Supplementary file 4 — Source Data [file 41467_2023_44665_MOESM4_ESM.zip › Source Data/Supplementary Figure 27/Supplementary Figure 27.xlsx]

## Sheet: Sheet1
Log concentrations (μM)	Gi-F (pH=7.4)-Cell viability of HUVEC (%)			Gi-F-CAA (pH=7.4)-Cell viability of HUVEC (%)
0	101.3	99.35	85.17	101.3	99.35	93.55
0.30103	83.14	92.08	87.75	97.11	93.48	94.74
0.60206	84.4	84.96	81.47	97.32	86.5	95.44
0.90309	84.05	81.61	70.99	84.68	94.46	84.96
1.20412	70.71	64.63	61.91	84.75	89.22	82.31
1.50515	57.51	49.41	55.06	77.42	83.56	82.86
1.80618	45.98	47.94	46.54	75.32	80.77	73.08
2.10721	37.74	31.25	33.97	65.68	64.77	61.91
2.40824	21.61	25.66	20.7	56.53	48.01	52.83
