# Supplementary material for: In vivo assembly enhanced binding effect augments tumor specific ferroptosis therapy
Source: Nat Commun. 2024 Jan 11;15:454. doi: 10.1038/s41467-023-44665-2 (PMC10784468; doi:10.1038/s41467-023-44665-2)
Supplement: Supplementary file 4 — Source Data [file 41467_2023_44665_MOESM4_ESM.zip › Source Data/Supplementary Figure 29/Supplementary Figure 29.xlsx]

## Sheet: Sheet1
time (min)	Gi-F pH 7.4	Gi-F pH 5.0 + CTS B + LAL
5	33	-5945
5.00833	31	-5949
5.01667	29	-5953
5.025	27	-5956
5.03333	26	-5960
5.04167	25	-5962
5.05	24	-5965
5.05833	23	-5969
5.06667	22	-5973
5.075	20	-5978
5.08333	19	-5982
5.09167	19	-5986
5.1	19	-5989
5.10833	18	-5992
5.11667	17	-5994
5.125	17	-5996
5.13333	17	-5997
5.14167	17	-5998
5.15	17	-5999
5.15833	17	-6001
5.16667	19	-6002
5.175	20	-6003
5.18333	19	-6004
5.19167	19	-6005
5.2	20	-6007
5.20833	18	-6011
5.21667	17	-6012
5.225	15	-6013
5.23333	13	-6016
5.24167	10	-6019
5.25	10	-6023
5.25833	9	-6027
5.26667	8	-6029
5.275	8	-6032
5.28333	7	-6034
5.29167	6	-6035
5.3	4	-6037
5.30833	1	-6037
5.31667	-1	-6038
5.325	-2	-6039
5.33333	-1	-6041
5.34167	1	-6042
5.35	1	-6043
5.35833	0	-6045
5.36667	0	-6046
5.375	-1	-6046
5.38333	-2	-6048
5.39167	-2	-6049
5.4	-2	-6050
5.40833	-3	-6052
5.41667	-3	-6053
5.425	-2	-6055
5.43333	-2	-6056
5.44167	-2	-6056
5.45	-2	-6055
5.45833	-1	-6055
5.46667	1	-6053
5.475	2	-6052
5.48333	3	-6052
5.49167	2	-6053
5.5	0	-6055
5.50833	-2	-6055
5.51667	-2	-6057
5.525	-1	-6058
5.53333	1	-6058
5.54167	0	-6059
5.55	-3	-6059
5.55833	-3	-6059
5.56667	-4	-6059
5.575	-6	-6059
5.58333	-6	-6059
5.59167	-5	-6059
5.6	-6	-6059
5.60833	-5	-6058
5.61667	-3	-6059
5.625	-2	-6059
5.63333	-2	-6059
5.64167	-3	-6059
5.65	-4	-6060
5.65833	-4	-6060
5.66667	-5	-6060
5.675	-4	-6061
5.68333	-3	-6062
5.69167	-4	-6063
5.7	-5	-6063
5.70833	-4	-6064
5.71667	-4	-6064
5.725	-5	-6064
5.73333	-6	-6063
5.74167	-6	-6063
5.75	-8	-6063
5.75833	-8	-6062
5.76667	-9	-6062
5.775	-10	-6063
5.78333	-9	-6063
5.79167	-9	-6063
5.8	-9	-6062
5.80833	-9	-6062
5.81667	-11	-6063
5.825	-11	-6064
5.83333	-11	-6064
5.84167	-11	-6063
5.85	-12	-6063
5.85833	-14	-6063
5.86667	-13	-6064
5.875	-13	-6065
5.88333	-12	-6066
5.89167	-11	-6067
5.9	-10	-6067
5.90833	-12	-6067
5.91667	-12	-6066
5.925	-11	-6066
5.93333	-10	-6066
5.94167	-10	-6066
5.95	-11	-6065
5.95833	-11	-6064
5.96667	-12	-6063
5.975	-13	-6063
5.98333	-14	-6063
5.99167	-12	-6062
6	-11	-6061
6.00833	-10	-6060
6.01667	-8	-6059
6.025	-5	-6058
6.03333	-2	-6055
6.04167	1	-6053
6.05	5	-6048
6.05833	12	-6044
6.06667	21	-6040
6.075	32	-6032
6.08333	47	-6023
6.09167	63	-6012
6.1	84	-5998
6.10833	106	-5985
6.11667	130	-5971
6.125	154	-5957
6.13333	175	-5945
6.14167	189	-5935
6.15	199	-5927
6.15833	201	-5924
6.16667	195	-5925
6.175	185	-5932
6.18333	171	-5942
6.19167	151	-5954
6.2	129	-5967
6.20833	108	-5982
6.21667	87	-5997
6.225	67	-6009
6.23333	50	-6020
6.24167	35	-6030
6.25	23	-6039
6.25833	12	-6047
6.26667	3	-6053
6.275	-3	-6058
6.28333	-9	-6062
6.29167	-15	-6064
6.3	-20	-6066
6.30833	-22	-6067
6.31667	-24	-6067
6.325	-26	-6068
6.33333	-28	-6071
6.34167	-28	-6072
6.35	-29	-6074
6.35833	-29	-6075
6.36667	-29	-6074
6.375	-30	-6074
6.38333	-29	-6073
6.39167	-26	-6072
6.4	-21	-6069
6.40833	-16	-6064
6.41667	-11	-6058
6.425	-3	-6051
6.43333	6	-6043
6.44167	16	-6033
6.45	31	-6021
6.45833	50	-6005
6.46667	74	-5985
6.475	103	-5958
6.48333	142	-5925
6.49167	193	-5882
6.5	257	-5828
6.50833	338	-5760
6.51667	442	-5673
6.525	574	-5562
6.53333	741	-5422
6.54167	953	-5243
6.55	1220	-5016
6.55833	1556	-4733
6.56667	1971	-4382
6.575	2473	-3954
6.58333	3066	-3446
6.59167	3745	-2863
6.6	4490	-2220
6.60833	5265	-1542
6.61667	6028	-868
6.625	6724	-245
6.63333	7295	275
6.64167	7695	647
6.65	7880	837
6.65833	7825	823
6.66667	7540	606
6.675	7053	206
6.68333	6406	-340
6.69167	5653	-986
6.7	4850	-1683
6.70833	4050	-2386
6.71667	3292	-3056
6.725	2609	-3664
6.73333	2018	-4193
6.74167	1526	-4639
6.75	1128	-5000
6.75833	818	-5284
6.76667	580	-5501
6.775	404	-5665
6.78333	278	-5783
6.79167	187	-5868
6.8	122	-5927
6.80833	78	-5967
6.81667	47	-5994
6.825	26	-6015
6.83333	13	-6029
6.84167	3	-6038
6.85	-3	-6044
6.85833	-8	-6049
6.86667	-10	-6052
6.875	-12	-6055
6.88333	-14	-6057
6.89167	-16	-6056
6.9	-16	-6057
6.90833	-17	-6058
6.91667	-18	-6059
6.925	-19	-6059
6.93333	-19	-6059
6.94167	-18	-6059
6.95	-18	-6058
6.95833	-17	-6057
6.96667	-16	-6057
6.975	-14	-6059
6.98333	-14	-6059
6.99167	-13	-6058
7	-11	-6057
7.00833	-8	-6056
7.01667	-6	-6054
7.025	-5	-6053
7.03333	-4	-6052
7.04167	-4	-6052
7.05	-5	-6053
7.05833	-7	-6054
7.06667	-9	-6055
7.075	-10	-6055
7.08333	-12	-6055
7.09167	-13	-6055
7.1	-14	-6056
7.10833	-15	-6056
7.11667	-16	-6057
7.125	-17	-6058
7.13333	-18	-6057
7.14167	-20	-6056
7.15	-22	-6056
7.15833	-24	-6057
7.16667	-24	-6056
7.175	-23	-6056
7.18333	-22	-6055
7.19167	-22	-6054
7.2	-21	-6053
7.20833	-20	-6052
7.21667	-18	-6051
7.225	-17	-6049
7.23333	-17	-6048
7.24167	-16	-6046
7.25	-16	-6044
7.25833	-15	-6043
7.26667	-13	-6041
7.275	-11	-6040
7.28333	-10	-6039
7.29167	-8	-6037
7.3	-8	-6036
7.30833	-10	-6036
7.31667	-11	-6037
7.325	-11	-6038
7.33333	-11	-6039
7.34167	-12	-6039
7.35	-12	-6039
7.35833	-13	-6040
7.36667	-14	-6040
7.375	-15	-6041
7.38333	-14	-6042
7.39167	-13	-6042
7.4	-12	-6042
7.40833	-14	-6041
7.41667	-15	-6041
7.425	-15	-6041
7.43333	-13	-6041
7.44167	-11	-6040
7.45	-9	-6038
7.45833	-8	-6038
7.46667	-8	-6037
7.475	-8	-6037
7.48333	-8	-6037
7.49167	-8	-6036
7.5	-8	-6035
7.50833	-8	-6035
7.51667	-7	-6036
7.525	-6	-6036
7.53333	-5	-6035
7.54167	-4	-6034
7.55	-4	-6034
7.55833	-3	-6033
7.56667	-3	-6030
7.575	-2	-6028
7.58333	0	-6025
7.59167	3	-6021
7.6	7	-6017
7.60833	9	-6011
7.61667	12	-6007
7.625	15	-6003
7.63333	18	-5998
7.64167	21	-5992
7.65	24	-5988
7.65833	27	-5983
7.66667	31	-5978
7.675	35	-5976
7.68333	39	-5974
7.69167	41	-5972
7.7	43	-5969
7.70833	43	-5968
7.71667	43	-5968
7.725	43	-5969
7.73333	43	-5971
7.74167	42	-5972
7.75	42	-5974
7.75833	40	-5976
7.76667	38	-5980
7.775	35	-5983
7.78333	32	-5985
7.79167	31	-5988
7.8	29	-5991
7.80833	28	-5994
7.81667	29	-5996
7.825	29	-5998
7.83333	28	-6000
7.84167	27	-6001
7.85	26	-6002
7.85833	26	-6001
7.86667	26	-6001
7.875	25	-6000
7.88333	25	-5999
7.89167	27	-5998
7.9	28	-5997
7.90833	29	-5997
7.91667	29	-5997
7.925	30	-5995
7.93333	30	-5994
7.94167	31	-5992
7.95	32	-5991
7.95833	33	-5991
7.96667	34	-5990
7.975	36	-5990
7.98333	36	-5990
7.99167	39	-5988
8	40	-5986
8.00833	42	-5984
8.01667	43	-5981
8.025	44	-5980
8.03333	44	-5980
8.04167	45	-5979
8.05	45	-5978
8.05833	46	-5978
8.06667	48	-5976
8.075	49	-5975
8.08333	49	-5973
8.09167	51	-5972
8.1	53	-5970
8.10833	55	-5969
8.11667	56	-5967
8.125	57	-5966
8.13333	59	-5966
8.14167	60	-5965
8.15	60	-5963
8.15833	61	-5959
8.16667	63	-5956
8.175	64	-5954
8.18333	65	-5953
8.19167	67	-5952
8.2	69	-5949
8.20833	71	-5948
8.21667	71	-5948
8.225	70	-5948
8.23333	71	-5948
8.24167	72	-5947
8.25	73	-5946
8.25833	73	-5947
8.26667	72	-5947
8.275	72	-5949
8.28333	72	-5950
8.29167	73	-5952
8.3	73	-5953
8.30833	74	-5953
8.31667	72	-5952
8.325	70	-5951
8.33333	70	-5951
8.34167	68	-5953
8.35	65	-5955
8.35833	62	-5958
8.36667	60	-5960
8.375	58	-5963
8.38333	57	-5964
8.39167	55	-5964
8.4	53	-5965
8.40833	52	-5965
8.41667	49	-5967
8.425	48	-5969
8.43333	47	-5971
8.44167	47	-5975
8.45	46	-5976
8.45833	46	-5978
8.46667	45	-5979
8.475	45	-5978
8.48333	45	-5979
8.49167	44	-5978
8.5	43	-5980
8.50833	43	-5981
8.51667	41	-5983
8.525	39	-5983
8.53333	38	-5983
8.54167	38	-5984
8.55	39	-5985
8.55833	40	-5985
8.56667	39	-5985
8.575	37	-5986
8.58333	36	-5986
8.59167	34	-5986
8.6	34	-5987
8.60833	35	-5988
8.61667	35	-5988
8.625	35	-5989
8.63333	33	-5990
8.64167	32	-5992
8.65	30	-5994
8.65833	30	-5994
8.66667	31	-5994
8.675	30	-5994
8.68333	29	-5994
8.69167	28	-5995
8.7	28	-5995
8.70833	28	-5996
8.71667	27	-5997
8.725	26	-5999
8.73333	25	-6000
8.74167	26	-5999
8.75	26	-5999
8.75833	25	-6000
8.76667	25	-6000
8.775	25	-5999
8.78333	25	-5999
8.79167	25	-6000
8.8	24	-6001
8.80833	22	-6002
8.81667	22	-6002
8.825	21	-6001
8.83333	19	-6003
8.84167	19	-6005
8.85	18	-6006
8.85833	18	-6006
8.86667	20	-6006
8.875	21	-6006
8.88333	19	-6006
8.89167	18	-6007
8.9	18	-6007
8.90833	17	-6007
8.91667	16	-6007
8.925	14	-6007
8.93333	14	-6007
8.94167	13	-6007
8.95	12	-6008
8.95833	11	-6009
8.96667	11	-6011
8.975	10	-6012
8.98333	10	-6013
8.99167	10	-6013
9	8	-6012
9.00833	8	-6011
9.01667	9	-6010
9.025	9	-6010
9.03333	10	-6011
9.04167	8	-6011
9.05	8	-6012
9.05833	7	-6012
9.06667	6	-6012
9.075	6	-6012
9.08333	5	-6012
9.09167	6	-6012
9.1	5	-6013
9.10833	4	-6013
9.11667	3	-6015
9.125	3	-6017
9.13333	2	-6017
9.14167	1	-6019
9.15	1	-6020
9.15833	0	-6019
9.16667	0	-6017
9.175	0	-6016
9.18333	1	-6016
9.19167	1	-6017
9.2	0	-6017
9.20833	0	-6018
9.21667	1	-6019
9.225	0	-6020
9.23333	0	-6021
9.24167	0	-6021
9.25	-1	-6021
9.25833	-3	-6020
9.26667	-4	-6020
9.275	-4	-6020
9.28333	-4	-6023
9.29167	-5	-6024
9.3	-6	-6024
9.30833	-7	-6024
9.31667	-8	-6024
9.325	-8	-6026
9.33333	-9	-6026
9.34167	-11	-6025
9.35	-12	-6026
9.35833	-12	-6028
9.36667	-11	-6029
9.375	-11	-6029
9.38333	-14	-6029
9.39167	-15	-6031
9.4	-15	-6033
9.40833	-15	-6033
9.41667	-16	-6034
9.425	-16	-6034
9.43333	-15	-6034
9.44167	-16	-6035
9.45	-16	-6035
9.45833	-18	-6036
9.46667	-18	-6037
9.475	-18	-6035
9.48333	-20	-6034
9.49167	-21	-6034
9.5	-22	-6036
9.50833	-22	-6037
9.51667	-22	-6037
9.525	-21	-6037
9.53333	-20	-6036
9.54167	-21	-6036
9.55	-21	-6036
9.55833	-21	-6037
9.56667	-21	-6038
9.575	-20	-6039
9.58333	-20	-6038
9.59167	-20	-6039
9.6	-18	-6038
9.60833	-17	-6038
9.61667	-16	-6038
9.625	-17	-6038
9.63333	-18	-6037
9.64167	-19	-6036
9.65	-19	-6035
9.65833	-19	-6035
9.66667	-18	-6034
9.675	-18	-6033
9.68333	-18	-6032
9.69167	-18	-6031
9.7	-17	-6032
9.70833	-15	-6032
9.71667	-13	-6031
9.725	-11	-6029
9.73333	-8	-6028
9.74167	-4	-6026
9.75	-1	-6023
9.75833	1	-6021
9.76667	2	-6020
9.775	3	-6018
9.78333	3	-6018
9.79167	3	-6017
9.8	3	-6015
9.80833	5	-6014
9.81667	6	-6014
9.825	7	-6015
9.83333	7	-6015
9.84167	6	-6017
9.85	5	-6018
9.85833	4	-6019
9.86667	3	-6019
9.875	1	-6020
9.88333	-1	-6021
9.89167	-2	-6022
9.9	-4	-6024
9.90833	-6	-6026
9.91667	-8	-6027
9.925	-9	-6030
9.93333	-11	-6033
9.94167	-12	-6035
9.95	-13	-6036
9.95833	-14	-6038
9.96667	-16	-6039
9.975	-16	-6040
9.98333	-16	-6042
9.99167	-17	-6040
10	-19	-6033
