# Supplementary material for: In vivo assembly enhanced binding effect augments tumor specific ferroptosis therapy
Source: Nat Commun. 2024 Jan 11;15:454. doi: 10.1038/s41467-023-44665-2 (PMC10784468; doi:10.1038/s41467-023-44665-2)
Supplement: Supplementary file 4 — Source Data [file 41467_2023_44665_MOESM4_ESM.zip › Source Data/Supplementary Figure 3/Supplementary Figure 3.xlsx]

## Sheet: Sheet1
ppm	intensity
-3.82026	12.1362
-3.81996	12.0784
-3.81965	12.4632
-3.81935	12.2755
-3.81904	11.9863
-3.81874	12.2495
-3.81843	12.8641
-3.81813	13.1438
-3.81782	13.0396
-3.81752	12.747
-3.81721	12.6757
-3.81691	12.94
-3.8166	12.8562
-3.8163	12.3036
-3.81599	11.7306
-3.81569	12.2928
-3.81538	13.3365
-3.81508	13.2511
-3.81477	12.3679
-3.81447	11.9933
-3.81416	12.5388
-3.81386	12.3479
-3.81355	11.3347
-3.81325	11.1188
-3.81294	11.2967
-3.81264	10.9837
-3.81233	11.4972
-3.81203	12.3091
-3.81172	13.2477
-3.81142	13.1549
-3.81111	13.1615
-3.81081	13.0345
-3.8105	12.5752
-3.8102	13.0594
-3.80989	13.4509
-3.80959	13.3377
-3.80928	13.8447
-3.80898	13.7574
-3.80867	12.8633
-3.80837	12.3897
-3.80806	12.5521
-3.80776	12.9065
-3.80745	12.4012
-3.80715	12.1986
-3.80684	11.685
-3.80654	12.1076
-3.80623	12.9042
-3.80593	13.262
-3.80562	13.3064
-3.80532	12.5866
-3.80501	12.9156
-3.80471	13.2228
-3.8044	13.2585
-3.8041	13.0552
-3.80379	12.7216
-3.80349	12.8838
-3.80318	12.7805
-3.80288	11.7883
-3.80257	11.8265
-3.80227	12.0977
-3.80196	12.0155
-3.80166	11.9659
-3.80135	11.7766
-3.80105	11.3449
-3.80074	11.1829
-3.80044	11.2652
-3.80013	11.6469
-3.79983	12.0133
-3.79952	12.4354
-3.79922	13.0091
-3.79891	12.8909
-3.7986	12.3653
-3.7983	11.8434
-3.79799	12.0021
-3.79769	11.8778
-3.79738	11.5912
-3.79708	11.5637
-3.79677	11.3497
-3.79647	11.9632
-3.79616	12.8089
-3.79586	13.1345
-3.79555	12.5574
-3.79525	12.2751
-3.79494	12.3836
-3.79464	12.7829
-3.79433	12.6815
-3.79403	12.5359
-3.79372	12.4181
-3.79342	12.1012
-3.79311	12.7432
-3.79281	12.8333
-3.7925	12.4108
-3.7922	13.0011
-3.79189	13.569
-3.79159	13.1715
-3.79128	12.7921
-3.79098	12.1243
-3.79067	12.1015
-3.79037	12.3463
-3.79006	11.9744
-3.78976	12.4711
-3.78945	12.6046
-3.78915	12.5403
-3.78884	12.759
-3.78854	12.4476
-3.78823	12.4869
-3.78793	13.109
-3.78762	13.1467
-3.78732	12.9014
-3.78701	11.9544
-3.78671	10.9226
-3.7864	11.2342
-3.7861	11.6826
-3.78579	11.5917
-3.78549	11.4072
-3.78518	11.7407
-3.78488	12.3395
-3.78457	12.1221
-3.78427	11.6952
-3.78396	12.1003
-3.78366	11.9654
-3.78335	12.0789
-3.78305	12.209
-3.78274	12.1103
-3.78244	12.2492
-3.78213	12.8438
-3.78183	13.5109
-3.78152	13.9162
-3.78122	12.9634
-3.78091	12.6145
-3.78061	12.5576
-3.7803	12.4816
-3.78	12.3434
-3.77969	12.0981
-3.77939	11.5365
-3.77908	11.7487
-3.77878	12.711
-3.77847	13.3999
-3.77817	13.432
-3.77786	13.1406
-3.77756	13.4956
-3.77725	12.8779
-3.77695	12.7452
-3.77664	13.4348
-3.77634	13.939
-3.77603	13.3555
-3.77573	12.5967
-3.77542	12.4681
-3.77512	12.8002
-3.77481	12.4899
-3.77451	12.2096
-3.7742	12.7986
-3.7739	12.9119
-3.77359	13.3891
-3.77329	13.0381
-3.77298	12.5163
-3.77268	11.9871
-3.77237	11.9784
-3.77207	11.9656
-3.77176	12.8958
-3.77146	12.7829
-3.77115	12.7777
-3.77085	13.427
-3.77054	14.3467
-3.77024	14.8567
-3.76993	14.5169
-3.76963	13.5259
-3.76932	12.8046
-3.76901	12.8037
-3.76871	12.6545
-3.7684	12.7036
-3.7681	12.5337
-3.76779	12.7322
-3.76749	12.9937
-3.76718	13.1056
-3.76688	13.3724
-3.76657	13.4702
-3.76627	12.5966
-3.76596	12.2645
-3.76566	12.3137
-3.76535	13.2863
-3.76505	13.7865
-3.76474	13.2151
-3.76444	13.0459
-3.76413	12.9554
-3.76383	13.1098
-3.76352	13.1783
-3.76322	13.2604
-3.76291	14.0838
-3.76261	14.6407
-3.7623	14.1117
-3.762	13.002
-3.76169	12.2593
-3.76139	12.3827
-3.76108	12.799
-3.76078	12.9963
-3.76047	12.9083
-3.76017	13.0637
-3.75986	13.4777
-3.75956	13.3728
-3.75925	13.1329
-3.75895	13.3757
-3.75864	14.4211
-3.75834	14.6953
-3.75803	13.9204
-3.75773	13.3772
-3.75742	13.284
-3.75712	13.0877
-3.75681	13.3953
-3.75651	13.3328
-3.7562	13.2202
-3.7559	13.3992
-3.75559	13.4191
-3.75529	13.4926
-3.75498	12.8655
-3.75468	13.6541
-3.75437	13.8218
-3.75407	12.6443
-3.75376	11.7972
-3.75346	12.4713
-3.75315	12.7147
-3.75285	12.8162
-3.75254	12.8773
-3.75224	12.875
-3.75193	13.2983
-3.75163	13.5586
-3.75132	13.8641
-3.75102	13.9414
-3.75071	13.3559
-3.75041	12.922
-3.7501	12.8702
-3.7498	13.707
-3.74949	14.5329
-3.74919	14.174
-3.74888	13.8564
-3.74858	14.388
-3.74827	14.1922
-3.74797	13.5962
-3.74766	13.7373
-3.74736	13.676
-3.74705	13.5701
-3.74675	13.7589
-3.74644	13.6398
-3.74614	14.1167
-3.74583	15.0078
-3.74553	14.3886
-3.74522	13.5089
-3.74492	12.567
-3.74461	12.1529
-3.74431	12.6928
-3.744	13.3721
-3.7437	14.0076
-3.74339	14.1717
-3.74309	13.7111
-3.74278	12.872
-3.74248	12.5756
-3.74217	12.5042
-3.74187	12.9774
-3.74156	13.3628
-3.74126	13.084
-3.74095	12.736
-3.74065	13.2146
-3.74034	13.5938
-3.74004	13.7714
-3.73973	13.9876
-3.73942	14.0063
-3.73912	14.0175
-3.73881	14.1822
-3.73851	13.7364
-3.7382	13.939
-3.7379	14.1698
-3.73759	13.8272
-3.73729	13.8334
-3.73698	14.0588
-3.73668	14.0866
-3.73637	14.552
-3.73607	14.7398
-3.73576	13.6339
-3.73546	13.0162
-3.73515	13.164
-3.73485	12.7523
-3.73454	11.9735
-3.73424	11.7017
-3.73393	12.0463
-3.73363	12.5704
-3.73332	13.3157
-3.73302	13.7385
-3.73271	13.5959
-3.73241	14.4109
-3.7321	14.0751
-3.7318	13.1726
-3.73149	12.6034
-3.73119	13.0933
-3.73088	13.4167
-3.73058	13.5402
-3.73027	13.7673
-3.72997	13.7833
-3.72966	13.9914
-3.72936	13.6254
-3.72905	14.1351
-3.72875	14.7335
-3.72844	14.7299
-3.72814	14.469
-3.72783	13.979
-3.72753	14.361
-3.72722	14.6282
-3.72692	14.6615
-3.72661	14.583
-3.72631	14.314
-3.726	13.8922
-3.7257	13.9166
-3.72539	14.066
-3.72509	13.3559
-3.72478	13.3186
-3.72448	13.7103
-3.72417	13.8214
-3.72387	13.7557
-3.72356	14.0733
-3.72326	14.1627
-3.72295	13.4916
-3.72265	12.7157
-3.72234	12.0598
-3.72204	12.6442
-3.72173	12.9039
-3.72143	13.3771
-3.72112	13.9114
-3.72082	14.0713
-3.72051	13.9752
-3.72021	13.7326
-3.7199	13.276
-3.7196	14.3068
-3.71929	15.0653
-3.71899	14.5999
-3.71868	14.3001
-3.71838	14.1991
-3.71807	14.5556
-3.71777	14.6659
-3.71746	14.5389
-3.71716	14.8765
-3.71685	14.38
-3.71655	13.7044
-3.71624	13.1253
-3.71594	13.3265
-3.71563	14.4355
-3.71533	14.8279
-3.71502	14.5591
-3.71472	13.8411
-3.71441	13.6814
-3.71411	13.6645
-3.7138	13.4076
-3.7135	13.8033
-3.71319	14.1844
-3.71289	14.6763
-3.71258	14.0079
-3.71228	12.5584
-3.71197	11.3458
-3.71167	11.0303
-3.71136	11.852
-3.71106	12.9638
-3.71075	13.8194
-3.71045	14.2827
-3.71014	14.3772
-3.70983	14.2173
-3.70953	14.0209
-3.70922	13.7318
-3.70892	14.223
-3.70861	14.2394
-3.70831	14.1463
-3.708	13.9399
-3.7077	13.8252
-3.70739	13.8882
-3.70709	13.5918
-3.70678	13.1058
-3.70648	13.031
-3.70617	12.4806
-3.70587	12.1033
-3.70556	12.7839
-3.70526	13.1593
-3.70495	12.9325
-3.70465	13.4477
-3.70434	14.5071
-3.70404	15.1406
-3.70373	15.0542
-3.70343	14.3019
-3.70312	14.0134
-3.70282	13.4335
-3.70251	12.8967
-3.70221	12.8559
-3.7019	12.4088
-3.7016	12.7795
-3.70129	13.8801
-3.70099	14.0887
-3.70068	13.5129
-3.70038	13.0607
-3.70007	12.9596
-3.69977	13.0077
-3.69946	13.4207
-3.69916	14.0671
-3.69885	14.3909
-3.69855	14.1765
-3.69824	13.458
-3.69794	13.102
-3.69763	12.6225
-3.69733	12.7936
-3.69702	13.3623
-3.69672	12.6139
-3.69641	11.875
-3.69611	12.472
-3.6958	12.7277
-3.6955	12.7376
-3.69519	13.0489
-3.69489	13.8683
-3.69458	15.3364
-3.69428	14.9812
-3.69397	13.5633
-3.69367	13.3279
-3.69336	13.1056
-3.69306	12.8163
-3.69275	13.3834
-3.69245	13.5114
-3.69214	13.4298
-3.69184	13.7942
-3.69153	14.296
-3.69123	14.5162
-3.69092	14.5789
-3.69062	14.6191
-3.69031	14.7201
-3.69001	15.0769
-3.6897	14.3835
-3.6894	14.1657
-3.68909	14.499
-3.68879	14.1175
-3.68848	14.8277
-3.68818	14.3982
-3.68787	13.9355
-3.68757	14.1858
-3.68726	14.0106
-3.68696	14.138
-3.68665	13.9909
-3.68635	13.9761
-3.68604	13.7553
-3.68574	13.7063
-3.68543	14
-3.68513	14.1284
-3.68482	14.1056
-3.68452	14.0281
-3.68421	13.3387
-3.68391	12.8736
-3.6836	11.7888
-3.6833	12.659
-3.68299	13.5093
-3.68269	13.9084
-3.68238	14.2268
-3.68208	14.35
-3.68177	14.3029
-3.68147	13.7463
-3.68116	13.3145
-3.68085	13.4249
-3.68055	13.6918
-3.68024	14.9315
-3.67994	15.0435
-3.67963	14.2215
-3.67933	14.3484
-3.67902	14.4357
-3.67872	14.727
-3.67841	14.221
-3.67811	13.7413
-3.6778	13.5089
-3.6775	14.1002
-3.67719	14.0428
-3.67689	13.683
-3.67658	13.6383
-3.67628	14.6653
-3.67597	15.1661
-3.67567	15.0645
-3.67536	14.1271
-3.67506	12.8789
-3.67475	12.3455
-3.67445	12.4786
-3.67414	12.7304
-3.67384	14.0045
-3.67353	14.8287
-3.67323	14.744
-3.67292	14.1776
-3.67262	14.4512
-3.67231	15.0617
-3.67201	14.8623
-3.6717	14.5175
-3.6714	14.7271
-3.67109	15.5296
-3.67079	15.4837
-3.67048	14.7866
-3.67018	15.0554
-3.66987	15.376
-3.66957	15.2109
-3.66926	14.1383
-3.66896	13.275
-3.66865	13.3305
-3.66835	13.9444
-3.66804	14.674
-3.66774	15.2631
-3.66743	14.4369
-3.66713	13.8343
-3.66682	14.366
-3.66652	14.9234
-3.66621	15.2228
-3.66591	14.7507
-3.6656	14.6136
-3.6653	14.6722
-3.66499	14.5549
-3.66469	13.9709
-3.66438	14.1361
-3.66408	14.1891
-3.66377	13.9566
-3.66347	13.9669
-3.66316	13.723
-3.66286	13.4764
-3.66255	14.2136
-3.66225	14.3052
-3.66194	13.3064
-3.66164	13.3757
-3.66133	14.7012
-3.66103	14.126
-3.66072	13.3966
-3.66042	14.0243
-3.66011	15.0201
-3.65981	15.5242
-3.6595	14.9435
-3.6592	14.8007
-3.65889	14.6726
-3.65859	14.0217
-3.65828	14.1111
-3.65798	14.828
-3.65767	14.2547
-3.65737	13.4856
-3.65706	13.0541
-3.65676	12.9376
-3.65645	13.2209
-3.65615	13.6441
-3.65584	13.9491
-3.65554	14.1269
-3.65523	14.2454
-3.65493	14.9409
-3.65462	13.7882
-3.65432	13.76
-3.65401	13.6559
-3.65371	13.5275
-3.6534	13.8443
-3.6531	14.9143
-3.65279	15.358
-3.65249	15.4161
-3.65218	14.9828
-3.65188	15.1205
-3.65157	15.7834
-3.65126	15.5801
-3.65096	15.601
-3.65065	15.6105
-3.65035	15.2368
-3.65004	14.178
-3.64974	14.131
-3.64943	14.7387
-3.64913	14.0979
-3.64882	14.5853
-3.64852	14.7649
-3.64821	15.3176
-3.64791	16.0539
-3.6476	15.8872
-3.6473	15.344
-3.64699	14.9494
-3.64669	14.4855
-3.64638	14.1705
-3.64608	13.5442
-3.64577	13.474
-3.64547	13.3025
-3.64516	13.5595
-3.64486	13.6819
-3.64455	13.8182
-3.64425	14.2636
-3.64394	14.5606
-3.64364	13.5542
-3.64333	12.7791
-3.64303	12.4653
-3.64272	12.5677
-3.64242	13.1583
-3.64211	13.6526
-3.64181	14.3442
-3.6415	13.9272
-3.6412	13.2988
-3.64089	13.8661
-3.64059	14.0229
-3.64028	14.5477
-3.63998	14.6452
-3.63967	14.2767
-3.63937	13.8529
-3.63906	14.121
-3.63876	14.44
-3.63845	14.2885
-3.63815	14.2095
-3.63784	13.5498
-3.63754	13.2431
-3.63723	14.2196
-3.63693	15.3291
-3.63662	15.2352
-3.63632	14.3829
-3.63601	14.177
-3.63571	15.0942
-3.6354	15.6411
-3.6351	15.4266
-3.63479	15.0945
-3.63449	14.6241
-3.63418	14.4102
-3.63388	14.4537
-3.63357	15.2044
-3.63327	16.3469
-3.63296	17.0759
-3.63266	16.2812
-3.63235	15.7524
-3.63205	15.9486
-3.63174	15.3268
-3.63144	15.012
-3.63113	14.6292
-3.63083	14.2747
-3.63052	13.9558
-3.63022	13.3032
-3.62991	12.2496
-3.62961	12.1162
-3.6293	12.6434
-3.629	13.6856
-3.62869	14.4977
-3.62839	14.7515
-3.62808	14.9162
-3.62778	15.5479
-3.62747	15.2166
-3.62717	14.5559
-3.62686	14.3142
-3.62656	15.1007
-3.62625	15.304
-3.62595	14.8397
-3.62564	13.9204
-3.62534	13.4874
-3.62503	13.1941
-3.62473	13.6028
-3.62442	15.0228
-3.62412	16.1655
-3.62381	16.0897
-3.62351	15.4615
-3.6232	14.2633
-3.6229	13.632
-3.62259	14.0814
-3.62229	14.015
-3.62198	14.9341
-3.62167	15.5465
-3.62137	15.8155
-3.62106	15.4075
-3.62076	14.6757
-3.62045	14.518
-3.62015	14.7274
-3.61984	14.6266
-3.61954	14.0022
-3.61923	13.9149
-3.61893	14.2006
-3.61862	14.4046
-3.61832	14.7982
-3.61801	14.6693
-3.61771	14.1241
-3.6174	14.356
-3.6171	14.4121
-3.61679	14.7336
-3.61649	14.3777
-3.61618	14.895
-3.61588	14.4342
-3.61557	14.256
-3.61527	14.8966
-3.61496	14.8644
-3.61466	14.6876
-3.61435	14.7184
-3.61405	14.3792
-3.61374	14.3648
-3.61344	14.5752
-3.61313	14.431
-3.61283	14.3806
-3.61252	14.9571
-3.61222	14.9621
-3.61191	14.3526
-3.61161	13.9616
-3.6113	15.5881
-3.611	15.9064
-3.61069	15.1251
-3.61039	14.1301
-3.61008	13.3314
-3.60978	12.9147
-3.60947	13.666
-3.60917	14.2209
-3.60886	15.3631
-3.60856	15.5675
-3.60825	15.8574
-3.60795	16.4129
-3.60764	15.8911
-3.60734	15.6574
-3.60703	15.5372
-3.60673	15.3141
-3.60642	15.3882
-3.60612	15.6321
-3.60581	15.2061
-3.60551	15.126
-3.6052	16.3083
-3.6049	16.2034
-3.60459	15.2723
-3.60429	14.9745
-3.60398	15.251
-3.60368	15.2209
-3.60337	15.2256
-3.60307	15.3392
-3.60276	15.3224
-3.60246	14.9236
-3.60215	14.5152
-3.60185	14.1442
-3.60154	14.2802
-3.60124	14.6858
-3.60093	15.128
-3.60063	14.788
-3.60032	14.1935
-3.60002	14.3778
-3.59971	14.6427
-3.59941	13.9939
-3.5991	14.5354
-3.5988	15.3152
-3.59849	15.1713
-3.59819	14.6933
-3.59788	14.7994
-3.59758	15.8296
-3.59727	16.0957
-3.59697	15.5003
-3.59666	15.4224
-3.59636	15.2306
-3.59605	14.7225
-3.59575	14.8943
-3.59544	15.0981
-3.59514	14.5182
-3.59483	15.0402
-3.59453	16.13
-3.59422	15.936
-3.59392	14.3544
-3.59361	13.7728
-3.59331	14.6588
-3.593	14.1148
-3.59269	13.577
-3.59239	13.0218
-3.59208	13.1852
-3.59178	12.9011
-3.59147	13.2033
-3.59117	14.184
-3.59086	15.176
-3.59056	15.3687
-3.59025	15.5458
-3.58995	15.9967
-3.58964	16.2354
-3.58934	15.3951
-3.58903	14.183
-3.58873	14.2807
-3.58842	14.7144
-3.58812	14.4191
-3.58781	14.0421
-3.58751	14.6482
-3.5872	14.6542
-3.5869	14.976
-3.58659	15.4204
-3.58629	15.37
-3.58598	15.6778
-3.58568	15.0543
-3.58537	14.3928
-3.58507	14.1335
-3.58476	14.208
-3.58446	14.7505
-3.58415	14.6031
-3.58385	15.3476
-3.58354	15.6214
-3.58324	15.0709
-3.58293	14.6469
-3.58263	14.5149
-3.58232	14.3711
-3.58202	14.9259
-3.58171	14.9589
-3.58141	13.8619
-3.5811	13.1517
-3.5808	12.4847
-3.58049	12.1095
-3.58019	12.5944
-3.57988	13.5251
-3.57958	14.2944
-3.57927	14.286
-3.57897	14.3859
-3.57866	14.9663
-3.57836	14.7546
-3.57805	14.6946
-3.57775	15.8047
-3.57744	16.9667
-3.57714	15.6437
-3.57683	14.4588
-3.57653	14.3416
-3.57622	14.2211
-3.57592	14.0894
-3.57561	13.6237
-3.57531	13.5806
-3.575	14.2596
-3.5747	14.6985
-3.57439	14.4172
-3.57409	14.4752
-3.57378	13.4639
-3.57348	13.1136
-3.57317	13.1376
-3.57287	13.0465
-3.57256	13.3086
-3.57226	13.7547
-3.57195	14.337
-3.57165	14.3006
-3.57134	14.1124
-3.57104	14.4443
-3.57073	15.6206
-3.57043	16.0319
-3.57012	15.5719
-3.56982	14.8668
-3.56951	14.681
-3.56921	14.4253
-3.5689	13.7326
-3.5686	14.063
-3.56829	14.4965
-3.56799	14.025
-3.56768	13.3152
-3.56738	13.1067
-3.56707	13.3235
-3.56677	13.6744
-3.56646	13.3546
-3.56616	13.774
-3.56585	14.9125
-3.56555	15.2125
-3.56524	14.9464
-3.56494	15.5574
-3.56463	15.948
-3.56433	15.7659
-3.56402	15.1434
-3.56372	14.3874
-3.56341	14.3706
-3.5631	14.0395
-3.5628	14.1904
-3.56249	14.112
-3.56219	14.5286
-3.56188	15.8313
-3.56158	16.8105
-3.56127	16.3979
-3.56097	15.7817
-3.56066	15.8126
-3.56036	14.6772
-3.56005	14.3575
-3.55975	14.664
-3.55944	15.0089
-3.55914	14.6808
-3.55883	14.6344
-3.55853	14.8334
-3.55822	13.5587
-3.55792	13.4377
-3.55761	14.1703
-3.55731	14.9795
-3.557	15.2913
-3.5567	14.4904
-3.55639	13.6836
-3.55609	13.7977
-3.55578	15.4764
-3.55548	15.1257
-3.55517	15.6075
-3.55487	16.6188
-3.55456	16.059
-3.55426	14.6263
-3.55395	13.8194
-3.55365	14.4271
-3.55334	14.811
-3.55304	14.148
-3.55273	14.1273
-3.55243	14.9024
-3.55212	15.1054
-3.55182	15.5716
-3.55151	15.8577
-3.55121	16.0344
-3.5509	16.1511
-3.5506	16.1242
-3.55029	15.684
-3.54999	15.1894
-3.54968	15.0016
-3.54938	14.405
-3.54907	13.4538
-3.54877	13.4224
-3.54846	14.2332
-3.54816	14.9925
-3.54785	15.5439
-3.54755	15.3368
-3.54724	13.7236
-3.54694	13.1914
-3.54663	14.2411
-3.54633	14.9531
-3.54602	15.0957
-3.54572	13.703
-3.54541	13.3044
-3.54511	13.2283
-3.5448	13.0868
-3.5445	13.9804
-3.54419	14.6308
-3.54389	15.0305
-3.54358	14.9132
-3.54328	14.2639
-3.54297	13.7841
-3.54267	14.9611
-3.54236	15.5358
-3.54206	14.7658
-3.54175	13.6595
-3.54145	13.519
-3.54114	14.3342
-3.54084	14.8559
-3.54053	14.6818
-3.54023	14.6909
-3.53992	16.1053
-3.53962	16.9795
-3.53931	16.7016
-3.53901	16.3326
-3.5387	16.7205
-3.5384	16.8349
-3.53809	15.8392
-3.53779	15.9223
-3.53748	15.6498
-3.53718	15.249
-3.53687	15.1677
-3.53657	15.094
-3.53626	15.1148
-3.53596	15.2314
-3.53565	15.2992
-3.53535	15.3652
-3.53504	15.4279
-3.53474	15.5856
-3.53443	15.6422
-3.53413	15.4886
-3.53382	15.2823
-3.53351	14.6474
-3.53321	13.9214
-3.5329	13.8938
-3.5326	14.2173
-3.53229	14.7911
-3.53199	15.5527
-3.53168	15.2706
-3.53138	15.8483
-3.53107	16.9403
-3.53077	17.3399
-3.53046	16.3947
-3.53016	16.3777
-3.52985	16.9809
-3.52955	16.5852
-3.52924	15.8638
-3.52894	15.6175
-3.52863	15.4638
-3.52833	16.4456
-3.52802	16.6165
-3.52772	16.5546
-3.52741	16.974
-3.52711	16.2044
-3.5268	15.2895
-3.5265	14.9752
-3.52619	14.0976
-3.52589	14.2079
-3.52558	14.6947
-3.52528	14.7545
-3.52497	16.0211
-3.52467	16.3782
-3.52436	15.49
-3.52406	14.9233
-3.52375	15.4316
-3.52345	15.8333
-3.52314	15.5318
-3.52284	15.2738
-3.52253	15.9219
-3.52223	15.2541
-3.52192	15.2159
-3.52162	14.9492
-3.52131	14.5792
-3.52101	14.4239
-3.5207	13.9709
-3.5204	14.5096
-3.52009	15.0119
-3.51979	15.3215
-3.51948	15.2323
-3.51918	14.6863
-3.51887	14.4918
-3.51857	14.4719
-3.51826	14.2402
-3.51796	14.8764
-3.51765	15.2009
-3.51735	14.8822
-3.51704	15.6576
-3.51674	16.0909
-3.51643	16.1776
-3.51613	16.8757
-3.51582	16.6827
-3.51552	16.3382
-3.51521	16.4804
-3.51491	15.4384
-3.5146	14.571
-3.5143	14.4508
-3.51399	14.2149
-3.51369	14.5483
-3.51338	14.4737
-3.51308	14.7702
-3.51277	15.4246
-3.51247	15.7674
-3.51216	16.6531
-3.51186	16.376
-3.51155	16.1689
-3.51125	15.9908
-3.51094	15.376
-3.51064	15.3588
-3.51033	15.646
-3.51003	14.7743
-3.50972	14.7711
-3.50942	15.0332
-3.50911	14.7942
-3.50881	14.7893
-3.5085	14.8391
-3.5082	14.1605
-3.50789	13.7164
-3.50759	14.0704
-3.50728	15.1519
-3.50698	14.8534
-3.50667	14.5791
-3.50637	14.243
-3.50606	14.1414
-3.50576	14.8388
-3.50545	15.3693
-3.50515	15.2736
-3.50484	15.6524
-3.50453	16.7263
-3.50423	16.4676
-3.50392	16.312
-3.50362	16.4447
-3.50331	16.2251
-3.50301	16.1173
-3.5027	16.9937
-3.5024	16.7321
-3.50209	15.3339
-3.50179	15.2761
-3.50148	15.9491
-3.50118	16.0137
-3.50087	15.9076
-3.50057	15.7263
-3.50026	14.918
-3.49996	14.0583
-3.49965	13.8339
-3.49935	14.0291
-3.49904	14.0302
-3.49874	13.7056
-3.49843	14.7957
-3.49813	15.6316
-3.49782	14.8868
-3.49752	14.2082
-3.49721	14.7205
-3.49691	14.8474
-3.4966	14.892
-3.4963	15.1093
-3.49599	15.1753
-3.49569	14.5546
-3.49538	14.1948
-3.49508	14.2425
-3.49477	14.3216
-3.49447	14.0468
-3.49416	13.8588
-3.49386	14.4483
-3.49355	14.3858
-3.49325	14.667
-3.49294	15.0622
-3.49264	14.6814
-3.49233	14.7294
-3.49203	15.0178
-3.49172	14.6785
-3.49142	15.0261
-3.49111	15.1975
-3.49081	15.5298
-3.4905	14.9296
-3.4902	14.7778
-3.48989	15.5393
-3.48959	15.028
-3.48928	15.4092
-3.48898	15.8802
-3.48867	15.5078
-3.48837	15.3018
-3.48806	15.1829
-3.48776	14.5667
-3.48745	13.8256
-3.48715	14.197
-3.48684	15.0499
-3.48654	15.4799
-3.48623	14.6529
-3.48593	13.7183
-3.48562	14.2741
-3.48532	15.1185
-3.48501	14.7528
-3.48471	15.4357
-3.4844	15.8456
-3.4841	15.3501
-3.48379	15.2647
-3.48349	15.5683
-3.48318	15.907
-3.48288	16.6506
-3.48257	16.2913
-3.48227	15.1721
-3.48196	15.0063
-3.48166	15.795
-3.48135	16.6182
-3.48105	15.9522
-3.48074	14.9998
-3.48044	15.2478
-3.48013	15.0371
-3.47983	15.4012
-3.47952	15.2489
-3.47922	15.5547
-3.47891	16.0401
-3.47861	16.6416
-3.4783	15.6977
-3.478	15.5211
-3.47769	16.6659
-3.47739	16.2843
-3.47708	15.2488
-3.47678	15.1685
-3.47647	15.3223
-3.47617	15.2537
-3.47586	14.9227
-3.47556	15.1938
-3.47525	15.3816
-3.47494	14.4734
-3.47464	14.5476
-3.47433	14.9233
-3.47403	14.9736
-3.47372	14.6941
-3.47342	15.0892
-3.47311	15.8804
-3.47281	16.0629
-3.4725	16.4193
-3.4722	16.3405
-3.47189	15.8639
-3.47159	16.103
-3.47128	17.2706
-3.47098	17.8813
-3.47067	17.0664
-3.47037	15.8864
-3.47006	15.0096
-3.46976	13.5887
-3.46945	13.3566
-3.46915	14.4725
-3.46884	15.7672
-3.46854	15.661
-3.46823	14.9871
-3.46793	15.5795
-3.46762	15.6141
-3.46732	15.4683
-3.46701	15.8019
-3.46671	16.4301
-3.4664	16.3221
-3.4661	15.8314
-3.46579	15.9364
-3.46549	15.942
-3.46518	16.4624
-3.46488	16.1796
-3.46457	15.1485
-3.46427	14.7653
-3.46396	15.0853
-3.46366	16.4221
-3.46335	16.8152
-3.46305	15.9386
-3.46274	16.5307
-3.46244	16.4013
-3.46213	16.2662
-3.46183	15.9445
-3.46152	14.7572
-3.46122	13.4176
-3.46091	13.3363
-3.46061	13.7445
-3.4603	13.7964
-3.46	14.3799
-3.45969	15.0448
-3.45939	15.6302
-3.45908	16.2508
-3.45878	15.6587
-3.45847	14.4443
-3.45817	14.1378
-3.45786	14.0258
-3.45756	14.7956
-3.45725	16.6251
-3.45695	16.0246
-3.45664	15.2396
-3.45634	15.8626
-3.45603	15.5112
-3.45573	15.4507
-3.45542	16.4672
-3.45512	17.2455
-3.45481	16.8235
-3.45451	16.3741
-3.4542	15.4287
-3.4539	15.0502
-3.45359	15.0028
-3.45329	15.1234
-3.45298	14.1015
-3.45268	14.4706
-3.45237	14.5143
-3.45207	14.8094
-3.45176	15.3403
-3.45146	15.3141
-3.45115	15.244
-3.45085	14.7285
-3.45054	15.2355
-3.45024	15.1556
-3.44993	14.4119
-3.44963	15.0963
-3.44932	15.4806
-3.44902	16.3214
-3.44871	17.0039
-3.44841	16.8638
-3.4481	16.1548
-3.4478	15.1575
-3.44749	15.3349
-3.44719	15.8486
-3.44688	15.955
-3.44658	16.1926
-3.44627	16.2949
-3.44597	16.7824
-3.44566	17.2968
-3.44535	16.2049
-3.44505	14.9117
-3.44474	14.7409
-3.44444	15.9061
-3.44413	16.0266
-3.44383	15.3324
-3.44352	15.2151
-3.44322	15.2796
-3.44291	15.8648
-3.44261	15.9733
-3.4423	16.2503
-3.442	15.7656
-3.44169	15.6679
-3.44139	15.4822
-3.44108	15.3427
-3.44078	14.5435
-3.44047	12.7912
-3.44017	12.7291
-3.43986	12.9638
-3.43956	14.4249
-3.43925	15.2308
-3.43895	15.5744
-3.43864	15.7995
-3.43834	15.864
-3.43803	16.1344
-3.43773	15.9219
-3.43742	16.2756
-3.43712	15.8737
-3.43681	15.4345
-3.43651	14.0967
-3.4362	13.7691
-3.4359	14.4074
-3.43559	14.3041
-3.43529	14.1558
-3.43498	14.5534
-3.43468	15.7107
-3.43437	15.9471
-3.43407	15.2512
-3.43376	13.8319
-3.43346	13.6513
-3.43315	13.703
-3.43285	14.3686
-3.43254	14.959
-3.43224	14.3993
-3.43193	14.796
-3.43163	14.94
-3.43132	13.9394
-3.43102	13.5345
-3.43071	14.1686
-3.43041	15.3036
-3.4301	15.6443
-3.4298	16.055
-3.42949	15.7173
-3.42919	14.6368
-3.42888	14.0742
-3.42858	15.2032
-3.42827	16.7014
-3.42797	16.8559
-3.42766	15.5018
-3.42736	15.6613
-3.42705	15.4579
-3.42675	15.3764
-3.42644	15.4696
-3.42614	15.486
-3.42583	15.3598
-3.42553	15.2829
-3.42522	15.0269
-3.42492	14.5277
-3.42461	14.9099
-3.42431	14.811
-3.424	15.1199
-3.4237	16.5947
-3.42339	17.1575
-3.42309	16.9032
-3.42278	16.6649
-3.42248	16.8194
-3.42217	15.6973
-3.42187	15.5478
-3.42156	15.4295
-3.42126	14.4489
-3.42095	14.4666
-3.42065	14.5886
-3.42034	14.1165
-3.42004	14.0001
-3.41973	14.2958
-3.41943	14.1286
-3.41912	13.7001
-3.41882	14.2533
-3.41851	14.843
-3.41821	14.9818
-3.4179	14.9683
-3.4176	14.812
-3.41729	15.0454
-3.41699	14.9739
-3.41668	15.0274
-3.41638	14.6171
-3.41607	14.625
-3.41576	14.4994
-3.41546	14.037
-3.41515	14.2351
-3.41485	14.7651
-3.41454	15.1295
-3.41424	16.0445
-3.41393	16.2718
-3.41363	15.5129
-3.41332	15.2529
-3.41302	15.2561
-3.41271	14.555
-3.41241	14.5042
-3.4121	14.3017
-3.4118	14.1337
-3.41149	14.841
-3.41119	14.3112
-3.41088	14.0268
-3.41058	14.9875
-3.41027	14.6241
-3.40997	13.8628
-3.40966	13.504
-3.40936	15.0342
-3.40905	15.2979
-3.40875	14.7818
-3.40844	13.7214
-3.40814	14.1894
-3.40783	15.0945
-3.40753	15.3928
-3.40722	15.679
-3.40692	15.5428
-3.40661	15.0985
-3.40631	14.839
-3.406	14.7024
-3.4057	15.2588
-3.40539	15.3342
-3.40509	14.9799
-3.40478	14.8466
-3.40448	15.5312
-3.40417	15.3567
-3.40387	15.1416
-3.40356	14.8241
-3.40326	13.8663
-3.40295	14.3995
-3.40265	15.52
-3.40234	15.7987
-3.40204	16.1271
-3.40173	16.0449
-3.40143	16.0293
-3.40112	16.6682
-3.40082	16.8264
-3.40051	15.6845
-3.40021	14.6536
-3.3999	14.1562
-3.3996	13.8104
-3.39929	13.6996
-3.39899	13.7735
-3.39868	14.0218
-3.39838	13.9278
-3.39807	14.5015
-3.39777	15.2578
-3.39746	15.9591
-3.39716	16.5695
-3.39685	16.1748
-3.39655	16.3526
-3.39624	17.2681
-3.39594	16.2992
-3.39563	15.3262
-3.39533	15.0598
-3.39502	14.8708
-3.39472	16.4035
-3.39441	17.471
-3.39411	16.9033
-3.3938	16.5249
-3.3935	15.7561
-3.39319	15.8439
-3.39289	14.7497
-3.39258	14.0339
-3.39228	14.4354
-3.39197	15.0709
-3.39167	15.7116
-3.39136	16.2014
-3.39106	16.2089
-3.39075	16.3519
-3.39045	16.0344
-3.39014	15.5175
-3.38984	15.2098
-3.38953	15.3003
-3.38923	16.2525
-3.38892	16.8654
-3.38862	16.204
-3.38831	15.4501
-3.38801	15.2877
-3.3877	15.3347
-3.3874	16.8639
-3.38709	17.7339
-3.38678	16.3546
-3.38648	15.9069
-3.38617	16.8781
-3.38587	16.9389
-3.38556	16.5779
-3.38526	15.7891
-3.38495	15.9331
-3.38465	16.2882
-3.38434	16.1717
-3.38404	16.9683
-3.38373	16.1855
-3.38343	15.1682
-3.38312	14.9767
-3.38282	15.1238
-3.38251	15.0264
-3.38221	15.1535
-3.3819	15.1437
-3.3816	15.0428
-3.38129	14.9599
-3.38099	14.4262
-3.38068	13.6885
-3.38038	14.1092
-3.38007	14.3968
-3.37977	13.9258
-3.37946	14.212
-3.37916	14.4472
-3.37885	14.5911
-3.37855	14.7211
-3.37824	15.1951
-3.37794	15.8755
-3.37763	15.0914
-3.37733	13.7312
-3.37702	14.0311
-3.37672	14.3222
-3.37641	15.5498
-3.37611	16.4898
-3.3758	16.8431
-3.3755	16.7309
-3.37519	16.051
-3.37489	16.0562
-3.37458	16.2885
-3.37428	16.2772
-3.37397	16.5028
-3.37367	16.6845
-3.37336	16.5151
-3.37306	15.2902
-3.37275	15.4753
-3.37245	16.0674
-3.37214	15.9083
-3.37184	15.2993
-3.37153	15.3559
-3.37123	15.2334
-3.37092	14.5096
-3.37062	14.1002
-3.37031	14.2585
-3.37001	14.9607
-3.3697	15.5127
-3.3694	15.5977
-3.36909	16.1467
-3.36879	15.66
-3.36848	15.443
-3.36818	14.9354
-3.36787	14.5168
-3.36757	14.622
-3.36726	13.6269
-3.36696	13.3683
-3.36665	14.1287
-3.36635	15.0544
-3.36604	15.2991
-3.36574	14.6714
-3.36543	15.2286
-3.36513	15.8711
-3.36482	15.8421
-3.36452	14.7691
-3.36421	13.2372
-3.36391	13.396
-3.3636	15.0336
-3.3633	15.6289
-3.36299	16.3488
-3.36269	17.1023
-3.36238	16.55
-3.36208	15.8023
-3.36177	15.1417
-3.36147	14.5159
-3.36116	13.8905
-3.36086	14.195
-3.36055	13.8678
-3.36025	14.4024
-3.35994	14.9439
-3.35964	15.4691
-3.35933	15.8873
-3.35903	15.2652
-3.35872	15.28
-3.35842	15.5851
-3.35811	15.3661
-3.35781	14.974
-3.3575	15.6301
-3.35719	15.6511
-3.35689	15.5983
-3.35658	15.9911
-3.35628	15.955
-3.35597	15.591
-3.35567	15.4579
-3.35536	15.5975
-3.35506	15.7309
-3.35475	15.8729
-3.35445	16.0803
-3.35414	15.4831
-3.35384	15.7469
-3.35353	15.3605
-3.35323	14.0543
-3.35292	14.1791
-3.35262	15.5687
-3.35231	15.6035
-3.35201	14.7495
-3.3517	13.5013
-3.3514	14.1257
-3.35109	15.009
-3.35079	14.9127
-3.35048	16.098
-3.35018	16.944
-3.34987	17.0429
-3.34957	16.3927
-3.34926	15.6985
-3.34896	15.1774
-3.34865	15.2226
-3.34835	15.3921
-3.34804	15.7678
-3.34774	16.0078
-3.34743	15.6181
-3.34713	15.2999
-3.34682	14.5832
-3.34652	14.4557
-3.34621	13.8419
-3.34591	13.611
-3.3456	14.3748
-3.3453	15.4051
-3.34499	15.6562
-3.34469	14.9642
-3.34438	14.4549
-3.34408	14.9606
-3.34377	15.1609
-3.34347	15.1928
-3.34316	15.2922
-3.34286	15.6187
-3.34255	15.5368
-3.34225	15.5613
-3.34194	16.3144
-3.34164	16.2728
-3.34133	16.1625
-3.34103	16.0387
-3.34072	15.3938
-3.34042	14.1846
-3.34011	13.7572
-3.33981	14.0029
-3.3395	13.4248
-3.3392	14.5225
-3.33889	15.1601
-3.33859	14.9395
-3.33828	14.6824
-3.33798	14.0176
-3.33767	15.4082
-3.33737	15.4668
-3.33706	15.7513
-3.33676	15.7928
-3.33645	16.036
-3.33615	16.6452
-3.33584	16.8242
-3.33554	16.6246
-3.33523	15.8969
-3.33493	15.3967
-3.33462	15.0513
-3.33432	14.5048
-3.33401	14.4788
-3.33371	14.3941
-3.3334	14.8971
-3.3331	15.4514
-3.33279	15.3028
-3.33249	15.6573
-3.33218	15.894
-3.33188	15.7476
-3.33157	16.3135
-3.33127	16.396
-3.33096	15.0525
-3.33066	14.5844
-3.33035	15.6984
-3.33005	15.9415
-3.32974	15.6584
-3.32944	16.5673
-3.32913	16.92
-3.32883	16.8453
-3.32852	17.1862
-3.32822	17.361
-3.32791	17.5139
-3.3276	17.3653
-3.3273	16.6061
-3.32699	16.711
-3.32669	15.1991
-3.32638	15.0285
-3.32608	16.2699
-3.32577	16.6627
-3.32547	17.1562
-3.32516	17.3884
-3.32486	17.187
-3.32455	15.9472
-3.32425	14.7659
-3.32394	14.267
-3.32364	14.5498
-3.32333	14.5859
-3.32303	15.1225
-3.32272	14.9261
-3.32242	14.9578
-3.32211	15.0996
-3.32181	15.9238
-3.3215	16.6653
-3.3212	17.0391
-3.32089	17.0609
-3.32059	17.2092
-3.32028	16.2404
-3.31998	15.856
-3.31967	15.7206
-3.31937	15.1273
-3.31906	15.8374
-3.31876	16.1594
-3.31845	16.2782
-3.31815	15.6788
-3.31784	14.7825
-3.31754	14.543
-3.31723	14.6688
-3.31693	14.1205
-3.31662	13.7576
-3.31632	14.424
-3.31601	15.2713
-3.31571	14.7967
-3.3154	14.0303
-3.3151	14.5749
-3.31479	15.1182
-3.31449	15.4984
-3.31418	14.9068
-3.31388	13.8362
-3.31357	13.4701
-3.31327	13.572
-3.31296	13.872
-3.31266	14.5538
-3.31235	15.0118
-3.31205	15.3314
-3.31174	15.2175
-3.31144	14.6228
-3.31113	15.2852
-3.31083	15.6011
-3.31052	15.5966
-3.31022	15.5853
-3.30991	15.8869
-3.30961	15.9119
-3.3093	16.1642
-3.309	15.751
-3.30869	16.0083
-3.30839	16.2917
-3.30808	14.5941
-3.30778	13.0842
-3.30747	13.3707
-3.30717	14.2155
-3.30686	14.3976
-3.30656	13.1207
-3.30625	12.8126
-3.30595	13.707
-3.30564	13.6438
-3.30534	13.7805
-3.30503	14.4452
-3.30473	15.4305
-3.30442	15.2719
-3.30412	14.2155
-3.30381	13.8963
-3.30351	14.3205
-3.3032	15.0871
-3.3029	15.6527
-3.30259	15.0713
-3.30229	15.5366
-3.30198	15.77
-3.30168	15.5763
-3.30137	15.551
-3.30107	16.0518
-3.30076	17.068
-3.30046	16.7828
-3.30015	16.502
-3.29985	16.2902
-3.29954	16.5752
-3.29924	16.1684
-3.29893	15.7657
-3.29862	15.4667
-3.29832	15.7975
-3.29801	16.0518
-3.29771	16.3767
-3.2974	15.5898
-3.2971	14.0195
-3.29679	13.7704
-3.29649	13.585
-3.29618	14.5464
-3.29588	14.5828
-3.29557	14.3081
-3.29527	14.3252
-3.29496	14.9643
-3.29466	15.4435
-3.29435	15.394
-3.29405	15.3107
-3.29374	15.295
-3.29344	15.5908
-3.29313	16.4949
-3.29283	16.1678
-3.29252	15.6455
-3.29222	14.8401
-3.29191	14.5417
-3.29161	14.1239
-3.2913	14.0367
-3.291	14.2735
-3.29069	14.3031
-3.29039	14.7341
-3.29008	14.9748
-3.28978	15.5355
-3.28947	15.4065
-3.28917	15.2898
-3.28886	15.473
-3.28856	16.4436
-3.28825	16.9723
-3.28795	16.4544
-3.28764	15.5233
-3.28734	14.1485
-3.28703	13.7348
-3.28673	14.9947
-3.28642	16.1287
-3.28612	15.955
-3.28581	16.1924
-3.28551	16.7814
-3.2852	16.7562
-3.2849	16.3315
-3.28459	15.509
-3.28429	15.9472
-3.28398	16.791
-3.28368	16.7642
-3.28337	16.903
-3.28307	17.13
-3.28276	16.0751
-3.28246	14.7481
-3.28215	14.5418
-3.28185	15.4662
-3.28154	16.1575
-3.28124	15.7617
-3.28093	15.1986
-3.28063	15.5419
-3.28032	15.1184
-3.28002	15.2745
-3.27971	15.3328
-3.27941	14.4688
-3.2791	13.8103
-3.2788	14.994
-3.27849	15.3442
-3.27819	14.8274
-3.27788	15.6613
-3.27758	16.272
-3.27727	15.8417
-3.27697	15.6859
-3.27666	16.7898
-3.27636	16.9371
-3.27605	17.1849
-3.27575	16.5175
-3.27544	15.3118
-3.27514	14.9929
-3.27483	15.3751
-3.27453	15.9603
-3.27422	16.7
-3.27392	16.6174
-3.27361	15.4077
-3.27331	15.6844
-3.273	15.2763
-3.2727	15.2248
-3.27239	15.443
-3.27209	15.2038
-3.27178	14.3046
-3.27148	14.0016
-3.27117	15.0925
-3.27087	15.0325
-3.27056	14.7407
-3.27026	14.4778
-3.26995	14.6265
-3.26965	15.0974
-3.26934	15.9997
-3.26903	15.934
-3.26873	15.5633
-3.26842	15.241
-3.26812	14.4912
-3.26781	14.6594
-3.26751	15.0736
-3.2672	15.1131
-3.2669	15.5675
-3.26659	15.5381
-3.26629	15.6809
-3.26598	14.8695
-3.26568	14.4529
-3.26537	14.4509
-3.26507	15.3062
-3.26476	17.1298
-3.26446	18.1179
-3.26415	17.7885
-3.26385	16.6133
-3.26354	15.5513
-3.26324	15.5006
-3.26293	15.0842
-3.26263	14.4727
-3.26232	13.854
-3.26202	13.7682
-3.26171	13.7877
-3.26141	14.3103
-3.2611	14.7898
-3.2608	14.9146
-3.26049	16.0815
-3.26019	16.9859
-3.25988	15.1147
-3.25958	13.9395
-3.25927	14.3774
-3.25897	14.2543
-3.25866	15.1853
-3.25836	15.0468
-3.25805	14.1671
-3.25775	15.2478
-3.25744	15.1174
-3.25714	14.7185
-3.25683	15.7751
-3.25653	16.1254
-3.25622	15.2431
-3.25592	14.3651
-3.25561	14.5658
-3.25531	15.0586
-3.255	15.2353
-3.2547	14.5186
-3.25439	14.2843
-3.25409	13.9468
-3.25378	14.2038
-3.25348	14.4463
-3.25317	14.4963
-3.25287	14.6816
-3.25256	14.7359
-3.25226	15.5681
-3.25195	15.6857
-3.25165	14.8431
-3.25134	14.7387
-3.25104	14.7679
-3.25073	15.0152
-3.25043	15.4266
-3.25012	15.2301
-3.24982	15.1284
-3.24951	14.8018
-3.24921	15.6918
-3.2489	15.5876
-3.2486	15.6269
-3.24829	15.9648
-3.24799	15.0947
-3.24768	14.4474
-3.24738	14.6407
-3.24707	14.3817
-3.24677	13.6227
-3.24646	14.0812
-3.24616	14.939
-3.24585	14.9042
-3.24555	14.8678
-3.24524	14.5958
-3.24494	15.2791
-3.24463	16.0363
-3.24433	16.4228
-3.24402	16.5724
-3.24372	15.6741
-3.24341	15.2169
-3.24311	14.9797
-3.2428	14.7334
-3.2425	14.322
-3.24219	13.8764
-3.24189	14.254
-3.24158	14.4701
-3.24128	14.8375
-3.24097	14.508
-3.24067	14.0556
-3.24036	13.9849
-3.24006	14.3661
-3.23975	15.2456
-3.23944	16.1792
-3.23914	16.1243
-3.23883	15.9596
-3.23853	16.0757
-3.23822	15.6772
-3.23792	15.3612
-3.23761	14.3038
-3.23731	13.8296
-3.237	13.654
-3.2367	14.1398
-3.23639	14.6159
-3.23609	15.6331
-3.23578	16.1365
-3.23548	14.9657
-3.23517	14.1501
-3.23487	14.3697
-3.23456	14.4165
-3.23426	14.7175
-3.23395	15.6237
-3.23365	15.905
-3.23334	16.0156
-3.23304	15.7282
-3.23273	14.7221
-3.23243	14.0249
-3.23212	14.5087
-3.23182	15.5149
-3.23151	16.3157
-3.23121	16.7898
-3.2309	16.5565
-3.2306	16.751
-3.23029	16.9803
-3.22999	16.5099
-3.22968	15.891
-3.22938	15.1777
-3.22907	15.5728
-3.22877	16.2513
-3.22846	16.2432
-3.22816	16.8813
-3.22785	16.7872
-3.22755	16.3114
-3.22724	16.5807
-3.22694	16.5634
-3.22663	15.6307
-3.22633	15.4701
-3.22602	15.8931
-3.22572	15.4988
-3.22541	15.9723
-3.22511	15.0036
-3.2248	14.1329
-3.2245	14.8182
-3.22419	14.9336
-3.22389	14.5858
-3.22358	14.2258
-3.22328	13.9384
-3.22297	13.9984
-3.22267	14.5188
-3.22236	15.5048
-3.22206	15.4222
-3.22175	15.3831
-3.22145	15.5185
-3.22114	14.9803
-3.22084	15.798
-3.22053	16.2043
-3.22023	16.2125
-3.21992	14.9995
-3.21962	15.1287
-3.21931	16.0907
-3.21901	16.6894
-3.2187	17.5802
-3.2184	17.5856
-3.21809	16.8411
-3.21779	17.8749
-3.21748	18.1326
-3.21718	17.6992
-3.21687	17.4348
-3.21657	17.2766
-3.21626	16.7904
-3.21596	16.2495
-3.21565	16.8847
-3.21535	15.8678
-3.21504	15.7935
-3.21474	16.2042
-3.21443	15.9455
-3.21413	15.4368
-3.21382	14.5098
-3.21352	14.6778
-3.21321	14.854
-3.21291	14.5066
-3.2126	14.9418
-3.2123	15.6698
-3.21199	16.194
-3.21169	16.0248
-3.21138	16.2689
-3.21108	16.1731
-3.21077	15.8966
[truncated: 63,536 more rows]
