# Supplementary material for: In vivo assembly enhanced binding effect augments tumor specific ferroptosis therapy
Source: Nat Commun. 2024 Jan 11;15:454. doi: 10.1038/s41467-023-44665-2 (PMC10784468; doi:10.1038/s41467-023-44665-2)
Supplement: Supplementary file 4 — Source Data [file 41467_2023_44665_MOESM4_ESM.zip › Source Data/Supplementary Figure 30/Supplementary Figure 30.xlsx]

## Sheet: Sheet1
PBS (pH=7.4)-Relative activity of GPX4			NGi-F-CAA (pH=7.4)-Relative activity of GPX4			Gi-F-SA (pH=7.4)-Relative activity of GPX4			Gi-F-CAA (pH=7.4)-Relative activity of GPX4			Gi-F-CAA (pH=6.5)-Relative activity of GPX4
#1	#2	#3	#1	#2	#3	#1	#2	#3	#1	#2	#3	#1	#2	#3
1.03	0.9	1.08	0.94	0.94	1	0.61	0.62	0.66	0.76	0.63	0.6	0.21	0.24	0.19
