# Supplementary material for: In vivo assembly enhanced binding effect augments tumor specific ferroptosis therapy
Source: Nat Commun. 2024 Jan 11;15:454. doi: 10.1038/s41467-023-44665-2 (PMC10784468; doi:10.1038/s41467-023-44665-2)
Supplement: Supplementary file 4 — Source Data [file 41467_2023_44665_MOESM4_ESM.zip › Source Data/Supplementary Figure 31/Supplementary Figure 31.xlsx]

## Sheet: Sheet1
PBS (pH=7.4)-Relative GSH levels			NGi-F-CAA (pH=7.4)-Relative GSH levels			Gi-F-SA (pH=7.4)-Relative GSH levels			Gi-F-CAA (pH=7.4)-Relative GSH levels			Gi-F-CAA (pH=6.5)-Relative GSH levels
#1	#2	#3	#1	#2	#3	#1	#2	#3	#1	#2	#3	#1	#2	#3
0.951	1.069	0.98	0.912	0.883	1.029	0.589	0.628	0.53	0.657	0.628	0.54	0.188	0.178	0.129
