# Supplementary material for: In vivo assembly enhanced binding effect augments tumor specific ferroptosis therapy
Source: Nat Commun. 2024 Jan 11;15:454. doi: 10.1038/s41467-023-44665-2 (PMC10784468; doi:10.1038/s41467-023-44665-2)
Supplement: Supplementary file 4 — Source Data [file 41467_2023_44665_MOESM4_ESM.zip › Source Data/Supplementary Figure 32/Supplementary Figure 32.xlsx]

## Sheet: Sheet1
PBS (pH=7.4)-Concentrations of Fe2+ ions (ng/104cells)			NGi-F-CAA (pH=7.4)-Concentrations of Fe2+ ions (ng/104cells)			Gi-F-SA (pH=7.4)-Concentrations of Fe2+ ions (ng/104cells)			Gi-F-CAA (pH=7.4)-Concentrations of Fe2+ ions (ng/104cells)			Gi-F-CAA (pH=6.5)-Concentrations of Fe2+ ions (ng/104cells)
#1	#2	#3	#1	#2	#3	#1	#2	#3	#1	#2	#3	#1	#2	#3
6.002	5.697	6.35	17.875	15.309	13.004	13.222	11.221	12.7	12.656	15.918	12.221	22.485	27.487	29.009
