# Supplementary material for: In vivo assembly enhanced binding effect augments tumor specific ferroptosis therapy
Source: Nat Commun. 2024 Jan 11;15:454. doi: 10.1038/s41467-023-44665-2 (PMC10784468; doi:10.1038/s41467-023-44665-2)
Supplement: Supplementary file 4 — Source Data [file 41467_2023_44665_MOESM4_ESM.zip › Source Data/Supplementary Figure 33/Supplementary Figure 33.xlsx]

## Sheet: Sheet1
PBS (pH=7.4)-Relative MDA levels			NGi-F-CAA (pH=7.4)-Relative MDA levels			Gi-F-SA (pH=7.4)-Relative MDA levels			Gi-F-CAA (pH=7.4)-Relative MDA levels			Gi-F-CAA (pH=6.5)-Relative MDA levels
#1	#2	#3	#1	#2	#3	#1	#2	#3	#1	#2	#3	#1	#2	#3
0.88	1.12	0.96	0.76	1.04	1.44	2.76	2.24	2	1.72	1.84	2.24	4.36	4.44	4.68
