# Supplementary material for: In vivo assembly enhanced binding effect augments tumor specific ferroptosis therapy
Source: Nat Commun. 2024 Jan 11;15:454. doi: 10.1038/s41467-023-44665-2 (PMC10784468; doi:10.1038/s41467-023-44665-2)
Supplement: Supplementary file 4 — Source Data [file 41467_2023_44665_MOESM4_ESM.zip › Source Data/Supplementary Figure 34/Supplementary Figure 34.xlsx]

## Sheet: Sheet1
	PBS-Tumor volume (mm3)								DOX-Tumor volume (mm3)
	mice 1	mice 2	mice 3	mice 4	mice 5	mice 6			mice 1	mice 2	mice 3	mice 4	mice 5	mice 6
0	113.23	118.69	107.4	99.06	95.04	105.04		0	109.57	114.17	106.62	100.44	106.87	94.1
2	168.69	182.57	162.06	134.09	142.2	152.27		2	158.79	139.31	131.75	144.91	187.27	152.33
4	215.94	236.66	223.91	179.69	203.39	231.34		4	220.58	176.22	165.05	192.96	239.33	204.77
6	272.77	307.2	310.31	226.64	285.12	342.53		6	301.46	229.91	223.63	214.69	306.35	286.41
8	352.44	359.13	388.32	289.5	361.05	519.59		8	376.86	283.37	296.7	268.83	401.56	373.17
10	477.19	589.3	505.15	344.34	452.29	650.04		10	487.29	359.53	383.23	357.21	481.79	472.64
12	573.47	789.77	630.58	414.94	583.39	810		12	567.54	493.9	499.6	443.74	602.64	558.85
14	741.84	986.59	795.08	545.87	732.72	991.97		14	689	667.62	726.97	577.6	737.13	656.23
16	875.91	1060.59	917.19	739.53	802.26	1095.47		16	773.37	795.03	889.39	707.17	852.94	730.11
18	1078.93	1288.44	1113.49	935.25	995.53	1315.82		18	975.57	999.04	1114.81	857.36	1045.69	834.72
20	1275.27	1468.63	1317.3	1107.28	1104.29	1450.77		20	1062.15	1119.62	1288.2	935.25	1180.43	908.85
	CPT-Tumor volume (mm3)								Gi-F-CAA-Tumor volume (mm3)
	mice 1	mice 2	mice 3	mice 4	mice 5	mice 6			mice 1	mice 2	mice 3	mice 4	mice 5	mice 6
0	109.99	121.89	98.35	121.41	93.08	99.21		0	108.02	106.73	102.33	112.33	108.41	95.36
2	160.13	163.47	166.38	134.56	143.95	198.36		2	117.06	116.19	120.07	147.51	120.82	110.15
4	218.13	214.51	203.28	162.55	177.89	239.8		4	154.35	145.36	146.48	176.19	142.38	127.01
6	271.72	308.29	276.89	195.58	203.47	296.75		6	187.02	161.65	169.37	219.79	188	157.13
8	322.4	392.21	321.21	248.82	234	357.43		8	229.51	197.19	214.23	244.9	225.4	197.15
10	423.77	524.95	431.27	352.1	303.61	486.78		10	262.3	247.33	241.84	257.1	275.28	223.74
12	530.94	643.37	556.7	446.12	405.81	611.05		12	340.29	294.03	312.97	297.54	348.77	274.55
14	665.61	787.06	658.48	547.51	475.81	697.08		14	457.47	359.11	375.16	327.06	418.21	331.79
16	812.27	971.97	813.51	656.73	561.12	856.68		16	510.19	415.02	454.68	390.5	482.7	404.64
18	913.84	1070.81	978.24	801.69	633.17	1045.28		18	637.66	506.26	545.74	448.05	608.4	507.49
20	1130.44	1300.25	1171.31	975.13	798.5	1193.78		20	735.37	603.66	616.96	514.22	695.33	574.17
