# Supplementary material for: In vivo assembly enhanced binding effect augments tumor specific ferroptosis therapy
Source: Nat Commun. 2024 Jan 11;15:454. doi: 10.1038/s41467-023-44665-2 (PMC10784468; doi:10.1038/s41467-023-44665-2)
Supplement: Supplementary file 4 — Source Data [file 41467_2023_44665_MOESM4_ESM.zip › Source Data/Supplementary Figure 35/Supplementary Figure 35.xlsx]

## Sheet: Sheet1
	PBS-Body weight (g)						Dox-Body weight (g)						CPT-Body weight (g)						Gi-F-CAA-Body weight (g)
Time (day)	mice 1	mice 2	mice 3	mice 4	mice 5	mice 6	mice 1	mice 2	mice 3	mice 4	mice 5	mice 6	mice 1	mice 2	mice 3	mice 4	mice 5	mice 6	mice 1	mice 2	mice 3	mice 4	mice 5	mice 6
0	20.9	19.2	20.7	20.7	21.8	20.2	21.5	21.1	20.6	20.8	20.6	20.7	20.8	20.5	21.1	21	21.3	21.5	21.3	21	19.2	20.8	21.1	19.4
2	19.7	20.1	19.8	21.2	20.8	20.7	20.8	21.3	21.2	20.5	21.1	21.3	20.6	20.9	20.6	21.2	21.2	20.9	21.8	21.2	20.2	21.4	19.2	19
4	20.3	19.6	20.7	19.1	19.3	21	19.9	20.3	20.2	21.4	21.1	21.4	20.7	21.3	20.3	19.7	20.2	19.8	20	22	21.7	21.9	19	21.2
6	19.1	22	19.6	19.4	19.9	20.4	19.1	19.5	20.1	19.3	19.9	19.7	20.3	20.8	19.8	19.9	19.8	19.6	21.7	20.2	21.2	20.7	21.4	19.1
8	19.5	21.3	21.1	19.4	21.9	19.9	18.8	18.9	19.8	18.8	19.7	19.2	19.7	18.8	19.1	19.1	19.1	18.7	21.2	19.5	20.8	20.7	19.6	21.9
10	19.5	19	20.7	19.8	21.4	19.8	19	19.6	20	19.6	20.1	19.7	19.7	18.8	18.7	18.7	19.4	19.2	21	21	21.9	21	19.7	21.5
12	20.3	19	19.9	19.6	21.4	20.4	18.2	19	19.1	19.3	19.7	19.4	18.1	18.5	18.1	17.3	18.4	17.4	21	20.2	20.2	20.4	19.3	19.2
14	21.9	20	19.1	20.2	19	20.9	18.5	19.3	19.3	18.9	19.6	19.1	17.9	17.8	17.4	18.5	18.2	17.1	21.6	21.1	21.2	20.8	20.8	20.2
16	19.7	21.9	20.3	19.5	20.4	21.9	17.8	19.5	18.5	18.5	18.9	17.8	17.1	18.2	17.2	17.6	17.4	16.1	21.5	20.8	20.6	19.9	20.8	19.3
18	21.6	19.4	19.6	19.4	19.9	21.2	17.1	19.3	18.1	18.1	18.2	17.8	17.3	18.1	17.3	17.9	17.8	16.7	20.3	20.1	19.9	20.8	20	21.7
20	21	21.7	19.9	20	20.1	21.1	17.8	19.1	18.1	17.7	18.5	17.4	16.1	17.4	15.8	17.1	16.5	16.8	21.2	20.6	20.9	20.7	20.5	21.2
