# Supplementary material for: In vivo assembly enhanced binding effect augments tumor specific ferroptosis therapy
Source: Nat Commun. 2024 Jan 11;15:454. doi: 10.1038/s41467-023-44665-2 (PMC10784468; doi:10.1038/s41467-023-44665-2)
Supplement: Supplementary file 4 — Source Data [file 41467_2023_44665_MOESM4_ESM.zip › Source Data/Supplementary Figure 37/Supplementary Figure 37.xlsx]

## Sheet: Sheet1
	PBS				Gi-F-CAA-8 mg/kg				Gi-F-CAA-12 mg/kg				Gi-F-CAA-16 mg/kg
	mice 1	mice 2	mice 3	mice 4	mice 1	mice 2	mice 3	mice 4	mice 1	mice 2	mice 3	mice 4	mice 1	mice 2	mice 3	mice 4
ALT (U/L)	61	63	56	63	62	60	56	63	61	63	60	60	57	56	64	59
AST (U/L)	188	192	185	183	183	184	193	180	192	191	190	190	182	188	180	193
ALP (U/L)	155	152	148	157	152	159	145	159	150	145	153	146	150	145	148	146
BUN (mmol/L)	14.22	14.12	12.97	13.69	13.2	14.42	13.94	13.15	13.27	13.11	12.9	13.29	14.18	13.21	12.87	12.98
CREA (μmol/L)	29.8	31.5	29.8	31.2	30.8	28.8	31.6	31	30	28.5	30.6	29.9	31.7	29.4	28.9	32.5
