# Supplementary material for: In vivo assembly enhanced binding effect augments tumor specific ferroptosis therapy
Source: Nat Commun. 2024 Jan 11;15:454. doi: 10.1038/s41467-023-44665-2 (PMC10784468; doi:10.1038/s41467-023-44665-2)
Supplement: Supplementary file 4 — Source Data [file 41467_2023_44665_MOESM4_ESM.zip › Source Data/Supplementary Figure 38/Supplementary Figure 38.xlsx]

## Sheet: Sheet1
	PBS				Gi-F-CAA-8 mg/kg				Gi-F-CAA-12 mg/kg				Gi-F-CAA-16 mg/kg
	mice 1	mice 2	mice 3	mice 4	mice 1	mice 2	mice 3	mice 4	mice 1	mice 2	mice 3	mice 4	mice 1	mice 2	mice 3	mice 4
RBC (1012/L)	9.1	9.9	9.6	10.8	10.6	10.1	9	10	9	9.3	10	10.1	9.6	10.5	10.6	9.8
WBC (109/L)	1.5	1.8	2.1	1.9	1.8	1.5	1.7	2	1.9	1.6	1.9	2.1	2	1.5	1.9	1.9
PLT (109/L)	1044	1067	998	1247	985	1198	1073	1117	991	1110	1144	1087	1194	984	1087	1072
HGB (g/dL)	15.9	15.6	16.4	15.7	15.7	15.4	15.9	15.3	15.2	15.4	15.6	16.4	15.7	15.3	15.1	15
NEUT (109/L)	0.4	0.3	0.4	0.4	0.4	0.3	0.3	0.4	0.4	0.3	0.3	0.3	0.4	0.3	0.3	0.4
