# Supplementary material for: In vivo assembly enhanced binding effect augments tumor specific ferroptosis therapy
Source: Nat Commun. 2024 Jan 11;15:454. doi: 10.1038/s41467-023-44665-2 (PMC10784468; doi:10.1038/s41467-023-44665-2)
Supplement: Supplementary file 4 — Source Data [file 41467_2023_44665_MOESM4_ESM.zip › Source Data/Supplementary Figure 4/Supplementary Figure 4.xlsx]

## Sheet: Sheet1
	Gi-F-CAA	Gi-CAA
200	0.72	0.428
200.5	0.719	0.427
201	0.717	0.426
201.5	0.713	0.424
202	0.725	0.427
202.5	0.723	0.435
203	0.725	0.434
203.5	0.733	0.434
204	0.738	0.437
204.5	0.733	0.433
205	0.731	0.429
205.5	0.738	0.432
206	0.737	0.44
206.5	0.743	0.441
207	0.752	0.44
207.5	0.762	0.445
208	0.764	0.443
208.5	0.774	0.442
209	0.769	0.449
209.5	0.771	0.456
210	0.777	0.457
210.5	0.785	0.47
211	0.785	0.468
211.5	0.794	0.474
212	0.8	0.471
212.5	0.803	0.482
213	0.806	0.481
213.5	0.812	0.484
214	0.811	0.476
214.5	0.806	0.485
215	0.81	0.478
215.5	0.807	0.474
216	0.802	0.474
216.5	0.812	0.476
217	0.822	0.471
217.5	0.821	0.473
218	0.822	0.477
218.5	0.83	0.48
219	0.831	0.481
219.5	0.829	0.486
220	0.828	0.479
220.5	0.833	0.482
221	0.834	0.483
221.5	0.829	0.487
222	0.829	0.486
222.5	0.828	0.493
223	0.834	0.497
223.5	0.841	0.498
224	0.851	0.494
224.5	0.851	0.498
225	0.852	0.497
225.5	0.849	0.496
226	0.843	0.5
226.5	0.84	0.503
227	0.845	0.506
227.5	0.854	0.511
228	0.852	0.509
228.5	0.859	0.504
229	0.864	0.507
229.5	0.864	0.508
230	0.86	0.51
230.5	0.863	0.51
231	0.862	0.51
231.5	0.868	0.508
232	0.871	0.506
232.5	0.879	0.504
233	0.886	0.508
233.5	0.89	0.516
234	0.886	0.526
234.5	0.889	0.523
235	0.89	0.526
235.5	0.888	0.527
236	0.892	0.526
236.5	0.891	0.518
237	0.896	0.522
237.5	0.898	0.525
238	0.903	0.524
238.5	0.908	0.529
239	0.918	0.537
239.5	0.921	0.54
240	0.928	0.542
240.5	0.931	0.543
241	0.931	0.545
241.5	0.933	0.542
242	0.934	0.542
242.5	0.937	0.536
243	0.945	0.54
243.5	0.945	0.535
244	0.951	0.537
244.5	0.958	0.54
245	0.961	0.546
245.5	0.961	0.549
246	0.972	0.552
246.5	0.979	0.555
247	0.987	0.561
247.5	0.993	0.567
248	1.002	0.568
248.5	1.002	0.574
249	1.01	0.575
249.5	1.009	0.572
250	1.015	0.571
250.5	1.022	0.574
251	1.029	0.574
251.5	1.027	0.582
252	1.034	0.59
252.5	1.039	0.593
253	1.047	0.596
253.5	1.06	0.595
254	1.067	0.598
254.5	1.078	0.595
255	1.093	0.599
255.5	1.099	0.6
256	1.101	0.605
256.5	1.111	0.602
257	1.122	0.606
257.5	1.12	0.609
258	1.133	0.61
258.5	1.157	0.613
259	1.183	0.621
259.5	1.23	0.634
260	1.318	0.649
260.5	1.437	0.675
261	1.598	0.704
261.5	1.794	0.731
262	2.015	0.753
262.5	2.231	0.773
263	2.434	0.783
263.5	2.612	0.789
264	2.778	0.791
264.5	2.907	0.791
265	3.021	0.79
265.5	3.114	0.789
266	3.19	0.787
266.5	3.242	0.785
267	3.289	0.783
267.5	3.318	0.781
268	3.346	0.78
268.5	3.362	0.778
269	3.382	0.777
269.5	3.387	0.775
270	3.396	0.774
270.5	3.392	0.773
271	3.399	0.771
271.5	3.393	0.77
272	3.396	0.769
272.5	3.393	0.767
273	3.396	0.766
273.5	3.389	0.765
274	3.389	0.764
274.5	3.382	0.763
275	3.379	0.763
275.5	3.371	0.762
276	3.368	0.762
276.5	3.362	0.761
277	3.36	0.761
277.5	3.352	0.761
278	3.352	0.761
278.5	3.346	0.761
279	3.344	0.762
279.5	3.335	0.762
280	3.335	0.762
280.5	3.325	0.763
281	3.324	0.763
281.5	3.315	0.764
282	3.315	0.765
282.5	3.307	0.766
283	3.307	0.767
283.5	3.299	0.768
284	3.299	0.769
284.5	3.291	0.77
285	3.287	0.771
285.5	3.28	0.772
286	3.28	0.774
286.5	3.273	0.775
287	3.273	0.776
287.5	3.27	0.777
288	3.271	0.779
288.5	3.265	0.78
289	3.268	0.781
289.5	3.261	0.783
290	3.261	0.784
290.5	3.257	0.785
291	3.259	0.786
291.5	3.254	0.787
292	3.257	0.788
292.5	3.255	0.789
293	3.256	0.79
293.5	3.25	0.79
294	3.25	0.791
294.5	3.245	0.792
295	3.246	0.792
295.5	3.241	0.793
296	3.243	0.793
296.5	3.238	0.794
297	3.24	0.794
297.5	3.236	0.794
298	3.24	0.795
298.5	3.239	0.795
299	3.244	0.795
299.5	3.241	0.793
300	3.247	0.791
300.5	3.245	0.788
301	3.249	0.786
301.5	3.244	0.784
302	3.249	0.785
302.5	3.249	0.785
303	3.253	0.786
303.5	3.251	0.787
304	3.259	0.787
304.5	3.263	0.79
305	3.274	0.793
305.5	3.278	0.795
306	3.293	0.798
306.5	3.298	0.8
307	3.305	0.801
307.5	3.305	0.801
308	3.314	0.802
308.5	3.31	0.802
309	3.319	0.803
309.5	3.315	0.803
310	3.318	0.803
310.5	3.316	0.804
311	3.325	0.804
311.5	3.317	0.804
312	3.322	0.805
312.5	3.317	0.805
313	3.322	0.805
313.5	3.314	0.806
314	3.322	0.806
314.5	3.317	0.806
315	3.323	0.805
315.5	3.313	0.805
316	3.318	0.805
316.5	3.306	0.805
317	3.308	0.805
317.5	3.297	0.805
318	3.295	0.804
318.5	3.279	0.804
319	3.276	0.803
319.5	3.263	0.802
320	3.259	0.801
320.5	3.245	0.8
321	3.241	0.799
321.5	3.226	0.797
322	3.217	0.796
322.5	3.197	0.794
323	3.186	0.792
323.5	3.164	0.79
324	3.152	0.788
324.5	3.129	0.786
325	3.115	0.783
325.5	3.092	0.78
326	3.079	0.777
326.5	3.056	0.774
327	3.042	0.771
327.5	3.02	0.768
328	3.007	0.764
328.5	2.985	0.76
329	2.969	0.756
329.5	2.947	0.752
330	2.932	0.748
330.5	2.91	0.744
331	2.896	0.739
331.5	2.875	0.735
332	2.86	0.731
332.5	2.84	0.726
333	2.826	0.722
333.5	2.808	0.717
334	2.794	0.713
334.5	2.777	0.708
335	2.764	0.704
335.5	2.748	0.699
336	2.736	0.695
336.5	2.722	0.691
337	2.711	0.687
337.5	2.698	0.683
338	2.689	0.68
338.5	2.678	0.676
339	2.671	0.673
339.5	2.661	0.67
340	2.656	0.667
340.5	2.647	0.665
341	2.643	0.663
341.5	2.637	0.661
342	2.634	0.659
342.5	2.629	0.658
343	2.628	0.656
343.5	2.625	0.655
344	2.627	0.654
344.5	2.626	0.654
345	2.628	0.653
345.5	2.628	0.653
346	2.631	0.653
346.5	2.632	0.653
347	2.637	0.653
347.5	2.64	0.654
348	2.645	0.654
348.5	2.649	0.655
349	2.655	0.656
349.5	2.659	0.657
350	2.667	0.657
350.5	2.672	0.658
351	2.681	0.659
351.5	2.687	0.66
352	2.696	0.661
352.5	2.703	0.662
353	2.712	0.663
353.5	2.718	0.664
354	2.727	0.665
354.5	2.733	0.666
355	2.742	0.667
355.5	2.747	0.668
356	2.756	0.669
356.5	2.76	0.67
357	2.766	0.671
357.5	2.771	0.672
358	2.778	0.673
358.5	2.781	0.674
359	2.788	0.675
359.5	2.792	0.677
360	2.798	0.678
360.5	2.799	0.679
361	2.805	0.68
361.5	2.805	0.681
362	2.808	0.682
362.5	2.808	0.683
363	2.81	0.684
363.5	2.808	0.684
364	2.81	0.685
364.5	2.808	0.686
365	2.808	0.686
365.5	2.804	0.686
366	2.802	0.686
366.5	2.796	0.685
367	2.794	0.685
367.5	2.789	0.684
368	2.786	0.684
368.5	2.78	0.683
369	2.777	0.682
369.5	2.768	0.681
370	2.764	0.68
370.5	2.755	0.678
371	2.749	0.677
371.5	2.738	0.674
372	2.728	0.671
372.5	2.716	0.668
373	2.703	0.665
373.5	2.691	0.662
374	2.679	0.66
374.5	2.669	0.657
375	2.656	0.654
375.5	2.645	0.651
376	2.631	0.648
376.5	2.619	0.645
377	2.604	0.642
377.5	2.591	0.638
378	2.576	0.635
378.5	2.563	0.632
379	2.547	0.629
379.5	2.534	0.626
380	2.519	0.623
380.5	2.505	0.62
381	2.49	0.618
381.5	2.477	0.615
382	2.461	0.613
382.5	2.447	0.611
383	2.432	0.609
383.5	2.418	0.608
384	2.402	0.607
384.5	2.387	0.607
385	2.371	0.607
385.5	2.357	0.608
386	2.342	0.61
386.5	2.33	0.613
387	2.316	0.616
387.5	2.304	0.621
388	2.291	0.626
388.5	2.28	0.634
389	2.269	0.642
389.5	2.26	0.652
390	2.25	0.664
390.5	2.242	0.677
391	2.233	0.691
391.5	2.226	0.707
392	2.219	0.725
392.5	2.215	0.744
393	2.21	0.765
393.5	2.207	0.787
394	2.204	0.811
394.5	2.204	0.837
395	2.203	0.863
395.5	2.205	0.891
396	2.207	0.919
396.5	2.211	0.948
397	2.216	0.976
397.5	2.223	1.005
398	2.23	1.033
398.5	2.24	1.061
399	2.251	1.088
399.5	2.264	1.114
400	2.277	1.139
400.5	2.293	1.162
401	2.308	1.185
401.5	2.327	1.207
402	2.345	1.229
402.5	2.366	1.251
403	2.387	1.273
403.5	2.411	1.295
404	2.434	1.319
404.5	2.459	1.344
405	2.484	1.371
405.5	2.512	1.4
406	2.539	1.432
406.5	2.569	1.468
407	2.598	1.508
407.5	2.63	1.553
408	2.659	1.605
408.5	2.692	1.662
409	2.723	1.725
409.5	2.756	1.796
410	2.786	1.873
410.5	2.82	1.958
411	2.848	2.051
411.5	2.88	2.153
412	2.908	2.262
412.5	2.939	2.381
413	2.962	2.506
413.5	2.991	2.638
414	3.014	2.773
414.5	3.041	2.916
415	3.06	3.057
415.5	3.076	3.165
416	3.084	3.256
416.5	3.095	3.335
417	3.095	3.38
417.5	3.102	3.408
418	3.107	3.438
418.5	3.117	3.461
419	3.116	3.463
419.5	3.122	3.468
420	3.118	3.454
420.5	3.118	3.438
421	3.107	3.401
421.5	3.102	3.355
422	3.087	3.278
422.5	3.077	3.185
423	3.057	3.064
423.5	3.041	2.924
424	3.016	2.762
424.5	2.994	2.591
425	2.963	2.412
425.5	2.936	2.234
426	2.9	2.062
426.5	2.868	1.899
427	2.828	1.745
427.5	2.79	1.601
428	2.748	1.465
428.5	2.707	1.338
429	2.661	1.222
429.5	2.618	1.114
430	2.57	1.014
430.5	2.524	0.922
431	2.474	0.838
431.5	2.424	0.759
432	2.373	0.687
432.5	2.322	0.621
433	2.27	0.561
433.5	2.219	0.507
434	2.167	0.457
434.5	2.116	0.412
435	2.065	0.372
435.5	2.015	0.336
436	1.965	0.304
436.5	1.916	0.276
437	1.867	0.252
437.5	1.82	0.229
438	1.773	0.21
438.5	1.728	0.192
439	1.684	0.177
439.5	1.641	0.163
440	1.599	0.15
440.5	1.558	0.139
441	1.517	0.129
441.5	1.478	0.12
442	1.44	0.113
442.5	1.403	0.106
443	1.367	0.1
443.5	1.333	0.095
444	1.299	0.09
444.5	1.267	0.086
445	1.235	0.082
445.5	1.205	0.079
446	1.176	0.076
446.5	1.149	0.073
447	1.122	0.071
447.5	1.096	0.069
448	1.071	0.067
448.5	1.048	0.065
449	1.026	0.064
449.5	1.004	0.062
450	0.984	0.061
450.5	0.964	0.06
451	0.944	0.059
451.5	0.926	0.058
452	0.908	0.058
452.5	0.892	0.057
453	0.876	0.056
453.5	0.861	0.056
454	0.846	0.055
454.5	0.832	0.054
455	0.818	0.054
455.5	0.805	0.053
456	0.792	0.053
456.5	0.78	0.052
457	0.768	0.052
457.5	0.757	0.052
458	0.746	0.051
458.5	0.735	0.051
459	0.725	0.05
459.5	0.715	0.05
460	0.706	0.05
460.5	0.696	0.049
461	0.687	0.049
461.5	0.679	0.049
462	0.67	0.049
462.5	0.662	0.048
463	0.653	0.048
463.5	0.645	0.048
464	0.637	0.048
464.5	0.629	0.047
465	0.621	0.047
465.5	0.614	0.047
466	0.606	0.047
466.5	0.599	0.047
467	0.591	0.047
467.5	0.584	0.047
468	0.577	0.047
468.5	0.57	0.048
469	0.563	0.048
469.5	0.556	0.048
470	0.549	0.048
470.5	0.543	0.049
471	0.536	0.049
471.5	0.529	0.05
472	0.523	0.05
472.5	0.516	0.051
473	0.51	0.051
473.5	0.504	0.052
474	0.498	0.053
474.5	0.492	0.054
475	0.486	0.054
475.5	0.481	0.055
476	0.475	0.056
476.5	0.469	0.056
477	0.464	0.057
477.5	0.459	0.058
478	0.454	0.058
478.5	0.449	0.059
479	0.444	0.059
479.5	0.44	0.06
480	0.435	0.06
480.5	0.431	0.061
481	0.426	0.061
481.5	0.422	0.061
482	0.418	0.061
482.5	0.415	0.061
483	0.411	0.062
483.5	0.408	0.062
484	0.404	0.062
484.5	0.401	0.062
485	0.399	0.061
485.5	0.396	0.061
486	0.393	0.061
486.5	0.391	0.061
487	0.388	0.061
487.5	0.386	0.061
488	0.384	0.061
488.5	0.382	0.061
489	0.38	0.061
489.5	0.378	0.061
490	0.377	0.061
490.5	0.375	0.062
491	0.374	0.062
491.5	0.373	0.063
492	0.371	0.063
492.5	0.37	0.064
493	0.369	0.065
493.5	0.368	0.066
494	0.367	0.068
494.5	0.367	0.07
495	0.366	0.072
495.5	0.365	0.074
496	0.365	0.076
496.5	0.364	0.079
497	0.364	0.082
497.5	0.364	0.085
498	0.363	0.088
498.5	0.363	0.092
499	0.363	0.096
499.5	0.362	0.1
500	0.362	0.104
500.5	0.362	0.109
501	0.361	0.113
501.5	0.361	0.118
502	0.361	0.123
502.5	0.361	0.129
503	0.36	0.134
503.5	0.36	0.139
504	0.36	0.145
504.5	0.359	0.15
505	0.358	0.155
505.5	0.358	0.161
506	0.357	0.166
506.5	0.356	0.172
507	0.356	0.178
507.5	0.355	0.183
508	0.354	0.189
508.5	0.353	0.194
509	0.351	0.199
509.5	0.35	0.204
510	0.348	0.209
510.5	0.347	0.214
511	0.345	0.218
511.5	0.344	0.222
512	0.342	0.225
512.5	0.34	0.228
513	0.338	0.231
513.5	0.336	0.233
514	0.334	0.234
514.5	0.331	0.235
515	0.329	0.236
515.5	0.327	0.235
516	0.324	0.234
516.5	0.322	0.233
517	0.319	0.231
517.5	0.316	0.228
518	0.314	0.226
518.5	0.311	0.222
519	0.309	0.218
519.5	0.306	0.213
520	0.303	0.208
520.5	0.3	0.203
521	0.298	0.197
521.5	0.295	0.192
522	0.292	0.185
522.5	0.289	0.179
523	0.287	0.173
523.5	0.284	0.166
524	0.281	0.16
524.5	0.278	0.153
525	0.275	0.147
525.5	0.272	0.14
526	0.269	0.134
526.5	0.266	0.128
527	0.263	0.122
527.5	0.26	0.116
528	0.257	0.111
528.5	0.254	0.106
529	0.251	0.101
529.5	0.248	0.097
530	0.245	0.093
530.5	0.242	0.089
531	0.239	0.085
531.5	0.236	0.082
532	0.232	0.079
532.5	0.229	0.077
533	0.226	0.075
533.5	0.223	0.073
534	0.22	0.072
534.5	0.217	0.071
535	0.214	0.07
535.5	0.211	0.07
536	0.208	0.07
536.5	0.205	0.07
537	0.202	0.071
537.5	0.199	0.072
538	0.196	0.073
538.5	0.194	0.075
539	0.191	0.077
539.5	0.188	0.079
540	0.186	0.081
540.5	0.184	0.084
541	0.181	0.086
541.5	0.179	0.089
542	0.177	0.092
542.5	0.175	0.094
543	0.173	0.097
543.5	0.171	0.1
544	0.169	0.102
544.5	0.167	0.105
545	0.166	0.107
545.5	0.164	0.109
546	0.162	0.112
546.5	0.161	0.113
547	0.159	0.115
547.5	0.158	0.116
548	0.156	0.117
548.5	0.155	0.118
549	0.154	0.118
549.5	0.153	0.119
550	0.152	0.118
550.5	0.151	0.118
551	0.15	0.117
551.5	0.15	0.116
552	0.149	0.114
552.5	0.148	0.112
553	0.148	0.11
553.5	0.148	0.108
554	0.147	0.105
554.5	0.147	0.102
555	0.147	0.099
555.5	0.147	0.096
556	0.147	0.093
556.5	0.147	0.09
557	0.147	0.086
557.5	0.147	0.083
558	0.148	0.079
558.5	0.148	0.076
559	0.149	0.073
559.5	0.149	0.07
560	0.15	0.067
560.5	0.15	0.063
561	0.151	0.06
561.5	0.151	0.058
562	0.152	0.055
562.5	0.153	0.052
563	0.153	0.05
563.5	0.154	0.048
564	0.155	0.046
564.5	0.155	0.044
565	0.156	0.042
565.5	0.157	0.04
566	0.157	0.039
566.5	0.158	0.037
567	0.158	0.036
567.5	0.159	0.035
568	0.159	0.034
568.5	0.159	0.033
569	0.159	0.033
569.5	0.16	0.032
570	0.16	0.031
570.5	0.16	0.031
571	0.16	0.031
571.5	0.16	0.031
572	0.159	0.031
572.5	0.159	0.031
573	0.159	0.031
573.5	0.158	0.032
574	0.158	0.032
574.5	0.157	0.032
575	0.156	0.033
575.5	0.155	0.034
576	0.154	0.034
576.5	0.153	0.035
577	0.152	0.036
577.5	0.15	0.037
578	0.149	0.038
578.5	0.147	0.04
579	0.146	0.041
579.5	0.144	0.042
580	0.142	0.044
580.5	0.14	0.046
581	0.138	0.047
581.5	0.136	0.049
582	0.134	0.051
582.5	0.132	0.053
583	0.13	0.055
583.5	0.128	0.057
584	0.126	0.059
584.5	0.123	0.061
585	0.121	0.063
585.5	0.119	0.065
586	0.117	0.067
586.5	0.115	0.068
587	0.112	0.07
587.5	0.11	0.071
588	0.108	0.072
588.5	0.106	0.073
589	0.104	0.073
589.5	0.102	0.074
590	0.1	0.074
590.5	0.098	0.074
591	0.096	0.074
591.5	0.094	0.074
592	0.092	0.074
592.5	0.091	0.073
593	0.089	0.073
593.5	0.087	0.072
594	0.086	0.071
594.5	0.085	0.07
595	0.083	0.069
595.5	0.082	0.068
596	0.081	0.066
596.5	0.08	0.065
597	0.079	0.063
597.5	0.078	0.062
598	0.077	0.06
598.5	0.076	0.058
599	0.075	0.056
599.5	0.074	0.055
600	0.073	0.053
600.5	0.073	0.051
601	0.072	0.049
601.5	0.072	0.048
602	0.071	0.046
602.5	0.071	0.044
603	0.071	0.043
603.5	0.07	0.041
604	0.07	0.04
604.5	0.07	0.038
605	0.07	0.037
605.5	0.069	0.036
606	0.069	0.035
606.5	0.069	0.033
607	0.069	0.032
607.5	0.069	0.031
608	0.069	0.03
608.5	0.069	0.029
609	0.068	0.028
609.5	0.068	0.027
610	0.068	0.026
610.5	0.068	0.025
611	0.068	0.024
611.5	0.067	0.023
612	0.067	0.023
612.5	0.067	0.022
613	0.066	0.021
613.5	0.066	0.02
614	0.065	0.02
614.5	0.065	0.019
615	0.064	0.018
615.5	0.064	0.018
616	0.063	0.017
616.5	0.062	0.017
617	0.061	0.016
617.5	0.061	0.016
618	0.06	0.015
618.5	0.059	0.015
619	0.058	0.015
619.5	0.057	0.014
620	0.057	0.014
620.5	0.056	0.014
621	0.055	0.014
621.5	0.054	0.014
622	0.053	0.013
622.5	0.052	0.013
623	0.051	0.013
623.5	0.05	0.013
624	0.049	0.013
624.5	0.048	0.013
625	0.048	0.014
625.5	0.047	0.014
626	0.046	0.014
626.5	0.045	0.014
627	0.044	0.015
627.5	0.044	0.015
628	0.043	0.015
628.5	0.042	0.016
629	0.042	0.016
629.5	0.041	0.017
630	0.04	0.017
630.5	0.04	0.018
631	0.039	0.018
631.5	0.038	0.019
632	0.038	0.02
632.5	0.037	0.021
633	0.037	0.021
633.5	0.037	0.022
634	0.036	0.023
634.5	0.036	0.025
635	0.035	0.026
635.5	0.035	0.027
636	0.035	0.028
636.5	0.034	0.03
637	0.034	0.032
637.5	0.034	0.033
638	0.034	0.035
638.5	0.034	0.037
639	0.033	0.039
639.5	0.033	0.041
640	0.033	0.043
640.5	0.033	0.045
641	0.033	0.047
641.5	0.032	0.049
642	0.032	0.051
642.5	0.032	0.053
643	0.032	0.055
643.5	0.032	0.057
644	0.032	0.058
644.5	0.032	0.059
645	0.032	0.06
645.5	0.032	0.061
646	0.032	0.061
646.5	0.032	0.062
647	0.032	0.062
647.5	0.032	0.061
648	0.031	0.061
648.5	0.031	0.06
649	0.031	0.059
649.5	0.031	0.058
650	0.031	0.057
650.5	0.031	0.056
651	0.031	0.054
651.5	0.031	0.052
652	0.031	0.051
652.5	0.031	0.049
653	0.031	0.047
653.5	0.031	0.045
654	0.031	0.043
654.5	0.031	0.041
655	0.03	0.039
655.5	0.03	0.038
656	0.03	0.036
656.5	0.03	0.034
657	0.03	0.032
657.5	0.03	0.031
658	0.03	0.029
658.5	0.03	0.027
659	0.03	0.026
659.5	0.03	0.024
660	0.029	0.023
660.5	0.029	0.022
661	0.029	0.02
661.5	0.029	0.019
662	0.029	0.018
662.5	0.029	0.017
663	0.029	0.016
663.5	0.029	0.015
664	0.029	0.014
664.5	0.029	0.013
665	0.029	0.012
665.5	0.029	0.012
666	0.029	0.011
666.5	0.029	0.01
667	0.029	0.01
667.5	0.029	0.009
668	0.029	0.009
668.5	0.029	0.009
669	0.029	0.008
669.5	0.029	0.008
670	0.029	0.007
670.5	0.029	0.007
671	0.029	0.007
671.5	0.029	0.007
672	0.029	0.006
672.5	0.029	0.006
673	0.029	0.006
673.5	0.029	0.006
674	0.029	0.006
674.5	0.029	0.006
675	0.03	0.005
675.5	0.03	0.005
676	0.03	0.005
676.5	0.03	0.005
677	0.03	0.005
677.5	0.03	0.005
678	0.03	0.005
678.5	0.03	0.005
679	0.031	0.005
679.5	0.031	0.005
680	0.031	0.005
680.5	0.031	0.004
681	0.031	0.004
681.5	0.031	0.004
682	0.031	0.004
682.5	0.031	0.004
683	0.031	0.004
683.5	0.031	0.004
684	0.031	0.004
684.5	0.031	0.004
685	0.031	0.004
685.5	0.031	0.004
686	0.031	0.004
686.5	0.031	0.004
687	0.031	0.004
687.5	0.031	0.004
688	0.031	0.004
688.5	0.031	0.004
689	0.031	0.004
689.5	0.031	0.004
690	0.03	0.004
690.5	0.03	0.004
691	0.03	0.004
691.5	0.03	0.004
692	0.029	0.004
692.5	0.029	0.004
693	0.028	0.004
693.5	0.028	0.004
694	0.028	0.004
694.5	0.027	0.004
695	0.027	0.004
695.5	0.026	0.004
696	0.026	0.004
696.5	0.025	0.004
697	0.025	0.004
697.5	0.024	0.004
698	0.023	0.004
698.5	0.023	0.004
699	0.022	0.004
699.5	0.021	0.004
700	0.02	0.004
700.5	0.02	0.004
701	0.019	0.004
701.5	0.018	0.004
702	0.017	0.004
702.5	0.016	0.004
703	0.015	0.004
703.5	0.014	0.003
704	0.014	0.003
704.5	0.013	0.003
705	0.012	0.003
705.5	0.011	0.003
706	0.01	0.003
706.5	0.009	0.003
707	0.008	0.003
707.5	0.007	0.003
708	0.006	0.003
708.5	0.005	0.003
709	0.005	0.003
709.5	0.004	0.003
710	0.003	0.003
710.5	0.002	0.003
711	0.001	0.003
711.5	0	0.003
712	-0.001	0.003
712.5	-0.002	0.003
713	-0.003	0.003
713.5	-0.003	0.003
714	-0.004	0.003
714.5	-0.005	0.003
715	-0.006	0.003
715.5	-0.006	0.003
716	-0.007	0.003
716.5	-0.008	0.003
717	-0.009	0.003
717.5	-0.009	0.003
718	-0.01	0.003
718.5	-0.01	0.003
719	-0.011	0.003
719.5	-0.012	0.003
720	-0.012	0.003
720.5	-0.013	0.003
721	-0.013	0.003
721.5	-0.014	0.003
722	-0.014	0.003
722.5	-0.015	0.003
723	-0.015	0.003
723.5	-0.016	0.003
724	-0.016	0.003
724.5	-0.017	0.003
725	-0.017	0.003
725.5	-0.018	0.003
726	-0.018	0.003
726.5	-0.018	0.003
727	-0.019	0.003
727.5	-0.019	0.003
728	-0.019	0.003
728.5	-0.02	0.003
729	-0.02	0.003
729.5	-0.02	0.003
730	-0.021	0.003
730.5	-0.021	0.003
731	-0.021	0.003
731.5	-0.021	0.003
732	-0.022	0.003
732.5	-0.022	0.003
733	-0.022	0.003
733.5	-0.022	0.003
734	-0.023	0.003
734.5	-0.023	0.003
735	-0.023	0.003
735.5	-0.023	0.003
736	-0.023	0.003
736.5	-0.023	0.003
737	-0.024	0.003
737.5	-0.024	0.003
738	-0.024	0.003
738.5	-0.024	0.003
739	-0.024	0.003
739.5	-0.025	0.003
740	-0.025	0.003
740.5	-0.025	0.003
741	-0.025	0.003
741.5	-0.025	0.003
742	-0.025	0.003
742.5	-0.025	0.003
743	-0.025	0.003
743.5	-0.026	0.003
744	-0.026	0.003
744.5	-0.026	0.003
745	-0.026	0.003
745.5	-0.026	0.003
746	-0.026	0.003
746.5	-0.026	0.003
747	-0.026	0.003
747.5	-0.026	0.003
748	-0.026	0.003
748.5	-0.026	0.003
749	-0.026	0.003
749.5	-0.026	0.003
750	-0.027	0.003
750.5	-0.027	0.003
751	-0.027	0.003
751.5	-0.027	0.003
752	-0.027	0.003
752.5	-0.027	0.003
753	-0.027	0.003
753.5	-0.027	0.003
754	-0.027	0.003
754.5	-0.027	0.003
755	-0.027	0.003
755.5	-0.027	0.003
756	-0.027	0.003
756.5	-0.027	0.002
757	-0.027	0.002
757.5	-0.027	0.002
758	-0.027	0.002
758.5	-0.027	0.002
759	-0.027	0.002
759.5	-0.028	0.002
760	-0.028	0.002
760.5	-0.028	0.002
761	-0.028	0.002
761.5	-0.028	0.002
762	-0.028	0.002
762.5	-0.028	0.002
763	-0.028	0.002
763.5	-0.028	0.002
764	-0.028	0.002
764.5	-0.028	0.002
765	-0.028	0.002
765.5	-0.029	0.002
766	-0.029	0.002
766.5	-0.029	0.002
767	-0.029	0.002
767.5	-0.029	0.002
768	-0.029	0.002
768.5	-0.029	0.002
769	-0.029	0.002
769.5	-0.029	0.002
770	-0.029	0.002
770.5	-0.029	0.002
771	-0.029	0.002
771.5	-0.029	0.002
772	-0.029	0.002
772.5	-0.029	0.002
773	-0.03	0.002
773.5	-0.03	0.002
774	-0.03	0.002
774.5	-0.03	0.002
775	-0.03	0.002
775.5	-0.03	0.002
776	-0.03	0.002
776.5	-0.03	0.002
777	-0.03	0.002
777.5	-0.03	0.002
778	-0.03	0.002
778.5	-0.03	0.002
779	-0.03	0.002
779.5	-0.03	0.002
780	-0.03	0.002
780.5	-0.031	0.002
781	-0.031	0.002
781.5	-0.031	0.002
782	-0.031	0.002
782.5	-0.031	0.002
783	-0.031	0.002
783.5	-0.031	0.002
784	-0.031	0.002
784.5	-0.031	0.002
785	-0.031	0.002
785.5	-0.031	0.002
786	-0.031	0.002
786.5	-0.031	0.002
787	-0.031	0.002
787.5	-0.031	0.002
788	-0.031	0.002
788.5	-0.032	0.002
789	-0.032	0.002
789.5	-0.032	0.002
790	-0.032	0.002
790.5	-0.032	0.002
791	-0.032	0.002
791.5	-0.032	0.002
792	-0.032	0.002
792.5	-0.032	0.002
793	-0.032	0.002
793.5	-0.032	0.002
794	-0.032	0.002
794.5	-0.032	0.002
795	-0.032	0.002
795.5	-0.032	0.002
796	-0.032	0.002
796.5	-0.032	0.002
797	-0.032	0.002
797.5	-0.032	0.002
798	-0.032	0.002
798.5	-0.032	0.002
799	-0.032	0.002
799.5	-0.032	0.002
800	-0.032	0.002
