# Supplementary material for: In vivo assembly enhanced binding effect augments tumor specific ferroptosis therapy
Source: Nat Commun. 2024 Jan 11;15:454. doi: 10.1038/s41467-023-44665-2 (PMC10784468; doi:10.1038/s41467-023-44665-2)
Supplement: Supplementary file 4 — Source Data [file 41467_2023_44665_MOESM4_ESM.zip › Source Data/Supplementary Figure 5/Supplementary Figure 5.xlsx]

## Sheet: Sheet1
ppm	intensity
-3.82026	6.58704
-3.81996	6.51319
-3.81965	7.02921
-3.81935	7.07759
-3.81904	7.41909
-3.81874	7.84919
-3.81843	7.95187
-3.81813	7.57116
-3.81782	7.57469
-3.81752	7.14004
-3.81721	7.0724
-3.81691	7.21069
-3.8166	7.43204
-3.8163	7.78576
-3.81599	7.97998
-3.81569	8.29033
-3.81538	8.58552
-3.81508	7.80329
-3.81477	7.23143
-3.81447	7.80587
-3.81416	7.96633
-3.81386	8.10326
-3.81355	8.48662
-3.81325	8.27312
-3.81294	7.79984
-3.81264	7.11245
-3.81233	7.32768
-3.81203	7.53837
-3.81172	7.68998
-3.81142	7.90889
-3.81111	7.92395
-3.81081	7.81749
-3.8105	7.77849
-3.8102	7.74146
-3.80989	8.09472
-3.80959	8.68682
-3.80928	8.85542
-3.80898	9.08073
-3.80867	8.63494
-3.80837	7.57721
-3.80806	7.59668
-3.80776	7.85771
-3.80745	7.75553
-3.80715	8.01781
-3.80684	8.20332
-3.80654	7.6784
-3.80623	7.58646
-3.80593	7.55647
-3.80562	6.87629
-3.80532	6.31835
-3.80501	6.09303
-3.80471	6.90251
-3.8044	7.21774
-3.8041	7.91822
-3.80379	8.18017
-3.80349	7.7066
-3.80318	7.96644
-3.80288	7.76611
-3.80257	7.41177
-3.80227	7.48561
-3.80196	7.97996
-3.80166	7.84624
-3.80135	7.26839
-3.80105	7.5007
-3.80074	7.76902
-3.80044	7.92582
-3.80013	7.1417
-3.79983	6.63594
-3.79952	6.72772
-3.79922	6.60509
-3.79891	6.45964
-3.7986	6.75077
-3.7983	6.96191
-3.79799	7.30125
-3.79769	7.63379
-3.79738	7.20194
-3.79708	6.86693
-3.79677	6.62903
-3.79647	6.96087
-3.79616	7.53277
-3.79586	7.19972
-3.79555	6.72389
-3.79525	6.85695
-3.79494	7.24468
-3.79464	6.83362
-3.79433	6.59639
-3.79403	6.4711
-3.79372	6.69657
-3.79342	7.06677
-3.79311	6.83238
-3.79281	7.36098
-3.7925	7.64308
-3.7922	7.73047
-3.79189	8.02196
-3.79159	8.0894
-3.79128	7.5591
-3.79098	7.60534
-3.79067	7.85919
-3.79037	8.14696
-3.79006	7.72756
-3.78976	7.57861
-3.78945	7.2484
-3.78915	7.18357
-3.78884	7.00745
-3.78854	7.40967
-3.78823	8.24281
-3.78793	8.12179
-3.78762	7.30913
-3.78732	7.23857
-3.78701	8.05327
-3.78671	8.25788
-3.7864	8.01808
-3.7861	7.06717
-3.78579	7.00156
-3.78549	7.24889
-3.78518	6.84368
-3.78488	6.84772
-3.78457	6.73965
-3.78427	6.20449
-3.78396	6.29913
-3.78366	7.09481
-3.78335	7.27835
-3.78305	7.31987
-3.78274	7.17563
-3.78244	7.28455
-3.78213	7.60788
-3.78183	7.49809
-3.78152	7.39521
-3.78122	7.51515
-3.78091	7.70633
-3.78061	8.34313
-3.7803	8.38543
-3.78	8.27376
-3.77969	8.49107
-3.77939	8.38081
-3.77908	8.13831
-3.77878	7.98554
-3.77847	8.18293
-3.77817	7.72934
-3.77786	7.07006
-3.77756	6.63206
-3.77725	6.25151
-3.77695	6.58664
-3.77664	6.66365
-3.77634	6.98604
-3.77603	7.42467
-3.77573	8.11524
-3.77542	8.88081
-3.77512	8.45928
-3.77481	6.97572
-3.77451	6.50884
-3.7742	6.55111
-3.7739	6.80859
-3.77359	6.53235
-3.77329	6.64569
-3.77298	6.45094
-3.77268	6.47389
-3.77237	7.06727
-3.77207	7.12574
-3.77176	7.46614
-3.77146	7.94625
-3.77115	8.727
-3.77085	9.26476
-3.77054	9.21466
-3.77024	9.34922
-3.76993	9.1153
-3.76963	8.75529
-3.76932	8.56144
-3.76901	8.13465
-3.76871	8.81989
-3.7684	9.18987
-3.7681	8.36606
-3.76779	8.3977
-3.76749	8.5036
-3.76718	8.24085
-3.76688	8.20511
-3.76657	7.78272
-3.76627	7.4882
-3.76596	7.12441
-3.76566	7.53741
-3.76535	7.20068
-3.76505	6.97772
-3.76474	7.06596
-3.76444	6.42722
-3.76413	6.53435
-3.76383	7.30053
-3.76352	8.15485
-3.76322	8.21062
-3.76291	8.3555
-3.76261	8.00264
-3.7623	7.71893
-3.762	7.32884
-3.76169	7.47035
-3.76139	7.94377
-3.76108	8.19207
-3.76078	7.85091
-3.76047	7.77789
-3.76017	7.43379
-3.75986	7.78955
-3.75956	8.03007
-3.75925	7.67345
-3.75895	8.06233
-3.75864	8.59015
-3.75834	9.25899
-3.75803	9.81015
-3.75773	9.22058
-3.75742	8.86885
-3.75712	8.75181
-3.75681	7.91794
-3.75651	7.91851
-3.7562	7.84277
-3.7559	7.6043
-3.75559	7.34266
-3.75529	7.62534
-3.75498	7.83844
-3.75468	7.79083
-3.75437	7.9931
-3.75407	8.44668
-3.75376	8.10336
-3.75346	7.84059
-3.75315	8.16659
-3.75285	8.30174
-3.75254	7.46884
-3.75224	7.23883
-3.75193	7.57309
-3.75163	7.27472
-3.75132	7.1659
-3.75102	7.54505
-3.75071	8.08043
-3.75041	7.86095
-3.7501	7.18816
-3.7498	7.14513
-3.74949	7.62559
-3.74919	7.788
-3.74888	7.68782
-3.74858	7.11333
-3.74827	7.14589
-3.74797	7.68721
-3.74766	7.61847
-3.74736	7.04892
-3.74705	6.97782
-3.74675	6.84704
-3.74644	6.55886
-3.74614	7.12711
-3.74583	7.86968
-3.74553	8.06363
-3.74522	7.79511
-3.74492	7.76988
-3.74461	8.23913
-3.74431	8.07887
-3.744	7.45921
-3.7437	7.18958
-3.74339	6.654
-3.74309	6.84939
-3.74278	7.3125
-3.74248	8.09435
-3.74217	8.92032
-3.74187	8.84734
-3.74156	8.51693
-3.74126	8.64496
-3.74095	8.26888
-3.74065	8.15244
-3.74034	7.42756
-3.74004	7.692
-3.73973	7.69238
-3.73942	6.94546
-3.73912	7.09026
-3.73881	7.87952
-3.73851	8.04299
-3.7382	8.61024
-3.7379	8.98732
-3.73759	8.17064
-3.73729	8.25169
-3.73698	9.17824
-3.73668	9.05647
-3.73637	8.65023
-3.73607	8.32391
-3.73576	7.97452
-3.73546	7.88949
-3.73515	7.56082
-3.73485	7.74319
-3.73454	7.49398
-3.73424	7.34376
-3.73393	8.20361
-3.73363	7.82472
-3.73332	7.29546
-3.73302	8.00292
-3.73271	7.96292
-3.73241	7.89331
-3.7321	7.73491
-3.7318	7.61538
-3.73149	7.47672
-3.73119	7.15901
-3.73088	7.0805
-3.73058	7.44712
-3.73027	7.76732
-3.72997	8.20694
-3.72966	8.25578
-3.72936	8.4319
-3.72905	8.59191
-3.72875	8.53687
-3.72844	8.48941
-3.72814	8.33717
-3.72783	8.14184
-3.72753	8.15365
-3.72722	7.77045
-3.72692	7.34995
-3.72661	7.2935
-3.72631	7.1792
-3.726	7.70578
-3.7257	8.19732
-3.72539	8.07137
-3.72509	7.67701
-3.72478	7.89501
-3.72448	8.53825
-3.72417	8.82088
-3.72387	8.11571
-3.72356	7.97541
-3.72326	7.98195
-3.72295	7.26277
-3.72265	7.66323
-3.72234	8.67837
-3.72204	8.60011
-3.72173	8.78438
-3.72143	9.13413
-3.72112	8.86039
-3.72082	8.03341
-3.72051	7.00187
-3.72021	6.75737
-3.7199	6.8825
-3.7196	6.9812
-3.71929	7.33202
-3.71899	7.6024
-3.71868	7.64679
-3.71838	8.47052
-3.71807	8.51626
-3.71777	8.10753
-3.71746	7.14136
-3.71716	7.56756
-3.71685	8.00444
-3.71655	7.59754
-3.71624	7.37963
-3.71594	8.00591
-3.71563	8.94121
-3.71533	9.23789
-3.71502	9.07608
-3.71472	8.85892
-3.71441	9.0382
-3.71411	9.03774
-3.7138	8.78505
-3.7135	8.12452
-3.71319	8.37368
-3.71289	8.61025
-3.71258	8.65938
-3.71228	8.65674
-3.71197	8.06449
-3.71167	7.44165
-3.71136	7.78898
-3.71106	8.21394
-3.71075	7.73916
-3.71045	7.82772
-3.71014	8.11798
-3.70983	8.12045
-3.70953	7.97882
-3.70922	7.97333
-3.70892	8.09498
-3.70861	8.42192
-3.70831	8.56966
-3.708	8.77319
-3.7077	8.77625
-3.70739	7.36155
-3.70709	7.41934
-3.70678	7.98501
-3.70648	8.20373
-3.70617	7.86988
-3.70587	8.02654
-3.70556	8.55699
-3.70526	9.05078
-3.70495	9.25691
-3.70465	9.16405
-3.70434	9.06227
-3.70404	9.02232
-3.70373	9.37357
-3.70343	9.24354
-3.70312	8.49459
-3.70282	7.69881
-3.70251	8.36722
-3.70221	9.35448
-3.7019	9.25422
-3.7016	9.06516
-3.70129	8.54488
-3.70099	7.8049
-3.70068	8.15951
-3.70038	8.88835
-3.70007	8.97399
-3.69977	8.1413
-3.69946	7.71529
-3.69916	8.42875
-3.69885	8.48476
-3.69855	8.17838
-3.69824	8.44557
-3.69794	8.46675
-3.69763	9.00282
-3.69733	8.49843
-3.69702	7.91131
-3.69672	8.64394
-3.69641	9.1383
-3.69611	8.6928
-3.6958	8.39416
-3.6955	8.78357
-3.69519	9.77457
-3.69489	10.0088
-3.69458	9.63691
-3.69428	9.85171
-3.69397	9.86281
-3.69367	9.57519
-3.69336	9.18258
-3.69306	9.13626
-3.69275	9.35144
-3.69245	8.79453
-3.69214	9.02015
-3.69184	9.16563
-3.69153	8.74639
-3.69123	9.94746
-3.69092	10.4101
-3.69062	8.98621
-3.69031	8.35085
-3.69001	8.94908
-3.6897	8.35103
-3.6894	8.06071
-3.68909	8.24844
-3.68879	7.61695
-3.68848	7.179
-3.68818	7.23337
-3.68787	7.36554
-3.68757	8.11636
-3.68726	7.44242
-3.68696	7.47856
-3.68665	7.155
-3.68635	7.43057
-3.68604	8.41855
-3.68574	9.09534
-3.68543	9.66629
-3.68513	8.79276
-3.68482	7.4953
-3.68452	7.47779
-3.68421	7.17458
-3.68391	7.97076
-3.6836	8.48586
-3.6833	8.49861
-3.68299	8.78339
-3.68269	9.47784
-3.68238	8.9574
-3.68208	8.59895
-3.68177	8.99687
-3.68147	8.5026
-3.68116	8.3653
-3.68085	8.52776
-3.68055	8.88853
-3.68024	8.00157
-3.67994	7.41273
-3.67963	7.72452
-3.67933	8.54764
-3.67902	8.00075
-3.67872	7.3024
-3.67841	7.48016
-3.67811	7.02526
-3.6778	7.401
-3.6775	8.12415
-3.67719	8.67745
-3.67689	8.67096
-3.67658	7.80175
-3.67628	6.97264
-3.67597	6.74459
-3.67567	6.6509
-3.67536	7.06382
-3.67506	8.44048
-3.67475	8.65384
-3.67445	7.98205
-3.67414	7.70715
-3.67384	8.20582
-3.67353	8.67017
-3.67323	7.6483
-3.67292	7.40419
-3.67262	8.13713
-3.67231	8.21594
-3.67201	7.73886
-3.6717	8.27839
-3.6714	8.42778
-3.67109	8.74208
-3.67079	8.59172
-3.67048	7.86817
-3.67018	8.23668
-3.66987	8.30319
-3.66957	7.61288
-3.66926	8.67636
-3.66896	9.27194
-3.66865	8.37196
-3.66835	7.76652
-3.66804	7.514
-3.66774	7.75873
-3.66743	7.29753
-3.66713	6.43723
-3.66682	6.13268
-3.66652	6.90497
-3.66621	6.80079
-3.66591	7.18517
-3.6656	7.54086
-3.6653	7.49374
-3.66499	7.18316
-3.66469	8.27657
-3.66438	9.28096
-3.66408	9.44433
-3.66377	8.84817
-3.66347	8.64101
-3.66316	8.41843
-3.66286	7.84835
-3.66255	8.22293
-3.66225	8.56853
-3.66194	8.90649
-3.66164	8.55818
-3.66133	8.06669
-3.66103	8.18222
-3.66072	8.12134
-3.66042	7.74885
-3.66011	6.97173
-3.65981	7.33007
-3.6595	8.29233
-3.6592	8.28034
-3.65889	8.50243
-3.65859	8.1655
-3.65828	8.1871
-3.65798	8.12907
-3.65767	7.72311
-3.65737	6.89689
-3.65706	6.80578
-3.65676	7.07238
-3.65645	7.21529
-3.65615	8.31533
-3.65584	8.53199
-3.65554	8.73594
-3.65523	8.6561
-3.65493	9.40028
-3.65462	9.14782
-3.65432	8.44388
-3.65401	8.77427
-3.65371	8.77049
-3.6534	8.22611
-3.6531	8.60425
-3.65279	9.57123
-3.65249	9.32776
-3.65218	8.85781
-3.65188	9.22334
-3.65157	9.71737
-3.65126	9.99797
-3.65096	10.0848
-3.65065	9.32307
-3.65035	8.21075
-3.65004	8.47331
-3.64974	9.0333
-3.64943	9.34056
-3.64913	8.72218
-3.64882	8.33574
-3.64852	8.75061
-3.64821	9.88589
-3.64791	9.94766
-3.6476	9.52277
-3.6473	10.433
-3.64699	10.0272
-3.64669	9.23437
-3.64638	8.69315
-3.64608	8.15435
-3.64577	8.25614
-3.64547	8.60963
-3.64516	8.62126
-3.64486	8.96003
-3.64455	8.94148
-3.64425	9.11017
-3.64394	8.76696
-3.64364	8.48746
-3.64333	8.84191
-3.64303	8.26471
-3.64272	7.86356
-3.64242	7.29037
-3.64211	7.15737
-3.64181	8.00752
-3.6415	8.71076
-3.6412	8.86674
-3.64089	8.33557
-3.64059	8.21178
-3.64028	8.20583
-3.63998	8.03688
-3.63967	8.08719
-3.63937	7.8374
-3.63906	9.17185
-3.63876	9.88985
-3.63845	9.54183
-3.63815	8.88767
-3.63784	8.30033
-3.63754	8.79911
-3.63723	8.69006
-3.63693	8.00646
-3.63662	7.53275
-3.63632	8.16181
-3.63601	7.77906
-3.63571	8.04953
-3.6354	8.08722
-3.6351	7.10455
-3.63479	6.84441
-3.63449	6.94107
-3.63418	6.44067
-3.63388	7.01374
-3.63357	7.81669
-3.63327	8.28978
-3.63296	8.91988
-3.63266	8.9676
-3.63235	8.65153
-3.63205	8.26297
-3.63174	8.04944
-3.63144	8.13353
-3.63113	8.51753
-3.63083	9.19434
-3.63052	9.8204
-3.63022	10.3455
-3.62991	10.3159
-3.62961	10.059
-3.6293	10.4595
-3.629	10.1015
-3.62869	9.92465
-3.62839	9.61738
-3.62808	9.07944
-3.62778	8.47009
-3.62747	7.69347
-3.62717	7.06277
-3.62686	6.66408
-3.62656	5.99959
-3.62625	6.31617
-3.62595	6.89969
-3.62564	7.96413
-3.62534	8.24115
-3.62503	7.9145
-3.62473	8.73909
-3.62442	9.44569
-3.62412	9.82859
-3.62381	9.20324
-3.62351	9.30174
-3.6232	9.53714
-3.6229	8.57833
-3.62259	7.79602
-3.62229	7.56862
-3.62198	6.91211
-3.62167	6.84098
-3.62137	7.32247
-3.62106	7.54181
-3.62076	8.25594
-3.62045	8.69526
-3.62015	7.48936
-3.61984	7.11123
-3.61954	8.01226
-3.61923	8.93798
-3.61893	9.83277
-3.61862	9.74877
-3.61832	9.09122
-3.61801	10.1
-3.61771	11.1052
-3.6174	11.5342
-3.6171	11.1904
-3.61679	9.90924
-3.61649	10.3825
-3.61618	10.7442
-3.61588	9.51453
-3.61557	9.1533
-3.61527	8.36772
-3.61496	7.32026
-3.61466	7.85836
-3.61435	8.40697
-3.61405	8.01392
-3.61374	8.07334
-3.61344	8.99972
-3.61313	8.67702
-3.61283	8.2744
-3.61252	8.42795
-3.61222	8.35402
-3.61191	8.58387
-3.61161	9.01747
-3.6113	8.95426
-3.611	8.45379
-3.61069	8.2485
-3.61039	8.46259
-3.61008	7.96557
-3.60978	7.59263
-3.60947	7.90832
-3.60917	8.57319
-3.60886	8.82293
-3.60856	8.92438
-3.60825	9.16079
-3.60795	9.35842
-3.60764	9.26588
-3.60734	8.62049
-3.60703	8.63196
-3.60673	8.2879
-3.60642	8.68782
-3.60612	8.78091
-3.60581	7.76969
-3.60551	7.89121
-3.6052	7.84758
-3.6049	8.08586
-3.60459	8.67535
-3.60429	9.48318
-3.60398	9.61687
-3.60368	8.47973
-3.60337	7.98236
-3.60307	7.23025
-3.60276	6.60733
-3.60246	7.74621
-3.60215	8.27239
-3.60185	8.25285
-3.60154	9.03978
-3.60124	9.56994
-3.60093	9.42608
-3.60063	9.63195
-3.60032	10.009
-3.60002	9.15306
-3.59971	8.70292
-3.59941	8.39555
-3.5991	8.04055
-3.5988	8.08516
-3.59849	7.80871
-3.59819	7.91574
-3.59788	8.44146
-3.59758	8.36349
-3.59727	8.41715
-3.59697	9.06465
-3.59666	9.02981
-3.59636	8.62311
-3.59605	7.92936
-3.59575	8.08873
-3.59544	7.87702
-3.59514	7.4877
-3.59483	7.53794
-3.59453	7.83768
-3.59422	8.17077
-3.59392	8.43285
-3.59361	9.05228
-3.59331	8.56371
-3.593	8.34505
-3.59269	8.50666
-3.59239	9.30159
-3.59208	10.0308
-3.59178	9.79732
-3.59147	8.92583
-3.59117	8.52408
-3.59086	7.99324
-3.59056	7.87525
-3.59025	8.66392
-3.58995	9.00446
-3.58964	9.16137
-3.58934	8.44077
-3.58903	8.02075
-3.58873	9.11517
-3.58842	9.62587
-3.58812	9.13957
-3.58781	8.26639
-3.58751	8.81277
-3.5872	9.37565
-3.5869	9.63042
-3.58659	9.57072
-3.58629	9.54618
-3.58598	9.95214
-3.58568	10.3036
-3.58537	10.4669
-3.58507	9.71861
-3.58476	9.76408
-3.58446	9.75177
-3.58415	9.6008
-3.58385	9.87219
-3.58354	10.1281
-3.58324	10.2637
-3.58293	9.98772
-3.58263	9.75242
-3.58232	10.1225
-3.58202	9.65323
-3.58171	9.28996
-3.58141	8.90007
-3.5811	10.2897
-3.5808	10.2372
-3.58049	9.02959
-3.58019	9.33928
-3.57988	9.60829
-3.57958	9.65619
-3.57927	9.35421
-3.57897	9.03772
-3.57866	8.54023
-3.57836	8.55671
-3.57805	9.36815
-3.57775	9.32399
-3.57744	9.19323
-3.57714	8.9838
-3.57683	9.10445
-3.57653	9.4087
-3.57622	8.88722
-3.57592	7.99945
-3.57561	7.51853
-3.57531	7.65015
-3.575	8.10636
-3.5747	9.3211
-3.57439	10.0058
-3.57409	10.6301
-3.57378	10.0044
-3.57348	9.22207
-3.57317	9.21001
-3.57287	8.55176
-3.57256	8.10008
-3.57226	7.99402
-3.57195	9.24603
-3.57165	9.42751
-3.57134	8.78718
-3.57104	8.81685
-3.57073	8.06515
-3.57043	7.90626
-3.57012	8.46642
-3.56982	9.28754
-3.56951	9.50115
-3.56921	9.07397
-3.5689	9.22652
-3.5686	9.23039
-3.56829	8.21308
-3.56799	7.1986
-3.56768	7.44083
-3.56738	8.42467
-3.56707	8.54486
-3.56677	8.93123
-3.56646	9.61927
-3.56616	8.98724
-3.56585	7.46015
-3.56555	8.02347
-3.56524	8.5847
-3.56494	8.21705
-3.56463	8.93608
-3.56433	10.114
-3.56402	10.1096
-3.56372	10.4238
-3.56341	10.6018
-3.5631	9.8622
-3.5628	8.90887
-3.56249	8.78359
-3.56219	8.6232
-3.56188	7.91451
-3.56158	8.14033
-3.56127	7.28622
-3.56097	6.73194
-3.56066	7.5411
-3.56036	8.32827
-3.56005	9.28847
-3.55975	9.65298
-3.55944	8.69334
-3.55914	7.73954
-3.55883	7.42655
-3.55853	7.37857
-3.55822	8.02198
-3.55792	8.60859
-3.55761	8.91148
-3.55731	8.3496
-3.557	7.85101
-3.5567	7.95564
-3.55639	7.2425
-3.55609	6.8114
-3.55578	6.99395
-3.55548	8.10077
-3.55517	8.39121
-3.55487	8.80535
-3.55456	9.2036
-3.55426	8.53751
-3.55395	8.31426
-3.55365	9.00532
-3.55334	9.40527
-3.55304	9.3524
-3.55273	9.17036
-3.55243	8.59671
-3.55212	7.1925
-3.55182	5.84606
-3.55151	6.53489
-3.55121	7.84934
-3.5509	8.96001
-3.5506	9.39762
-3.55029	9.36509
-3.54999	10.0452
-3.54968	10.0708
-3.54938	9.32586
-3.54907	9.4834
-3.54877	9.36537
-3.54846	8.32517
-3.54816	7.22153
-3.54785	7.7078
-3.54755	8.1651
-3.54724	7.50879
-3.54694	7.41889
-3.54663	8.12086
-3.54633	9.4388
-3.54602	10.0857
-3.54572	10.4234
-3.54541	10.7534
-3.54511	10.8118
-3.5448	10.9233
-3.5445	10.7268
-3.54419	10.2824
-3.54389	9.16361
-3.54358	9.14661
-3.54328	9.891
-3.54297	10.3125
-3.54267	10.7141
-3.54236	9.99677
-3.54206	8.45973
-3.54175	8.2419
-3.54145	8.53343
-3.54114	8.52423
-3.54084	8.14001
-3.54053	7.97693
-3.54023	8.1739
-3.53992	9.10913
-3.53962	9.45759
-3.53931	9.58185
-3.53901	10.4177
-3.5387	10.2419
-3.5384	9.6318
-3.53809	9.37685
-3.53779	9.60293
-3.53748	10.1323
-3.53718	9.40393
-3.53687	8.91989
-3.53657	8.03032
-3.53626	7.91562
-3.53596	8.17785
-3.53565	8.24047
-3.53535	8.05353
-3.53504	8.62848
-3.53474	9.47213
-3.53443	8.59571
-3.53413	8.55246
-3.53382	9.41719
-3.53351	10.2084
-3.53321	9.99857
-3.5329	8.87181
-3.5326	9.09535
-3.53229	9.82378
-3.53199	9.64334
-3.53168	8.82406
-3.53138	8.23017
-3.53107	9.00556
-3.53077	9.34763
-3.53046	9.34577
-3.53016	9.49607
-3.52985	9.56558
-3.52955	8.47429
-3.52924	8.33727
-3.52894	9.04684
-3.52863	10.1465
-3.52833	10.4274
-3.52802	10.9818
-3.52772	10.7469
-3.52741	10.2027
-3.52711	10.323
-3.5268	9.95648
-3.5265	9.54989
-3.52619	9.01863
-3.52589	8.81383
-3.52558	9.14174
-3.52528	8.65077
-3.52497	8.02555
-3.52467	8.49205
-3.52436	9.35041
-3.52406	9.27868
-3.52375	9.35295
-3.52345	10.2963
-3.52314	10.5808
-3.52284	8.68652
-3.52253	7.38824
-3.52223	8.18722
-3.52192	8.58616
-3.52162	8.10267
-3.52131	7.79061
-3.52101	8.62918
-3.5207	8.56017
-3.5204	8.28003
-3.52009	8.42441
-3.51979	8.1177
-3.51948	8.5826
-3.51918	9.82063
-3.51887	10.133
-3.51857	9.45632
-3.51826	9.86968
-3.51796	9.90688
-3.51765	9.73819
-3.51735	9.97438
-3.51704	10.1089
-3.51674	10.165
-3.51643	10.5953
-3.51613	10.68
-3.51582	9.99862
-3.51552	10.2519
-3.51521	10.7791
-3.51491	10.026
-3.5146	7.84786
-3.5143	6.6338
-3.51399	7.05475
-3.51369	7.84422
-3.51338	8.77137
-3.51308	9.33572
-3.51277	9.85404
-3.51247	9.13616
-3.51216	8.87263
-3.51186	9.20816
-3.51155	8.12445
-3.51125	8.06655
-3.51094	8.45544
-3.51064	8.51039
-3.51033	8.28254
-3.51003	8.55071
-3.50972	8.93455
-3.50942	8.87716
-3.50911	8.80922
-3.50881	8.80754
-3.5085	8.82622
-3.5082	7.74745
-3.50789	8.20875
-3.50759	8.4287
-3.50728	8.29197
-3.50698	8.29227
-3.50667	8.93932
-3.50637	9.96732
-3.50606	10.0772
-3.50576	9.43552
-3.50545	9.84137
-3.50515	9.8843
-3.50484	9.18445
-3.50453	8.82926
-3.50423	7.7781
-3.50392	7.57789
-3.50362	7.74916
-3.50331	7.75318
-3.50301	7.91788
-3.5027	8.2315
-3.5024	8.09013
-3.50209	7.88479
-3.50179	8.53242
-3.50148	9.01364
-3.50118	9.41953
-3.50087	8.7071
-3.50057	8.68672
-3.50026	8.99473
-3.49996	8.53829
-3.49965	8.48634
-3.49935	9.11722
-3.49904	9.56007
-3.49874	9.70243
-3.49843	9.70706
-3.49813	8.89903
-3.49782	8.51593
-3.49752	8.09191
-3.49721	8.13869
-3.49691	8.53312
-3.4966	7.80794
-3.4963	7.63112
-3.49599	8.62298
-3.49569	8.8991
-3.49538	8.8591
-3.49508	8.13047
-3.49477	7.65073
-3.49447	8.02672
-3.49416	8.39965
-3.49386	8.98031
-3.49355	7.69115
-3.49325	7.18879
-3.49294	6.98769
-3.49264	6.65142
-3.49233	7.11858
-3.49203	7.64837
-3.49172	7.84362
-3.49142	7.56992
-3.49111	8.24643
-3.49081	8.93983
-3.4905	9.25148
-3.4902	8.58637
-3.48989	7.77347
-3.48959	7.77506
-3.48928	8.17639
-3.48898	9.66494
-3.48867	10.3702
-3.48837	9.34443
-3.48806	8.12923
-3.48776	8.59872
-3.48745	10.2272
-3.48715	11.1397
-3.48684	11.1213
-3.48654	10.3757
-3.48623	9.46972
-3.48593	9.26004
-3.48562	9.54714
-3.48532	9.55424
-3.48501	9.35355
-3.48471	9.20763
-3.4844	7.97219
-3.4841	7.65606
-3.48379	8.48204
-3.48349	9.27688
-3.48318	8.95102
-3.48288	8.2868
-3.48257	9.005
-3.48227	10.2484
-3.48196	10.8783
-3.48166	10.2949
-3.48135	10.7754
-3.48105	11.3056
-3.48074	10.1202
-3.48044	9.68882
-3.48013	9.56546
-3.47983	9.12073
-3.47952	8.55483
-3.47922	8.37735
-3.47891	9.01725
-3.47861	9.76781
-3.4783	9.55186
-3.478	9.52994
-3.47769	8.75211
-3.47739	8.32922
-3.47708	8.26839
-3.47678	7.8538
-3.47647	8.78149
-3.47617	9.90345
-3.47586	10.8181
-3.47556	10.373
-3.47525	10.5703
-3.47494	11.6448
-3.47464	11.6309
-3.47433	10.4322
-3.47403	8.89835
-3.47372	8.69076
-3.47342	9.24676
-3.47311	9.53806
-3.47281	9.99807
-3.4725	9.86123
-3.4722	9.44811
-3.47189	8.87699
-3.47159	9.70693
-3.47128	10.076
-3.47098	8.82508
-3.47067	7.91614
-3.47037	7.8188
-3.47006	8.77894
-3.46976	8.65195
-3.46945	8.01412
-3.46915	8.21156
-3.46884	8.1809
-3.46854	8.20912
-3.46823	8.7212
-3.46793	8.90961
-3.46762	9.18953
-3.46732	8.66042
-3.46701	7.96334
-3.46671	7.60257
-3.4664	7.75813
-3.4661	8.66296
-3.46579	9.26393
-3.46549	9.26917
-3.46518	9.34397
-3.46488	9.78063
-3.46457	10.6665
-3.46427	11.9481
-3.46396	12.4216
-3.46366	12.0285
-3.46335	11.4623
-3.46305	11.6158
-3.46274	11.1435
-3.46244	10.543
-3.46213	9.65811
-3.46183	8.70328
-3.46152	9.07804
-3.46122	9.68322
-3.46091	9.4238
-3.46061	8.17866
-3.4603	8.72669
-3.46	10.0938
-3.45969	9.7793
-3.45939	9.68435
-3.45908	8.86246
-3.45878	8.47481
-3.45847	9.36736
-3.45817	10.4367
-3.45786	10.5325
-3.45756	9.674
-3.45725	9.02367
-3.45695	8.71365
-3.45664	8.61192
-3.45634	9.22931
-3.45603	9.50643
-3.45573	9.55183
-3.45542	8.82935
-3.45512	9.30499
-3.45481	9.1993
-3.45451	9.07787
-3.4542	9.41107
-3.4539	9.89317
-3.45359	9.06429
-3.45329	8.75008
-3.45298	9.27604
-3.45268	8.40686
-3.45237	7.64964
-3.45207	8.16817
-3.45176	9.52061
-3.45146	9.07174
-3.45115	8.17793
-3.45085	8.36522
-3.45054	8.40102
-3.45024	9.17624
-3.44993	10.2213
-3.44963	10.6227
-3.44932	10.8901
-3.44902	9.37625
-3.44871	9.50821
-3.44841	9.51104
-3.4481	8.15184
-3.4478	7.45587
-3.44749	7.47663
-3.44719	8.38286
-3.44688	9.12333
-3.44658	8.33665
-3.44627	7.92634
-3.44597	8.88538
-3.44566	9.55148
-3.44535	8.59947
-3.44505	8.17177
-3.44474	8.72669
-3.44444	8.85895
-3.44413	8.88476
-3.44383	9.00502
-3.44352	9.18956
-3.44322	9.59464
-3.44291	9.67242
-3.44261	9.39001
-3.4423	9.39332
-3.442	8.43393
-3.44169	8.51826
-3.44139	9.46962
-3.44108	9.09123
-3.44078	9.16184
-3.44047	9.6344
-3.44017	9.00353
-3.43986	8.38099
-3.43956	8.59941
-3.43925	9.77873
-3.43895	10.7516
-3.43864	10.5844
-3.43834	9.67978
-3.43803	8.80731
-3.43773	8.02974
-3.43742	8.55691
-3.43712	9.75757
-3.43681	10.1152
-3.43651	8.37454
-3.4362	7.44328
-3.4359	7.79032
-3.43559	7.73793
-3.43529	7.3514
-3.43498	6.1105
-3.43468	6.31288
-3.43437	7.97128
-3.43407	8.43743
-3.43376	8.32162
-3.43346	8.84908
-3.43315	9.0952
-3.43285	9.75412
-3.43254	10.3082
-3.43224	9.92289
-3.43193	9.52936
-3.43163	9.75139
-3.43132	10.7744
-3.43102	11.0111
-3.43071	9.63943
-3.43041	8.75348
-3.4301	9.57914
-3.4298	9.31353
-3.42949	9.68716
-3.42919	9.09735
-3.42888	9.05395
-3.42858	9.22768
-3.42827	7.80935
-3.42797	7.00098
-3.42766	7.4497
-3.42736	8.4668
-3.42705	9.1806
-3.42675	9.97384
-3.42644	10.7149
-3.42614	10.5857
-3.42583	10.1051
-3.42553	9.52189
-3.42522	9.23283
-3.42492	9.26304
-3.42461	9.37266
-3.42431	9.47799
-3.424	9.82965
-3.4237	9.79853
-3.42339	9.43523
-3.42309	9.55355
-3.42278	9.34899
-3.42248	9.71509
-3.42217	10.1045
-3.42187	10
-3.42156	9.56401
-3.42126	9.86161
-3.42095	10.444
-3.42065	10.4481
-3.42034	10.2452
-3.42004	9.22392
-3.41973	8.96392
-3.41943	9.21932
-3.41912	8.54537
-3.41882	9.06646
-3.41851	9.50452
-3.41821	8.95943
-3.4179	8.52001
-3.4176	8.64053
-3.41729	9.03865
-3.41699	8.74422
-3.41668	7.79691
-3.41638	8.15938
-3.41607	9.25575
-3.41576	9.87638
-3.41546	10.7018
-3.41515	10.6111
-3.41485	9.92333
-3.41454	9.00467
-3.41424	8.0753
-3.41393	8.42483
-3.41363	9.15139
-3.41332	9.58687
-3.41302	9.38202
-3.41271	8.80168
-3.41241	9.23486
-3.4121	9.24831
-3.4118	9.55153
-3.41149	9.0766
-3.41119	9.05211
-3.41088	8.73623
-3.41058	8.45745
-3.41027	8.42819
-3.40997	8.51003
-3.40966	8.18921
-3.40936	7.85671
-3.40905	8.2661
-3.40875	8.23946
-3.40844	8.41606
-3.40814	10.1883
-3.40783	10.1786
-3.40753	9.81849
-3.40722	9.43094
-3.40692	8.65735
-3.40661	8.37345
-3.40631	8.73772
-3.406	9.36095
-3.4057	9.31563
-3.40539	8.88891
-3.40509	9.35214
-3.40478	9.70453
-3.40448	8.94321
-3.40417	9.14326
-3.40387	10.2238
-3.40356	10.996
-3.40326	11.8327
-3.40295	11.737
-3.40265	10.7741
-3.40234	9.88883
-3.40204	9.54494
-3.40173	9.02702
-3.40143	9.78621
-3.40112	10.2985
-3.40082	9.83251
-3.40051	9.60369
-3.40021	9.70371
-3.3999	9.84011
-3.3996	9.41556
-3.39929	8.20764
-3.39899	8.27917
-3.39868	7.52985
-3.39838	7.15574
-3.39807	7.78731
-3.39777	8.53885
-3.39746	8.4935
-3.39716	8.10664
-3.39685	8.07332
-3.39655	8.20096
-3.39624	7.96135
-3.39594	7.38176
-3.39563	7.12317
-3.39533	6.93473
-3.39502	7.244
-3.39472	7.96255
-3.39441	9.25303
-3.39411	9.69007
-3.3938	9.8211
-3.3935	10.0284
-3.39319	9.5893
-3.39289	9.07682
-3.39258	8.8621
-3.39228	9.05586
-3.39197	9.89199
-3.39167	10.8097
-3.39136	10.8044
-3.39106	10.4566
-3.39075	10.5504
-3.39045	9.60952
-3.39014	9.27596
-3.38984	8.34589
-3.38953	8.42006
-3.38923	9.6864
-3.38892	9.89628
-3.38862	10.0086
-3.38831	10.0959
-3.38801	9.49334
-3.3877	8.94201
-3.3874	9.0791
-3.38709	9.34925
-3.38678	9.15284
-3.38648	8.50265
-3.38617	8.86395
-3.38587	9.81376
-3.38556	10.076
-3.38526	9.99832
-3.38495	9.87941
-3.38465	10.0137
-3.38434	9.19064
-3.38404	7.97441
-3.38373	7.60221
-3.38343	7.14263
-3.38312	7.61023
-3.38282	8.20784
-3.38251	9.55193
-3.38221	10.2125
-3.3819	9.92007
-3.3816	10.6058
-3.38129	10.6499
-3.38099	9.97419
-3.38068	9.57315
-3.38038	9.13056
-3.38007	8.97095
-3.37977	8.73693
-3.37946	8.85535
-3.37916	9.32773
-3.37885	9.15262
-3.37855	8.83291
-3.37824	8.76558
-3.37794	9.0478
-3.37763	9.10378
-3.37733	8.88546
-3.37702	9.23081
-3.37672	10.3827
-3.37641	10.8779
-3.37611	10.7698
-3.3758	9.86011
-3.3755	9.66806
-3.37519	9.04265
-3.37489	8.94278
-3.37458	9.43116
-3.37428	8.7231
-3.37397	9.2233
-3.37367	10.1853
-3.37336	10.0945
-3.37306	9.54098
-3.37275	8.73904
-3.37245	9.1947
-3.37214	9.18033
-3.37184	9.61522
-3.37153	9.2243
-3.37123	8.59741
-3.37092	8.97904
-3.37062	8.67904
-3.37031	8.21654
-3.37001	8.62782
-3.3697	8.28821
-3.3694	8.12556
-3.36909	8.98113
-3.36879	9.38135
-3.36848	9.38293
-3.36818	8.9447
-3.36787	8.39749
-3.36757	8.42319
-3.36726	9.14991
-3.36696	9.55003
-3.36665	8.69862
-3.36635	8.67167
-3.36604	8.90416
-3.36574	8.96374
-3.36543	8.52367
-3.36513	9.17272
-3.36482	9.92304
-3.36452	9.00155
-3.36421	7.60081
-3.36391	6.46417
-3.3636	6.92338
-3.3633	7.94686
-3.36299	8.51649
-3.36269	10.2535
-3.36238	11.6802
-3.36208	11.4248
-3.36177	9.71825
-3.36147	8.71311
-3.36116	8.48099
-3.36086	9.2805
-3.36055	9.4917
-3.36025	9.27475
-3.35994	9.15852
-3.35964	8.73302
-3.35933	8.80929
-3.35903	9.36947
-3.35872	9.07529
-3.35842	9.50785
-3.35811	9.60035
-3.35781	8.85919
-3.3575	7.3648
-3.35719	7.37458
-3.35689	8.62942
-3.35658	10.3162
-3.35628	10.9516
-3.35597	9.64645
-3.35567	8.36682
-3.35536	8.07571
-3.35506	8.13424
-3.35475	8.63397
-3.35445	8.83238
-3.35414	8.7871
-3.35384	9.87655
-3.35353	9.17981
-3.35323	8.54182
-3.35292	8.92721
-3.35262	9.09954
-3.35231	9.05923
-3.35201	7.86026
-3.3517	7.85252
-3.3514	8.58649
-3.35109	8.6846
-3.35079	8.76515
-3.35048	9.1423
-3.35018	8.59772
-3.34987	8.83327
-3.34957	8.99629
-3.34926	9.10466
-3.34896	8.04344
-3.34865	7.87719
-3.34835	7.67202
-3.34804	7.93185
-3.34774	8.07656
-3.34743	7.74127
-3.34713	8.41834
-3.34682	9.1589
-3.34652	9.93576
-3.34621	10.2964
-3.34591	9.72972
-3.3456	9.01382
-3.3453	9.46531
-3.34499	8.58301
-3.34469	6.92509
-3.34438	7.13547
-3.34408	8.04946
-3.34377	8.17867
-3.34347	8.36285
-3.34316	8.422
-3.34286	8.14769
-3.34255	7.85573
-3.34225	7.91741
-3.34194	8.48865
-3.34164	9.11724
-3.34133	9.09366
-3.34103	8.22934
-3.34072	8.32778
-3.34042	7.64704
-3.34011	7.21495
-3.33981	7.67918
-3.3395	8.9854
-3.3392	10.0481
-3.33889	9.78961
-3.33859	9.61572
-3.33828	9.36276
-3.33798	9.75534
-3.33767	10.6273
-3.33737	10.0674
-3.33706	10.4003
-3.33676	10.6398
-3.33645	10.3673
-3.33615	10.393
-3.33584	10.6937
-3.33554	10.9965
-3.33523	11.8935
-3.33493	11.2903
-3.33462	10.5467
-3.33432	10.4062
-3.33401	10.1853
-3.33371	9.78019
-3.3334	9.65161
-3.3331	9.00431
-3.33279	9.1757
-3.33249	9.42129
-3.33218	8.96609
-3.33188	8.71987
-3.33157	8.21457
-3.33127	7.96454
-3.33096	7.49187
-3.33066	8.07868
-3.33035	8.53293
-3.33005	8.51989
-3.32974	8.82621
-3.32944	8.46805
-3.32913	7.48206
-3.32883	7.10171
-3.32852	7.07503
-3.32822	7.68727
-3.32791	8.73023
-3.3276	8.69164
-3.3273	8.52179
-3.32699	9.19258
-3.32669	9.49547
-3.32638	9.72304
-3.32608	9.34262
-3.32577	9.2102
-3.32547	9.39586
-3.32516	9.70614
-3.32486	9.61626
-3.32455	9.52836
-3.32425	9.89067
-3.32394	9.49284
-3.32364	8.64483
-3.32333	8.77795
-3.32303	8.65437
-3.32272	8.81554
-3.32242	9.15182
-3.32211	8.7489
-3.32181	8.88694
-3.3215	9.45996
-3.3212	9.66622
-3.32089	9.77481
-3.32059	10.2564
-3.32028	9.10867
-3.31998	8.22776
-3.31967	8.10001
-3.31937	8.00515
-3.31906	8.60946
-3.31876	9.14737
-3.31845	9.5734
-3.31815	9.60587
-3.31784	8.42154
-3.31754	8.05162
-3.31723	8.32981
-3.31693	8.83404
-3.31662	9.28131
-3.31632	9.47958
-3.31601	9.25422
-3.31571	7.88031
-3.3154	7.33252
-3.3151	6.93301
-3.31479	7.53625
-3.31449	9.25844
-3.31418	9.40687
-3.31388	8.16977
-3.31357	7.94098
-3.31327	8.97871
-3.31296	9.40269
-3.31266	10.2097
-3.31235	11.453
-3.31205	11.3712
-3.31174	11.0349
-3.31144	11.1715
-3.31113	11.1165
-3.31083	10.3347
-3.31052	9.97089
-3.31022	9.80389
-3.30991	9.53708
-3.30961	8.85452
-3.3093	9.35357
-3.309	10.2754
-3.30869	10.3287
-3.30839	9.90148
-3.30808	9.61746
-3.30778	10.1915
-3.30747	10.9245
-3.30717	10.0762
-3.30686	9.91878
-3.30656	9.56063
-3.30625	8.92121
-3.30595	8.93241
-3.30564	9.50128
-3.30534	9.40553
-3.30503	9.60759
-3.30473	9.52052
-3.30442	9.40425
-3.30412	10.0069
-3.30381	10.7747
-3.30351	10.4021
-3.3032	10.7878
-3.3029	10.9837
-3.30259	10.9624
-3.30229	10.1897
-3.30198	9.28981
-3.30168	10.0815
-3.30137	9.98294
-3.30107	10.1315
-3.30076	10.6045
-3.30046	10.3718
-3.30015	9.54243
-3.29985	9.3051
-3.29954	9.56984
-3.29924	9.40649
-3.29893	8.43738
-3.29862	7.97875
-3.29832	8.77182
-3.29801	9.11108
-3.29771	8.74468
-3.2974	7.91997
-3.2971	8.33782
-3.29679	9.1383
-3.29649	9.16852
-3.29618	8.96249
-3.29588	9.18295
-3.29557	9.52507
-3.29527	10.1856
-3.29496	10.3591
-3.29466	9.94872
-3.29435	10.0643
-3.29405	10.3735
-3.29374	9.90286
-3.29344	9.51274
-3.29313	9.15699
-3.29283	7.81452
-3.29252	7.97921
-3.29222	8.74928
-3.29191	9.48376
-3.29161	9.36374
-3.2913	9.63377
-3.291	10.001
-3.29069	9.10158
-3.29039	8.04087
-3.29008	8.24853
-3.28978	8.34683
-3.28947	8.4634
-3.28917	10.0256
-3.28886	10.3778
-3.28856	10.0983
-3.28825	9.3921
-3.28795	8.44463
-3.28764	8.3676
-3.28734	8.8445
-3.28703	9.43526
-3.28673	9.86185
-3.28642	9.91981
-3.28612	9.70665
-3.28581	8.43873
-3.28551	7.7013
-3.2852	8.26658
-3.2849	9.69615
-3.28459	9.94724
-3.28429	9.88141
-3.28398	10.6006
-3.28368	11.3481
-3.28337	11.527
-3.28307	10.6461
-3.28276	9.26621
-3.28246	8.73158
-3.28215	9.02861
-3.28185	9.1134
-3.28154	8.98918
-3.28124	9.786
-3.28093	8.96879
-3.28063	8.78858
-3.28032	9.53456
-3.28002	9.49359
-3.27971	9.2837
-3.27941	8.98007
-3.2791	9.16437
-3.2788	9.59992
-3.27849	10.351
-3.27819	10.2869
-3.27788	9.25556
-3.27758	8.64074
-3.27727	8.72829
-3.27697	9.15848
-3.27666	9.4576
-3.27636	10.2009
-3.27605	9.93074
-3.27575	8.85029
-3.27544	7.96141
-3.27514	8.43603
-3.27483	9.05536
-3.27453	9.43579
-3.27422	8.83992
-3.27392	8.70481
-3.27361	9.44979
-3.27331	10.612
-3.273	10.175
-3.2727	9.28808
-3.27239	9.77495
-3.27209	9.56382
-3.27178	9.07358
-3.27148	8.98625
-3.27117	9.85489
-3.27087	9.95255
-3.27056	10.0735
-3.27026	9.05357
-3.26995	8.94112
-3.26965	9.51836
-3.26934	8.85084
-3.26903	9.20375
-3.26873	9.59624
-3.26842	9.64505
-3.26812	9.21182
-3.26781	8.98525
-3.26751	9.12353
-3.2672	9.51516
-3.2669	9.83102
-3.26659	9.91527
-3.26629	10.2275
-3.26598	9.47602
-3.26568	8.53387
-3.26537	9.51576
-3.26507	10.01
-3.26476	9.56531
-3.26446	8.95834
-3.26415	8.46749
-3.26385	8.53829
-3.26354	10.0661
-3.26324	11.0035
-3.26293	10.8382
-3.26263	11.2256
-3.26232	10.869
-3.26202	10.0703
-3.26171	9.35377
-3.26141	8.92337
-3.2611	9.13924
-3.2608	9.20111
-3.26049	10.4016
-3.26019	10.329
-3.25988	9.48145
-3.25958	8.87385
-3.25927	7.63541
-3.25897	7.57114
-3.25866	8.39839
-3.25836	9.03394
-3.25805	9.67989
-3.25775	9.47323
-3.25744	9.8371
-3.25714	9.77966
-3.25683	8.86772
-3.25653	8.54291
-3.25622	8.88205
-3.25592	9.12111
-3.25561	9.25946
-3.25531	8.59519
-3.255	8.13069
-3.2547	8.91779
-3.25439	8.81098
-3.25409	8.03307
-3.25378	7.05658
-3.25348	7.11973
-3.25317	8.32405
-3.25287	9.35705
-3.25256	10.5916
-3.25226	10.3349
-3.25195	9.83101
-3.25165	9.27157
-3.25134	9.06957
-3.25104	9.25117
-3.25073	9.51526
-3.25043	9.22227
-3.25012	8.6438
-3.24982	8.06142
-3.24951	7.88152
-3.24921	7.96432
-3.2489	7.72477
-3.2486	7.7105
-3.24829	7.76269
-3.24799	9.23921
-3.24768	9.38104
-3.24738	9.39892
-3.24707	9.77715
-3.24677	11.1993
-3.24646	10.4675
-3.24616	8.46696
-3.24585	7.9358
-3.24555	8.94531
-3.24524	9.98227
-3.24494	9.81745
-3.24463	9.22984
-3.24433	9.15797
-3.24402	10.0397
-3.24372	11.0231
-3.24341	10.5675
-3.24311	10.3007
-3.2428	9.64392
-3.2425	9.70115
-3.24219	9.59644
-3.24189	9.18824
-3.24158	9.89107
-3.24128	10.6985
-3.24097	10.8279
-3.24067	10.7018
-3.24036	10.7143
-3.24006	10.8945
-3.23975	11.4492
-3.23944	10.7415
-3.23914	9.69129
-3.23883	9.67147
-3.23853	9.68577
-3.23822	9.07051
-3.23792	8.37586
-3.23761	8.02943
-3.23731	8.69097
-3.237	9.61613
-3.2367	9.85015
-3.23639	9.02641
-3.23609	9.2384
-3.23578	9.14081
-3.23548	9.02351
-3.23517	9.4587
-3.23487	10.2625
-3.23456	10.9108
-3.23426	10.3193
-3.23395	9.77241
-3.23365	10.7095
-3.23334	10.8494
-3.23304	9.90226
-3.23273	8.96399
-3.23243	9.252
-3.23212	9.68337
-3.23182	9.27022
-3.23151	9.30658
-3.23121	8.66818
-3.2309	8.14005
-3.2306	7.4695
-3.23029	8.53777
-3.22999	9.16756
-3.22968	9.05872
-3.22938	9.55847
-3.22907	9.35052
-3.22877	9.17802
-3.22846	10.4
-3.22816	11.2567
-3.22785	10.7402
-3.22755	10.6038
-3.22724	11.1401
-3.22694	11.054
-3.22663	10.5932
-3.22633	9.50686
-3.22602	8.33119
-3.22572	8.75895
-3.22541	9.23408
-3.22511	9.31975
-3.2248	9.51495
-3.2245	9.81746
-3.22419	10.2781
-3.22389	10.1602
-3.22358	9.21929
-3.22328	8.07576
-3.22297	7.69427
-3.22267	7.85993
-3.22236	8.80521
-3.22206	9.51123
-3.22175	9.27582
-3.22145	9.52948
-3.22114	9.88232
-3.22084	9.83752
-3.22053	10.327
-3.22023	10.3853
-3.21992	10.1304
-3.21962	10.7493
-3.21931	10.1952
-3.21901	10.0564
-3.2187	10.9208
-3.2184	11.4053
-3.21809	11.2962
-3.21779	10.4688
-3.21748	9.70911
-3.21718	10.2276
-3.21687	10.6353
-3.21657	10.0676
-3.21626	9.58639
-3.21596	9.13269
-3.21565	9.15845
-3.21535	9.59332
-3.21504	9.60616
-3.21474	10.2576
-3.21443	10.3065
-3.21413	10.382
-3.21382	9.28918
-3.21352	9.35057
-3.21321	10.0516
-3.21291	9.28149
-3.2126	8.5425
-3.2123	9.18962
-3.21199	9.2807
-3.21169	9.78393
-3.21138	10.6923
-3.21108	11.9025
-3.21077	12.3857
[truncated: 63,536 more rows]
