# Supplementary material for: In vivo assembly enhanced binding effect augments tumor specific ferroptosis therapy
Source: Nat Commun. 2024 Jan 11;15:454. doi: 10.1038/s41467-023-44665-2 (PMC10784468; doi:10.1038/s41467-023-44665-2)
Supplement: Supplementary file 4 — Source Data [file 41467_2023_44665_MOESM4_ESM.zip › Source Data/Supplementary Figure 7/Supplementary Figure 7.xlsx]

## Sheet: Sheet1
ppm	intensity
-3.82026	6.99525
-3.81996	6.87155
-3.81965	6.92704
-3.81935	6.58836
-3.81904	6.31346
-3.81874	6.52024
-3.81843	6.44654
-3.81813	6.18721
-3.81782	5.79485
-3.81752	6.16423
-3.81721	6.40744
-3.81691	5.91731
-3.8166	5.68682
-3.8163	6.11587
-3.81599	7.01841
-3.81569	7.35934
-3.81538	6.78895
-3.81508	6.424
-3.81477	6.64897
-3.81447	6.75901
-3.81416	7.13025
-3.81386	7.97183
-3.81355	8.34397
-3.81325	7.70891
-3.81294	7.2773
-3.81264	7.46418
-3.81233	7.72309
-3.81203	7.50048
-3.81172	7.35497
-3.81142	7.37103
-3.81111	7.02683
-3.81081	6.62399
-3.8105	6.92202
-3.8102	6.93311
-3.80989	5.97239
-3.80959	5.79546
-3.80928	6.53102
-3.80898	6.75664
-3.80867	6.56027
-3.80837	6.0711
-3.80806	5.74963
-3.80776	5.57759
-3.80745	5.6006
-3.80715	6.12733
-3.80684	6.09611
-3.80654	6.31591
-3.80623	6.15795
-3.80593	6.38226
-3.80562	6.35401
-3.80532	5.84602
-3.80501	6.01428
-3.80471	6.28668
-3.8044	6.17615
-3.8041	6.48459
-3.80379	6.74322
-3.80349	6.39345
-3.80318	6.17541
-3.80288	6.03682
-3.80257	6.33941
-3.80227	6.74027
-3.80196	7.34828
-3.80166	7.68308
-3.80135	8.0951
-3.80105	8.06538
-3.80074	7.82161
-3.80044	6.94879
-3.80013	6.62231
-3.79983	6.51392
-3.79952	6.5554
-3.79922	6.10439
-3.79891	6.203
-3.7986	6.51883
-3.7983	6.43181
-3.79799	5.73609
-3.79769	5.79221
-3.79738	6.66295
-3.79708	7.35199
-3.79677	7.068
-3.79647	7.36442
-3.79616	7.99712
-3.79586	7.73073
-3.79555	7.25677
-3.79525	7.07187
-3.79494	6.49758
-3.79464	6.32642
-3.79433	6.48534
-3.79403	6.47904
-3.79372	6.85292
-3.79342	7.28512
-3.79311	7.53954
-3.79281	7.07153
-3.7925	7.1051
-3.7922	7.17115
-3.79189	7.79414
-3.79159	7.61684
-3.79128	8.21736
-3.79098	8.65753
-3.79067	7.78435
-3.79037	7.55487
-3.79006	7.72079
-3.78976	7.59944
-3.78945	7.83768
-3.78915	7.95989
-3.78884	7.80705
-3.78854	7.64496
-3.78823	7.30884
-3.78793	7.1453
-3.78762	6.2914
-3.78732	5.93498
-3.78701	6.02207
-3.78671	6.02561
-3.7864	6.60157
-3.7861	6.92552
-3.78579	6.4891
-3.78549	6.6804
-3.78518	6.59814
-3.78488	6.36036
-3.78457	6.57414
-3.78427	6.53256
-3.78396	5.97192
-3.78366	5.66457
-3.78335	5.91259
-3.78305	6.5175
-3.78274	6.79936
-3.78244	6.40268
-3.78213	5.96782
-3.78183	6.31348
-3.78152	7.34984
-3.78122	7.75117
-3.78091	8.34178
-3.78061	8.3749
-3.7803	8.30664
-3.78	7.87784
-3.77969	7.62292
-3.77939	7.18587
-3.77908	7.20249
-3.77878	6.96813
-3.77847	7.14762
-3.77817	7.5022
-3.77786	7.11278
-3.77756	7.38584
-3.77725	7.49388
-3.77695	7.47365
-3.77664	6.89539
-3.77634	6.41528
-3.77603	6.38686
-3.77573	6.56629
-3.77542	7.00858
-3.77512	6.89268
-3.77481	6.78604
-3.77451	7.26572
-3.7742	7.85108
-3.7739	7.35537
-3.77359	6.97352
-3.77329	7.01878
-3.77298	7.1687
-3.77268	7.16857
-3.77237	7.08642
-3.77207	6.38641
-3.77176	5.91243
-3.77146	5.80921
-3.77115	6.12439
-3.77085	6.21389
-3.77054	6.38705
-3.77024	6.29897
-3.76993	5.93699
-3.76963	5.8951
-3.76932	6.37276
-3.76901	7.08892
-3.76871	6.58842
-3.7684	6.13887
-3.7681	6.29877
-3.76779	6.72466
-3.76749	6.7143
-3.76718	6.66839
-3.76688	6.99799
-3.76657	7.01105
-3.76627	7.16937
-3.76596	7.18307
-3.76566	6.84104
-3.76535	6.73716
-3.76505	7.25185
-3.76474	7.35561
-3.76444	7.00241
-3.76413	6.91271
-3.76383	6.91291
-3.76352	7.28996
-3.76322	7.78346
-3.76291	7.64375
-3.76261	7.70623
-3.7623	7.50372
-3.762	7.9278
-3.76169	7.6077
-3.76139	6.97494
-3.76108	6.72067
-3.76078	6.34579
-3.76047	6.17457
-3.76017	6.18827
-3.75986	6.37232
-3.75956	7.05235
-3.75925	6.9403
-3.75895	6.94768
-3.75864	6.37256
-3.75834	6.42455
-3.75803	6.41013
-3.75773	6.24546
-3.75742	5.9714
-3.75712	6.07369
-3.75681	6.43123
-3.75651	6.93049
-3.7562	6.84445
-3.7559	7.08582
-3.75559	7.28171
-3.75529	6.88012
-3.75498	6.19885
-3.75468	5.7538
-3.75437	6.1345
-3.75407	6.39063
-3.75376	6.71519
-3.75346	7.01665
-3.75315	6.77797
-3.75285	6.47994
-3.75254	6.78277
-3.75224	6.72425
-3.75193	7.18184
-3.75163	7.7196
-3.75132	7.3997
-3.75102	7.10038
-3.75071	6.98577
-3.75041	6.76403
-3.7501	6.9188
-3.7498	7.41959
-3.74949	6.87028
-3.74919	7.01471
-3.74888	7.58304
-3.74858	7.73254
-3.74827	8.03464
-3.74797	7.51447
-3.74766	7.22546
-3.74736	6.64452
-3.74705	6.09678
-3.74675	6.29279
-3.74644	7.09318
-3.74614	7.16529
-3.74583	7.00359
-3.74553	6.51222
-3.74522	6.37199
-3.74492	5.92055
-3.74461	6.56945
-3.74431	6.96857
-3.744	6.76616
-3.7437	6.78735
-3.74339	7.35088
-3.74309	7.82524
-3.74278	7.43636
-3.74248	7.28407
-3.74217	7.68183
-3.74187	7.84356
-3.74156	7.52286
-3.74126	7.17204
-3.74095	7.33317
-3.74065	7.32338
-3.74034	6.75398
-3.74004	5.73929
-3.73973	6.27103
-3.73942	6.81227
-3.73912	6.53329
-3.73881	6.25351
-3.73851	6.30549
-3.7382	7.03285
-3.7379	6.99619
-3.73759	7.30157
-3.73729	7.45114
-3.73698	7.13657
-3.73668	7.24363
-3.73637	7.29463
-3.73607	7.83488
-3.73576	8.12418
-3.73546	7.68774
-3.73515	7.26649
-3.73485	7.04261
-3.73454	7.17037
-3.73424	7.70033
-3.73393	7.13755
-3.73363	6.5439
-3.73332	6.06512
-3.73302	5.78998
-3.73271	5.61348
-3.73241	5.70427
-3.7321	6.50064
-3.7318	7.02457
-3.73149	6.98892
-3.73119	7.14103
-3.73088	6.50877
-3.73058	6.09845
-3.73027	6.27123
-3.72997	6.76507
-3.72966	6.71035
-3.72936	5.93133
-3.72905	6.2016
-3.72875	6.64723
-3.72844	6.59628
-3.72814	5.90949
-3.72783	5.58149
-3.72753	5.36188
-3.72722	5.1047
-3.72692	5.76124
-3.72661	5.94444
-3.72631	6.39895
-3.726	6.96677
-3.7257	7.05337
-3.72539	7.2908
-3.72509	7.49195
-3.72478	7.54059
-3.72448	7.36438
-3.72417	6.9106
-3.72387	6.13751
-3.72356	5.89547
-3.72326	6.1539
-3.72295	5.61407
-3.72265	5.26681
-3.72234	5.60705
-3.72204	5.74901
-3.72173	5.70085
-3.72143	5.17419
-3.72112	5.86846
-3.72082	6.8708
-3.72051	6.9858
-3.72021	6.45823
-3.7199	6.45579
-3.7196	6.83194
-3.71929	6.55697
-3.71899	6.52497
-3.71868	6.6638
-3.71838	7.25068
-3.71807	8.05913
-3.71777	7.32409
-3.71746	7.16737
-3.71716	6.9378
-3.71685	7.04127
-3.71655	7.10015
-3.71624	7.23404
-3.71594	7.00062
-3.71563	6.29324
-3.71533	6.66974
-3.71502	7.30232
-3.71472	7.10895
-3.71441	6.51546
-3.71411	6.1938
-3.7138	6.54835
-3.7135	6.78743
-3.71319	6.84763
-3.71289	6.62306
-3.71258	6.2587
-3.71228	6.60018
-3.71197	7.07474
-3.71167	6.80757
-3.71136	6.68224
-3.71106	6.88124
-3.71075	7.66244
-3.71045	8.10975
-3.71014	8.0217
-3.70983	7.82721
-3.70953	7.29844
-3.70922	7.29558
-3.70892	8.0772
-3.70861	7.92802
-3.70831	7.69753
-3.708	7.49679
-3.7077	7.62474
-3.70739	7.84087
-3.70709	7.41235
-3.70678	7.24572
-3.70648	6.29003
-3.70617	5.24703
-3.70587	5.08594
-3.70556	5.31421
-3.70526	5.9613
-3.70495	5.97893
-3.70465	6.2908
-3.70434	6.32911
-3.70404	5.87281
-3.70373	5.69671
-3.70343	5.9085
-3.70312	6.19919
-3.70282	6.69333
-3.70251	7.19802
-3.70221	7.16153
-3.7019	6.45694
-3.7016	6.64118
-3.70129	6.68361
-3.70099	6.57011
-3.70068	7.70358
-3.70038	7.79319
-3.70007	7.83956
-3.69977	8.00442
-3.69946	7.51896
-3.69916	6.63884
-3.69885	6.2402
-3.69855	6.02182
-3.69824	6.2095
-3.69794	6.40793
-3.69763	6.50522
-3.69733	6.66765
-3.69702	6.40136
-3.69672	6.76063
-3.69641	6.94302
-3.69611	7.16443
-3.6958	7.26344
-3.6955	6.77384
-3.69519	6.2173
-3.69489	6.33651
-3.69458	6.74739
-3.69428	6.76701
-3.69397	6.64802
-3.69367	7.08944
-3.69336	6.58098
-3.69306	6.9749
-3.69275	7.17881
-3.69245	6.96524
-3.69214	7.13209
-3.69184	6.95757
-3.69153	6.68542
-3.69123	6.93861
-3.69092	7.54524
-3.69062	7.66053
-3.69031	7.73364
-3.69001	6.54485
-3.6897	5.76275
-3.6894	6.1787
-3.68909	6.36566
-3.68879	6.31773
-3.68848	6.48328
-3.68818	6.90145
-3.68787	7.02647
-3.68757	6.78842
-3.68726	6.74145
-3.68696	7.02853
-3.68665	7.41284
-3.68635	7.4028
-3.68604	6.94714
-3.68574	6.58726
-3.68543	6.55524
-3.68513	6.47708
-3.68482	6.33233
-3.68452	5.98592
-3.68421	5.62217
-3.68391	5.75121
-3.6836	6.73997
-3.6833	7.64397
-3.68299	7.85606
-3.68269	7.37667
-3.68238	6.90758
-3.68208	6.91327
-3.68177	7.13725
-3.68147	7.01624
-3.68116	6.24439
-3.68085	5.4116
-3.68055	4.88429
-3.68024	5.66547
-3.67994	6.36957
-3.67963	6.70979
-3.67933	6.52387
-3.67902	6.14921
-3.67872	5.27134
-3.67841	5.36038
-3.67811	6.35584
-3.6778	7.42212
-3.6775	7.37555
-3.67719	6.4392
-3.67689	6.22602
-3.67658	6.78111
-3.67628	7.07721
-3.67597	6.75752
-3.67567	6.14264
-3.67536	6.37993
-3.67506	6.76679
-3.67475	7.1346
-3.67445	7.75384
-3.67414	7.77996
-3.67384	7.64252
-3.67353	6.81172
-3.67323	6.69796
-3.67292	6.3732
-3.67262	6.47126
-3.67231	6.96917
-3.67201	6.86944
-3.6717	7.67712
-3.6714	7.73035
-3.67109	7.13535
-3.67079	7.77733
-3.67048	8.28389
-3.67018	8.16469
-3.66987	7.56169
-3.66957	7.78124
-3.66926	7.64137
-3.66896	7.53565
-3.66865	7.66193
-3.66835	7.45249
-3.66804	7.08868
-3.66774	7.09475
-3.66743	7.09096
-3.66713	5.98231
-3.66682	5.29603
-3.66652	5.93851
-3.66621	6.34312
-3.66591	6.42156
-3.6656	6.05832
-3.6653	6.49596
-3.66499	6.33512
-3.66469	6.19274
-3.66438	5.71054
-3.66408	5.16382
-3.66377	5.9738
-3.66347	5.38654
-3.66316	4.87471
-3.66286	5.06322
-3.66255	5.57032
-3.66225	5.65857
-3.66194	6.03491
-3.66164	6.83238
-3.66133	7.58199
-3.66103	8.0803
-3.66072	8.13695
-3.66042	7.61685
-3.66011	6.74619
-3.65981	6.38863
-3.6595	5.98993
-3.6592	6.09203
-3.65889	6.86815
-3.65859	7.11033
-3.65828	7.32431
-3.65798	7.09074
-3.65767	6.83035
-3.65737	6.69416
-3.65706	6.12012
-3.65676	5.54847
-3.65645	5.31099
-3.65615	5.47698
-3.65584	6.28261
-3.65554	7.26158
-3.65523	7.44877
-3.65493	7.01252
-3.65462	6.32511
-3.65432	6.14554
-3.65401	6.24195
-3.65371	6.58749
-3.6534	6.80772
-3.6531	6.52617
-3.65279	6.40537
-3.65249	6.40415
-3.65218	5.64033
-3.65188	6.61647
-3.65157	6.54601
-3.65126	6.17587
-3.65096	6.33297
-3.65065	6.32664
-3.65035	5.91321
-3.65004	6.4788
-3.64974	7.77359
-3.64943	8.1563
-3.64913	7.99025
-3.64882	7.38129
-3.64852	7.19217
-3.64821	7.25487
-3.64791	7.36371
-3.6476	7.20172
-3.6473	7.43238
-3.64699	7.18274
-3.64669	6.38194
-3.64638	5.84543
-3.64608	5.77163
-3.64577	6.27982
-3.64547	7.20088
-3.64516	8.07718
-3.64486	8.92719
-3.64455	8.29167
-3.64425	8.05465
-3.64394	7.5004
-3.64364	7.51474
-3.64333	7.49487
-3.64303	6.57166
-3.64272	7.26233
-3.64242	7.50725
-3.64211	7.0567
-3.64181	6.77144
-3.6415	7.4061
-3.6412	7.28358
-3.64089	7.39665
-3.64059	7.9387
-3.64028	7.61478
-3.63998	7.26701
-3.63967	6.50687
-3.63937	6.20633
-3.63906	6.56308
-3.63876	6.15598
-3.63845	6.1222
-3.63815	6.91707
-3.63784	7.71391
-3.63754	7.25615
-3.63723	6.45092
-3.63693	5.92857
-3.63662	6.11154
-3.63632	6.10403
-3.63601	6.13667
-3.63571	6.64434
-3.6354	6.80833
-3.6351	6.99605
-3.63479	7.36753
-3.63449	6.99964
-3.63418	6.54393
-3.63388	6.78759
-3.63357	7.02958
-3.63327	7.84473
-3.63296	8.30611
-3.63266	7.76456
-3.63235	7.97856
-3.63205	7.99115
-3.63174	7.66346
-3.63144	7.42998
-3.63113	7.14147
-3.63083	6.75603
-3.63052	6.79084
-3.63022	7.70612
-3.62991	7.55411
-3.62961	7.27384
-3.6293	7.54689
-3.629	7.15041
-3.62869	6.6258
-3.62839	6.89665
-3.62808	6.60491
-3.62778	6.7279
-3.62747	6.92492
-3.62717	5.80682
-3.62686	5.52456
-3.62656	6.59314
-3.62625	6.86054
-3.62595	7.82997
-3.62564	8.19264
-3.62534	7.37007
-3.62503	6.92189
-3.62473	7.07415
-3.62442	7.23509
-3.62412	7.68744
-3.62381	7.78101
-3.62351	8.1366
-3.6232	7.43651
-3.6229	6.99122
-3.62259	6.45026
-3.62229	6.09045
-3.62198	6.31742
-3.62167	6.218
-3.62137	6.33067
-3.62106	7.00053
-3.62076	7.08455
-3.62045	7.64146
-3.62015	8.20047
-3.61984	8.50709
-3.61954	7.96877
-3.61923	6.84002
-3.61893	6.99115
-3.61862	6.81022
-3.61832	7.13785
-3.61801	7.79213
-3.61771	7.52295
-3.6174	5.96064
-3.6171	5.38394
-3.61679	5.56928
-3.61649	5.95147
-3.61618	6.36562
-3.61588	5.74596
-3.61557	5.80429
-3.61527	5.77318
-3.61496	5.34067
-3.61466	5.91479
-3.61435	5.90008
-3.61405	6.48238
-3.61374	6.8489
-3.61344	6.43609
-3.61313	6.39445
-3.61283	7.01376
-3.61252	5.5941
-3.61222	5.6213
-3.61191	6.53479
-3.61161	6.67149
-3.6113	7.18561
-3.611	6.79323
-3.61069	5.77296
-3.61039	5.71653
-3.61008	5.12698
-3.60978	5.21296
-3.60947	6.6548
-3.60917	6.74224
-3.60886	6.51482
-3.60856	7.45113
-3.60825	7.90809
-3.60795	8.49686
-3.60764	9.21058
-3.60734	9.12327
-3.60703	9.61791
-3.60673	9.21078
-3.60642	8.74471
-3.60612	9.31276
-3.60581	9.38307
-3.60551	8.40966
-3.6052	7.94276
-3.6049	7.5396
-3.60459	7.50963
-3.60429	7.87362
-3.60398	7.35918
-3.60368	6.7955
-3.60337	6.4783
-3.60307	6.19095
-3.60276	6.56169
-3.60246	6.59303
-3.60215	6.08175
-3.60185	6.55796
-3.60154	6.31467
-3.60124	6.772
-3.60093	7.66273
-3.60063	7.17294
-3.60032	6.65279
-3.60002	6.20081
-3.59971	6.04781
-3.59941	5.87029
-3.5991	5.48108
-3.5988	6.19222
-3.59849	6.68949
-3.59819	6.34579
-3.59788	5.97902
-3.59758	6.50941
-3.59727	7.38975
-3.59697	7.56389
-3.59666	7.09257
-3.59636	7.24447
-3.59605	8.02956
-3.59575	7.60193
-3.59544	7.37438
-3.59514	7.36494
-3.59483	8.3927
-3.59453	8.90962
-3.59422	8.82954
-3.59392	8.46943
-3.59361	7.41426
-3.59331	6.85093
-3.593	5.90557
-3.59269	6.90374
-3.59239	7.98246
-3.59208	7.41119
-3.59178	6.78619
-3.59147	6.66363
-3.59117	7.52317
-3.59086	8.46273
-3.59056	8.11915
-3.59025	7.94619
-3.58995	8.25726
-3.58964	7.93638
-3.58934	7.29865
-3.58903	7.25062
-3.58873	6.99689
-3.58842	6.92775
-3.58812	5.82518
-3.58781	5.75064
-3.58751	6.11297
-3.5872	6.03456
-3.5869	6.49306
-3.58659	6.25014
-3.58629	6.00311
-3.58598	7.19533
-3.58568	6.77309
-3.58537	6.00841
-3.58507	6.54422
-3.58476	7.28191
-3.58446	7.10849
-3.58415	6.23151
-3.58385	5.72076
-3.58354	6.01437
-3.58324	5.83216
-3.58293	5.15536
-3.58263	6.0729
-3.58232	7.12259
-3.58202	7.56003
-3.58171	6.81322
-3.58141	6.92442
-3.5811	6.64284
-3.5808	6.25474
-3.58049	5.32215
-3.58019	5.67166
-3.57988	7.02653
-3.57958	6.72986
-3.57927	5.71353
-3.57897	6.04844
-3.57866	6.82896
-3.57836	6.95863
-3.57805	6.84778
-3.57775	6.76989
-3.57744	5.99269
-3.57714	6.23913
-3.57683	6.06581
-3.57653	6.13781
-3.57622	6.57176
-3.57592	6.89048
-3.57561	6.48798
-3.57531	6.887
-3.575	7.18412
-3.5747	6.57763
-3.57439	6.69908
-3.57409	6.15344
-3.57378	6.37087
-3.57348	7.05338
-3.57317	7.56072
-3.57287	7.39939
-3.57256	6.40479
-3.57226	5.46793
-3.57195	5.02478
-3.57165	5.08068
-3.57134	5.88875
-3.57104	6.2025
-3.57073	5.63119
-3.57043	6.00611
-3.57012	6.63603
-3.56982	7.32213
-3.56951	8.05023
-3.56921	8.10132
-3.5689	8.0289
-3.5686	8.21545
-3.56829	7.66989
-3.56799	6.63657
-3.56768	6.66264
-3.56738	7.14918
-3.56707	7.14097
-3.56677	6.44464
-3.56646	6.15616
-3.56616	6.41358
-3.56585	6.93075
-3.56555	6.76501
-3.56524	6.25732
-3.56494	6.64347
-3.56463	6.90211
-3.56433	6.60085
-3.56402	6.2813
-3.56372	5.82507
-3.56341	6.61373
-3.5631	7.06305
-3.5628	7.70627
-3.56249	7.23878
-3.56219	7.05061
-3.56188	7.36047
-3.56158	6.41928
-3.56127	6.3912
-3.56097	6.55117
-3.56066	6.23847
-3.56036	5.51031
-3.56005	4.79325
-3.55975	5.41846
-3.55944	5.88237
-3.55914	5.75005
-3.55883	6.766
-3.55853	6.95391
-3.55822	6.23905
-3.55792	6.05933
-3.55761	6.73444
-3.55731	6.97378
-3.557	6.26976
-3.5567	6.0598
-3.55639	5.3839
-3.55609	5.15127
-3.55578	5.3267
-3.55548	6.23891
-3.55517	7.12953
-3.55487	7.86515
-3.55456	8.18965
-3.55426	8.44122
-3.55395	7.1837
-3.55365	6.99151
-3.55334	7.68753
-3.55304	8.22009
-3.55273	7.98575
-3.55243	8.24366
-3.55212	7.95244
-3.55182	6.66581
-3.55151	5.82835
-3.55121	5.19495
-3.5509	5.77696
-3.5506	6.8398
-3.55029	7.44214
-3.54999	7.11793
-3.54968	6.37076
-3.54938	6.86067
-3.54907	7.26439
-3.54877	7.275
-3.54846	7.13244
-3.54816	7.31138
-3.54785	7.38939
-3.54755	6.99541
-3.54724	6.30382
-3.54694	6.51923
-3.54663	6.15442
-3.54633	6.08038
-3.54602	6.55855
-3.54572	6.78669
-3.54541	6.64034
-3.54511	6.4632
-3.5448	6.76497
-3.5445	7.22771
-3.54419	7.81303
-3.54389	8.5134
-3.54358	8.52619
-3.54328	7.0066
-3.54297	7.55535
-3.54267	7.32222
-3.54236	6.88525
-3.54206	7.25056
-3.54175	7.69001
-3.54145	7.19709
-3.54114	5.63688
-3.54084	4.7928
-3.54053	6.07986
-3.54023	6.59647
-3.53992	6.67296
-3.53962	7.51269
-3.53931	7.60501
-3.53901	7.0988
-3.5387	6.24502
-3.5384	5.95018
-3.53809	6.722
-3.53779	5.9411
-3.53748	4.89113
-3.53718	4.62222
-3.53687	4.96826
-3.53657	5.79239
-3.53626	6.51461
-3.53596	5.94189
-3.53565	5.92203
-3.53535	6.18817
-3.53504	6.70269
-3.53474	6.44373
-3.53443	6.01132
-3.53413	5.2543
-3.53382	5.49275
-3.53351	5.80642
-3.53321	5.95092
-3.5329	5.26561
-3.5326	6.6453
-3.53229	6.90968
-3.53199	6.71875
-3.53168	7.14802
-3.53138	7.08531
-3.53107	7.20969
-3.53077	7.02313
-3.53046	6.22803
-3.53016	5.91804
-3.52985	6.26528
-3.52955	5.86745
-3.52924	6.11896
-3.52894	6.16126
-3.52863	6.51793
-3.52833	6.74745
-3.52802	6.8975
-3.52772	7.20794
-3.52741	7.08
-3.52711	7.03261
-3.5268	6.94887
-3.5265	7.96268
-3.52619	7.88844
-3.52589	7.00666
-3.52558	6.36661
-3.52528	5.70736
-3.52497	5.68566
-3.52467	5.22929
-3.52436	5.4527
-3.52406	6.22066
-3.52375	6.69368
-3.52345	6.70778
-3.52314	7.45794
-3.52284	8.08096
-3.52253	8.1922
-3.52223	7.82961
-3.52192	7.73455
-3.52162	8.23606
-3.52131	8.28986
-3.52101	8.74282
-3.5207	7.91488
-3.5204	6.56752
-3.52009	5.94689
-3.51979	6.0323
-3.51948	6.80408
-3.51918	6.20853
-3.51887	5.92209
-3.51857	5.72559
-3.51826	6.04627
-3.51796	6.65205
-3.51765	7.04883
-3.51735	6.97328
-3.51704	7.07834
-3.51674	7.01181
-3.51643	6.38712
-3.51613	4.80029
-3.51582	5.25391
-3.51552	6.54849
-3.51521	6.93561
-3.51491	7.24324
-3.5146	7.74334
-3.5143	7.01753
-3.51399	5.48063
-3.51369	5.01857
-3.51338	6.57894
-3.51308	7.43758
-3.51277	7.58645
-3.51247	7.89255
-3.51216	7.98725
-3.51186	7.18887
-3.51155	6.96848
-3.51125	6.47607
-3.51094	6.76511
-3.51064	6.74777
-3.51033	6.29128
-3.51003	5.65512
-3.50972	5.97311
-3.50942	6.5804
-3.50911	7.03217
-3.50881	7.22993
-3.5085	7.90531
-3.5082	7.7041
-3.50789	7.352
-3.50759	6.92099
-3.50728	6.45784
-3.50698	5.9438
-3.50667	5.70891
-3.50637	5.69244
-3.50606	5.94563
-3.50576	5.57591
-3.50545	5.23971
-3.50515	6.06298
-3.50484	7.13626
-3.50453	7.77634
-3.50423	8.06394
-3.50392	8.13756
-3.50362	7.42821
-3.50331	7.44565
-3.50301	6.92007
-3.5027	6.20567
-3.5024	6.8401
-3.50209	6.97978
-3.50179	6.94007
-3.50148	6.63272
-3.50118	6.82834
-3.50087	5.98021
-3.50057	5.80841
-3.50026	6.40548
-3.49996	5.78211
-3.49965	6.33733
-3.49935	6.33437
-3.49904	6.30638
-3.49874	6.72817
-3.49843	7.61522
-3.49813	8.13676
-3.49782	7.0206
-3.49752	6.94077
-3.49721	7.46302
-3.49691	6.84895
-3.4966	6.3733
-3.4963	7.12503
-3.49599	7.79399
-3.49569	7.85891
-3.49538	7.83358
-3.49508	7.44487
-3.49477	6.31599
-3.49447	5.17619
-3.49416	5.96375
-3.49386	6.17003
-3.49355	6.43547
-3.49325	6.44152
-3.49294	7.40117
-3.49264	8.60021
-3.49233	8.41615
-3.49203	7.97046
-3.49172	7.39716
-3.49142	7.31486
-3.49111	7.22094
-3.49081	7.26233
-3.4905	8.22086
-3.4902	7.94549
-3.48989	7.67295
-3.48959	7.13665
-3.48928	6.42811
-3.48898	6.47182
-3.48867	6.81196
-3.48837	6.4404
-3.48806	6.37789
-3.48776	6.8883
-3.48745	7.44806
-3.48715	7.07657
-3.48684	7.39625
-3.48654	6.80713
-3.48623	6.90821
-3.48593	7.37277
-3.48562	6.9937
-3.48532	6.45658
-3.48501	6.18574
-3.48471	5.84927
-3.4844	6.28251
-3.4841	7.1639
-3.48379	7.52414
-3.48349	7.19146
-3.48318	6.39278
-3.48288	6.65242
-3.48257	6.51779
-3.48227	5.99129
-3.48196	5.62261
-3.48166	6.06339
-3.48135	6.5294
-3.48105	6.23113
-3.48074	6.25153
-3.48044	5.55338
-3.48013	6.01326
-3.47983	6.29735
-3.47952	6.66174
-3.47922	7.12365
-3.47891	7.19021
-3.47861	6.54355
-3.4783	6.55727
-3.478	7.6269
-3.47769	8.15249
-3.47739	8.94431
-3.47708	9.21901
-3.47678	9.36174
-3.47647	8.92366
-3.47617	7.74991
-3.47586	6.97445
-3.47556	7.32412
-3.47525	7.89016
-3.47494	8.02881
-3.47464	8.36417
-3.47433	7.68219
-3.47403	7.00175
-3.47372	6.1906
-3.47342	6.35973
-3.47311	5.45679
-3.47281	5.07332
-3.4725	5.97612
-3.4722	6.48126
-3.47189	6.7624
-3.47159	7.1849
-3.47128	8.16475
-3.47098	8.3101
-3.47067	8.36028
-3.47037	8.28795
-3.47006	7.79447
-3.46976	6.39053
-3.46945	6.83447
-3.46915	7.65124
-3.46884	7.79859
-3.46854	7.06913
-3.46823	5.93063
-3.46793	6.08862
-3.46762	7.02218
-3.46732	6.97047
-3.46701	6.64186
-3.46671	6.31107
-3.4664	6.40929
-3.4661	6.09018
-3.46579	6.8786
-3.46549	6.80479
-3.46518	6.61083
-3.46488	7.03026
-3.46457	5.81406
-3.46427	4.72084
-3.46396	4.75418
-3.46366	5.04343
-3.46335	5.42614
-3.46305	6.07297
-3.46274	6.73537
-3.46244	7.7537
-3.46213	7.99657
-3.46183	6.81578
-3.46152	5.60878
-3.46122	5.92151
-3.46091	7.55199
-3.46061	7.6937
-3.4603	7.002
-3.46	6.3006
-3.45969	5.86832
-3.45939	5.95729
-3.45908	5.57424
-3.45878	5.43142
-3.45847	5.41402
-3.45817	6.13672
-3.45786	6.00827
-3.45756	6.1403
-3.45725	6.97281
-3.45695	7.49165
-3.45664	7.88316
-3.45634	8.00298
-3.45603	7.28176
-3.45573	6.5788
-3.45542	5.41998
-3.45512	5.44315
-3.45481	6.59762
-3.45451	6.61696
-3.4542	6.57934
-3.4539	7.27855
-3.45359	8.11746
-3.45329	8.48703
-3.45298	8.4924
-3.45268	8.34295
-3.45237	8.35096
-3.45207	8.12028
-3.45176	8.10136
-3.45146	8.88693
-3.45115	7.7606
-3.45085	6.77256
-3.45054	6.12781
-3.45024	5.54385
-3.44993	6.99974
-3.44963	7.44851
-3.44932	6.67617
-3.44902	5.68797
-3.44871	4.76943
-3.44841	4.59609
-3.4481	4.11607
-3.4478	4.0205
-3.44749	5.07342
-3.44719	5.33994
-3.44688	6.03151
-3.44658	7.31394
-3.44627	7.79885
-3.44597	7.28869
-3.44566	7.32494
-3.44535	7.03285
-3.44505	5.85666
-3.44474	5.62759
-3.44444	5.85943
-3.44413	5.3189
-3.44383	5.88475
-3.44352	6.02547
-3.44322	5.25309
-3.44291	4.72761
-3.44261	4.98629
-3.4423	5.34227
-3.442	5.83459
-3.44169	7.12936
-3.44139	7.90152
-3.44108	7.5743
-3.44078	7.02415
-3.44047	7.07386
-3.44017	6.98433
-3.43986	7.32319
-3.43956	7.16556
-3.43925	6.88347
-3.43895	6.80915
-3.43864	6.60767
-3.43834	6.63232
-3.43803	6.43164
-3.43773	5.93756
-3.43742	5.58419
-3.43712	6.40922
-3.43681	7.46978
-3.43651	7.04211
-3.4362	6.95405
-3.4359	7.98726
-3.43559	8.41263
-3.43529	8.07201
-3.43498	7.61478
-3.43468	8.0191
-3.43437	7.84429
-3.43407	6.98904
-3.43376	6.6568
-3.43346	6.71792
-3.43315	6.42799
-3.43285	6.90913
-3.43254	6.68502
-3.43224	5.58809
-3.43193	5.54482
-3.43163	6.1325
-3.43132	6.01022
-3.43102	6.64646
-3.43071	7.32302
-3.43041	5.77941
-3.4301	5.21674
-3.4298	5.67451
-3.42949	6.23184
-3.42919	6.67597
-3.42888	6.38986
-3.42858	5.94274
-3.42827	5.69649
-3.42797	5.43856
-3.42766	4.57138
-3.42736	4.21639
-3.42705	4.47658
-3.42675	5.09143
-3.42644	5.60331
-3.42614	6.28023
-3.42583	6.50458
-3.42553	6.75438
-3.42522	7.42257
-3.42492	7.45474
-3.42461	7.36706
-3.42431	6.37992
-3.424	6.23872
-3.4237	6.87026
-3.42339	6.66601
-3.42309	6.38771
-3.42278	6.87361
-3.42248	6.51177
-3.42217	5.75691
-3.42187	5.51538
-3.42156	5.52485
-3.42126	5.97254
-3.42095	6.18884
-3.42065	6.37848
-3.42034	6.77736
-3.42004	6.80459
-3.41973	6.97059
-3.41943	7.34746
-3.41912	7.59507
-3.41882	7.0168
-3.41851	6.80143
-3.41821	6.85245
-3.4179	6.83902
-3.4176	6.74065
-3.41729	6.43404
-3.41699	6.21671
-3.41668	5.93139
-3.41638	6.67267
-3.41607	5.60409
-3.41576	4.9574
-3.41546	5.37699
-3.41515	5.31753
-3.41485	6.51423
-3.41454	6.85935
-3.41424	7.54456
-3.41393	8.1885
-3.41363	8.49653
-3.41332	8.80203
-3.41302	7.91564
-3.41271	6.95125
-3.41241	6.60155
-3.4121	6.33869
-3.4118	6.23761
-3.41149	5.5473
-3.41119	5.72897
-3.41088	5.6314
-3.41058	5.9348
-3.41027	6.20012
-3.40997	5.57593
-3.40966	5.99266
-3.40936	5.66661
-3.40905	5.76284
-3.40875	6.41762
-3.40844	5.84515
-3.40814	5.62031
-3.40783	6.45482
-3.40753	5.96092
-3.40722	4.99859
-3.40692	5.21719
-3.40661	5.31634
-3.40631	4.64084
-3.406	3.90811
-3.4057	4.64051
-3.40539	5.56474
-3.40509	6.62089
-3.40478	7.53422
-3.40448	7.44219
-3.40417	8.1674
-3.40387	8.97108
-3.40356	7.97209
-3.40326	6.6684
-3.40295	6.38153
-3.40265	6.70285
-3.40234	7.56045
-3.40204	7.00872
-3.40173	5.87115
-3.40143	6.01429
-3.40112	6.0489
-3.40082	5.29426
-3.40051	5.35675
-3.40021	5.82736
-3.3999	6.26992
-3.3996	6.72006
-3.39929	7.10783
-3.39899	7.68776
-3.39868	8.03091
-3.39838	7.77222
-3.39807	7.54741
-3.39777	6.60601
-3.39746	6.48231
-3.39716	7.06425
-3.39685	6.62996
-3.39655	5.98765
-3.39624	6.47293
-3.39594	7.81046
-3.39563	7.68483
-3.39533	8.43611
-3.39502	8.16315
-3.39472	7.20158
-3.39441	6.36157
-3.39411	6.16423
-3.3938	5.61038
-3.3935	5.69092
-3.39319	5.91148
-3.39289	6.26625
-3.39258	6.42091
-3.39228	6.84522
-3.39197	7.77114
-3.39167	8.11411
-3.39136	7.52298
-3.39106	6.96442
-3.39075	6.40561
-3.39045	7.15426
-3.39014	8.25649
-3.38984	8.55799
-3.38953	7.75697
-3.38923	6.87399
-3.38892	6.12448
-3.38862	6.66065
-3.38831	7.15578
-3.38801	7.08326
-3.3877	6.8648
-3.3874	6.68015
-3.38709	6.38966
-3.38678	7.24998
-3.38648	6.88459
-3.38617	6.06937
-3.38587	6.17044
-3.38556	5.87289
-3.38526	6.11061
-3.38495	6.30643
-3.38465	6.47449
-3.38434	6.4293
-3.38404	6.48445
-3.38373	5.68904
-3.38343	5.24519
-3.38312	5.20472
-3.38282	5.79995
-3.38251	6.66678
-3.38221	5.98572
-3.3819	5.50023
-3.3816	5.81858
-3.38129	5.91196
-3.38099	6.24262
-3.38068	7.07294
-3.38038	6.62453
-3.38007	6.14233
-3.37977	5.82106
-3.37946	6.51196
-3.37916	7.66376
-3.37885	8.04176
-3.37855	8.69796
-3.37824	8.0341
-3.37794	7.83539
-3.37763	8.64654
-3.37733	8.38826
-3.37702	8.1946
-3.37672	7.75569
-3.37641	7.57316
-3.37611	8.71869
-3.3758	9.33311
-3.3755	8.39788
-3.37519	7.9915
-3.37489	8.34202
-3.37458	7.86739
-3.37428	7.29815
-3.37397	6.11511
-3.37367	5.4664
-3.37336	4.88297
-3.37306	5.39657
-3.37275	6.12816
-3.37245	6.64303
-3.37214	6.70234
-3.37184	6.46486
-3.37153	6.81475
-3.37123	7.20317
-3.37092	8.30978
-3.37062	7.81722
-3.37031	6.8292
-3.37001	6.69849
-3.3697	5.82616
-3.3694	5.17196
-3.36909	4.66221
-3.36879	5.40083
-3.36848	6.27864
-3.36818	6.53345
-3.36787	6.68089
-3.36757	7.4115
-3.36726	7.40686
-3.36696	7.00974
-3.36665	7.51851
-3.36635	7.36061
-3.36604	7.23119
-3.36574	8.54546
-3.36543	9.19805
-3.36513	8.72286
-3.36482	8.31435
-3.36452	7.86411
-3.36421	7.16477
-3.36391	6.82702
-3.3636	6.98087
-3.3633	6.61395
-3.36299	6.79539
-3.36269	6.81891
-3.36238	6.24857
-3.36208	6.00073
-3.36177	6.24576
-3.36147	7.27603
-3.36116	7.29826
-3.36086	7.03659
-3.36055	6.80363
-3.36025	7.87309
-3.35994	8.47867
-3.35964	8.06596
-3.35933	7.54143
-3.35903	8.27028
-3.35872	8.56382
-3.35842	7.22681
-3.35811	6.97836
-3.35781	7.58973
-3.3575	7.52593
-3.35719	7.69226
-3.35689	7.87421
-3.35658	8.04142
-3.35628	8.05016
-3.35597	7.07993
-3.35567	6.73053
-3.35536	6.16621
-3.35506	5.87186
-3.35475	6.5508
-3.35445	6.74428
-3.35414	7.85042
-3.35384	9.07096
-3.35353	8.61026
-3.35323	7.47513
-3.35292	6.01785
-3.35262	5.56151
-3.35231	5.71506
-3.35201	6.01737
-3.3517	6.71118
-3.3514	6.41782
-3.35109	6.0962
-3.35079	5.89527
-3.35048	6.70712
-3.35018	6.16503
-3.34987	6.14707
-3.34957	6.92247
-3.34926	7.30981
-3.34896	7.54644
-3.34865	7.05682
-3.34835	7.26187
-3.34804	7.23562
-3.34774	6.90825
-3.34743	6.92638
-3.34713	6.14504
-3.34682	5.77089
-3.34652	5.94367
-3.34621	5.73468
-3.34591	4.56548
-3.3456	3.57249
-3.3453	4.55754
-3.34499	6.42733
-3.34469	6.74915
-3.34438	7.01614
-3.34408	7.27256
-3.34377	7.96172
-3.34347	7.95725
-3.34316	7.75978
-3.34286	7.0193
-3.34255	6.63062
-3.34225	6.95448
-3.34194	7.19391
-3.34164	7.96316
-3.34133	7.34165
-3.34103	5.92113
-3.34072	5.65578
-3.34042	6.93863
-3.34011	7.87472
-3.33981	8.54745
-3.3395	8.925
-3.3392	8.08361
-3.33889	6.87924
-3.33859	7.06701
-3.33828	7.3061
-3.33798	6.86039
-3.33767	7.44167
-3.33737	7.71685
-3.33706	7.74557
-3.33676	8.04781
-3.33645	7.48598
-3.33615	6.85143
-3.33584	6.43842
-3.33554	7.55646
-3.33523	8.0211
-3.33493	7.32297
-3.33462	6.55771
-3.33432	6.19105
-3.33401	5.84042
-3.33371	6.28596
-3.3334	7.73913
-3.3331	7.87864
-3.33279	7.2688
-3.33249	7.30376
-3.33218	7.15685
-3.33188	6.71923
-3.33157	6.87198
-3.33127	7.84389
-3.33096	8.71837
-3.33066	8.01221
-3.33035	6.56961
-3.33005	6.57524
-3.32974	6.24214
-3.32944	6.63794
-3.32913	7.44841
-3.32883	7.42223
-3.32852	6.55062
-3.32822	6.8178
-3.32791	6.38798
-3.3276	6.09537
-3.3273	5.94217
-3.32699	5.8471
-3.32669	6.60357
-3.32638	6.28989
-3.32608	6.14857
-3.32577	6.30799
-3.32547	6.6398
-3.32516	6.92444
-3.32486	6.56171
-3.32455	6.70264
-3.32425	6.64818
-3.32394	6.43923
-3.32364	6.22771
-3.32333	5.99002
-3.32303	6.20607
-3.32272	5.4217
-3.32242	5.54612
-3.32211	5.5634
-3.32181	4.61432
-3.3215	5.20908
-3.3212	5.83253
-3.32089	6.04411
-3.32059	7.13595
-3.32028	6.91482
-3.31998	6.54672
-3.31967	7.31802
-3.31937	8.11183
-3.31906	7.64085
-3.31876	7.28739
-3.31845	7.01378
-3.31815	6.86617
-3.31784	5.49634
-3.31754	5.51957
-3.31723	6.05666
-3.31693	6.22313
-3.31662	6.41638
-3.31632	6.58972
-3.31601	8.17534
-3.31571	8.86284
-3.3154	8.73939
-3.3151	7.58269
-3.31479	7.38135
-3.31449	8.36737
-3.31418	8.02538
-3.31388	7.3241
-3.31357	7.21003
-3.31327	6.79277
-3.31296	6.17898
-3.31266	5.72697
-3.31235	6.50264
-3.31205	7.59881
-3.31174	7.7697
-3.31144	7.73551
-3.31113	7.09326
-3.31083	6.98342
-3.31052	7.25845
-3.31022	6.49993
-3.30991	5.91287
-3.30961	6.35453
-3.3093	6.68562
-3.309	7.47145
-3.30869	7.48527
-3.30839	7.16573
-3.30808	6.82465
-3.30778	7.25258
-3.30747	6.74706
-3.30717	6.08599
-3.30686	6.45195
-3.30656	6.21313
-3.30625	5.78868
-3.30595	5.66775
-3.30564	6.75785
-3.30534	8.21666
-3.30503	7.46025
-3.30473	6.72942
-3.30442	7.47217
-3.30412	8.70631
-3.30381	8.7184
-3.30351	8.7102
-3.3032	9.19123
-3.3029	8.53985
-3.30259	7.1208
-3.30229	6.95696
-3.30198	6.98168
-3.30168	8.11856
-3.30137	7.88088
-3.30107	8.10664
-3.30076	8.34812
-3.30046	7.27558
-3.30015	6.25218
-3.29985	6.16096
-3.29954	6.60911
-3.29924	6.50128
-3.29893	5.91011
-3.29862	6.04489
-3.29832	5.8412
-3.29801	6.18304
-3.29771	7.30613
-3.2974	6.74587
-3.2971	6.29244
-3.29679	7.28035
-3.29649	7.95911
-3.29618	7.61922
-3.29588	6.35451
-3.29557	5.90754
-3.29527	6.72985
-3.29496	5.98368
-3.29466	5.95871
-3.29435	6.58805
-3.29405	7.62443
-3.29374	8.0883
-3.29344	7.77444
-3.29313	6.90018
-3.29283	6.92188
-3.29252	6.95179
-3.29222	6.98457
-3.29191	7.27524
-3.29161	7.2805
-3.2913	7.68109
-3.291	7.74954
-3.29069	8.32664
-3.29039	8.88564
-3.29008	8.95888
-3.28978	8.26319
-3.28947	7.69006
-3.28917	8.47065
-3.28886	8.0817
-3.28856	7.56155
-3.28825	7.67319
-3.28795	7.61889
-3.28764	6.49357
-3.28734	6.26738
-3.28703	5.73598
-3.28673	4.82425
-3.28642	5.96604
-3.28612	5.82604
-3.28581	5.51761
-3.28551	6.00777
-3.2852	6.79185
-3.2849	8.19849
-3.28459	7.41514
-3.28429	7.91452
-3.28398	9.23204
-3.28368	9.50458
-3.28337	8.71806
-3.28307	7.05852
-3.28276	5.85159
-3.28246	5.24397
-3.28215	4.55827
-3.28185	5.93236
-3.28154	7.25744
-3.28124	6.6805
-3.28093	5.87941
-3.28063	5.41075
-3.28032	4.99031
-3.28002	5.53095
-3.27971	5.90766
-3.27941	6.08864
-3.2791	6.47796
-3.2788	6.62881
-3.27849	7.79503
-3.27819	7.84931
-3.27788	7.27757
-3.27758	7.32774
-3.27727	7.79441
-3.27697	7.70004
-3.27666	7.27296
-3.27636	8.20792
-3.27605	9.30949
-3.27575	8.79888
-3.27544	7.71036
-3.27514	8.22873
-3.27483	8.71039
-3.27453	7.91847
-3.27422	7.18457
-3.27392	7.97982
-3.27361	7.85368
-3.27331	7.50989
-3.273	7.37716
-3.2727	6.51665
-3.27239	7.27594
-3.27209	6.95885
-3.27178	6.00767
-3.27148	5.61969
-3.27117	5.72201
-3.27087	6.78431
-3.27056	7.69035
-3.27026	7.5441
-3.26995	6.91384
-3.26965	6.52419
-3.26934	7.59541
-3.26903	7.22208
-3.26873	6.88028
-3.26842	7.05376
-3.26812	6.52001
-3.26781	6.31273
-3.26751	6.56849
-3.2672	6.37505
-3.2669	5.34211
-3.26659	6.14166
-3.26629	5.96998
-3.26598	5.45071
-3.26568	5.78114
-3.26537	6.51183
-3.26507	6.41323
-3.26476	6.48388
-3.26446	6.82438
-3.26415	7.33233
-3.26385	7.32223
-3.26354	7.72976
-3.26324	7.57528
-3.26293	7.41176
-3.26263	6.7682
-3.26232	7.12456
-3.26202	6.7909
-3.26171	6.51825
-3.26141	7.32392
-3.2611	8.27372
-3.2608	8.37346
-3.26049	8.83876
-3.26019	8.65047
-3.25988	7.94703
-3.25958	7.49027
-3.25927	6.91207
-3.25897	5.6229
-3.25866	5.35739
-3.25836	5.7755
-3.25805	6.23481
-3.25775	6.35364
-3.25744	6.06106
-3.25714	6.42416
-3.25683	7.19003
-3.25653	6.6578
-3.25622	6.00596
-3.25592	6.54506
-3.25561	5.58902
-3.25531	4.51857
-3.255	5.09081
-3.2547	5.53629
-3.25439	5.58977
-3.25409	6.47672
-3.25378	7.02538
-3.25348	7.11623
-3.25317	6.67731
-3.25287	6.7647
-3.25256	6.70536
-3.25226	6.97424
-3.25195	6.6526
-3.25165	6.36907
-3.25134	6.36923
-3.25104	5.8869
-3.25073	6.0871
-3.25043	6.7286
-3.25012	7.25473
-3.24982	7.80851
-3.24951	7.18958
-3.24921	6.98492
-3.2489	7.84472
-3.2486	7.85392
-3.24829	7.54437
-3.24799	8.47777
-3.24768	7.97424
-3.24738	8.16325
-3.24707	8.20183
-3.24677	8.35681
-3.24646	8.16533
-3.24616	7.99335
-3.24585	7.91816
-3.24555	7.57665
-3.24524	7.46333
-3.24494	7.38626
-3.24463	7.6564
-3.24433	7.50141
-3.24402	6.82227
-3.24372	6.71585
-3.24341	7.40573
-3.24311	7.61965
-3.2428	7.57088
-3.2425	7.36594
-3.24219	7.10635
-3.24189	7.14929
-3.24158	7.3513
-3.24128	6.92082
-3.24097	6.69692
-3.24067	7.32884
-3.24036	7.84453
-3.24006	7.43119
-3.23975	7.81209
-3.23944	8.71816
-3.23914	8.14
-3.23883	7.27356
-3.23853	7.77366
-3.23822	8.1562
-3.23792	7.78186
-3.23761	7.40936
-3.23731	7.41785
-3.237	7.05832
-3.2367	6.58889
-3.23639	6.71843
-3.23609	7.69822
-3.23578	8.71603
-3.23548	9.07702
-3.23517	9.27994
-3.23487	8.90625
-3.23456	7.99047
-3.23426	7.68284
-3.23395	7.32327
-3.23365	6.84056
-3.23334	7.59343
-3.23304	8.079
-3.23273	7.56957
-3.23243	6.98085
-3.23212	7.21448
-3.23182	7.97734
-3.23151	8.1247
-3.23121	7.77067
-3.2309	8.08826
-3.2306	7.57187
-3.23029	7.12949
-3.22999	6.93087
-3.22968	7.47015
-3.22938	7.54943
-3.22907	6.55614
-3.22877	6.00379
-3.22846	6.25309
-3.22816	5.85885
-3.22785	6.22662
-3.22755	5.88358
-3.22724	5.94473
-3.22694	6.10667
-3.22663	6.81169
-3.22633	7.37471
-3.22602	6.82149
-3.22572	6.34943
-3.22541	6.20646
-3.22511	6.5904
-3.2248	6.81037
-3.2245	6.5607
-3.22419	6.44743
-3.22389	6.34768
-3.22358	5.4977
-3.22328	5.46177
-3.22297	6.50229
-3.22267	6.3024
-3.22236	5.72489
-3.22206	6.09501
-3.22175	7.25985
-3.22145	7.64381
-3.22114	7.92666
-3.22084	8.16527
-3.22053	8.44425
-3.22023	7.58616
-3.21992	7.83888
-3.21962	8.99785
-3.21931	8.65334
-3.21901	8.42523
-3.2187	8.48599
-3.2184	7.31748
-3.21809	7.63373
-3.21779	7.70663
-3.21748	7.53993
-3.21718	7.38884
-3.21687	7.58497
-3.21657	7.83922
-3.21626	7.73565
-3.21596	7.48756
-3.21565	7.64022
-3.21535	7.23352
-3.21504	7.14175
-3.21474	7.08101
-3.21443	5.86379
-3.21413	5.77578
-3.21382	5.58612
-3.21352	5.96921
-3.21321	6.73752
-3.21291	7.13928
-3.2126	7.72108
-3.2123	7.86147
-3.21199	7.84418
-3.21169	7.94429
-3.21138	7.792
-3.21108	7.90032
-3.21077	7.47458
[truncated: 63,536 more rows]
