# Supplementary material for: In vivo assembly enhanced binding effect augments tumor specific ferroptosis therapy
Source: Nat Commun. 2024 Jan 11;15:454. doi: 10.1038/s41467-023-44665-2 (PMC10784468; doi:10.1038/s41467-023-44665-2)
Supplement: Supplementary file 4 — Source Data [file 41467_2023_44665_MOESM4_ESM.zip › Source Data/Supplementary Figure 9/Supplementary Figure 9.xlsx]

## Sheet: Sheet1
time (ns)	Gi-F	Gi-F-CAA
1	662.595	808.373
2	661.602	804.804
3	660.756	806.673
4	649.427	803.169
5	653.021	799.913
6	651.266	797.902
7	645.28	797.618
8	644.581	801.316
9	648.538	794.881
10	644.666	792.488
11	641.596	797.437
12	636.817	800.879
13	637.366	801.366
14	641.372	800.177
15	638.162	806.015
16	640.177	801.895
17	635.255	798.772
18	635.042	801.29
19	631.423	802.439
20	630.398	796.581
21	628.37	794.954
22	626.808	789.635
23	627.112	788.031
24	624.616	780.199
25	625.406	781.121
26	623.137	782.631
27	624.733	785.547
28	625.586	788.113
29	628.936	781.94
30	626.085	792.805
31	628.683	793.834
32	631.915	793.215
33	631.803	788.424
34	630.815	793.109
35	630.058	791.298
36	636.404	791.604
37	632.856	795.617
38	631.112	793.31
39	631.706	791.393
40	631.965	797.533
41	630.905	796.556
42	632.886	797.582
43	631.869	794.658
44	629.01	796.156
45	632.517	795.475
46	628.865	794.045
47	630.711	796.035
48	625.261	795.344
49	629.847	793.791
50	624.146	793.518
51	619.682	794.386
52	614.731	789.491
53	620.085	789.891
54	623.547	787.952
55	619.949	787.009
56	618.257	789.339
57	612.81	789.486
58	618.037	790.082
59	620.422	792.199
60	621.903	783.912
61	622.808	783.818
62	621.056	781.619
63	611.696	783.059
64	613.716	783.898
65	614.293	783.238
66	617.21	785.162
67	613.799	785.498
68	615.263	788.687
69	615.365	791.191
70	619.061	789.014
71	622.963	782.5
72	621.174	780.219
73	620.456	776.021
74	620.312	779.258
75	615.201	780.989
76	620.621	781.381
77	614.235	776.375
78	617.395	779.159
79	617.984	771.099
80	617.807	775.289
81	617.002	774.602
82	621.431	778.756
83	617.017	779.646
84	620.053	783.147
85	621.05	781.264
86	619.567	784.042
87	620.661	782.086
88	622.17	775.928
89	623.928	773.182
90	622.912	774.767
91	620.776	774.126
92	615.575	781.344
93	614.034	777.876
94	616.111	778.638
95	612.278	775.398
96	617.414	779.308
97	617.033	778.881
98	618.745	780.367
99	617.327	776.786
100	616.183	780.505
101	607.125	775.287
102	610.279	772.783
103	608.501	772.838
104	607.844	772.116
105	613.03	773.969
106	612.121	771.162
107	603.844	771.442
108	606.137	772.607
109	599.33	769.531
110	599.371	768.526
111	604.066	769.1
112	598.349	769.698
113	597.374	765.466
114	602.867	769.922
115	603.074	769.52
116	604.695	773.202
117	599.123	772.454
118	605.344	766.999
119	599.08	767.715
120	602.987	765.302
121	604.539	771.732
122	601.617	763.697
123	603.055	764.841
124	601.782	765.302
125	604.012	768.371
126	605.108	767.481
127	603.011	769.237
128	597.827	767.404
129	601.11	767.88
130	599.286	776.641
131	600.2	768.794
132	600.399	771.425
133	599.552	773.094
134	601.142	771.864
135	607.038	767.758
136	602.473	768.564
137	601.531	769.878
138	606.078	772.466
139	598.652	780.375
140	599.984	773.831
141	600.679	784.058
142	599.133	783.575
143	599.154	781.404
144	598.767	780.744
145	600.731	780.404
146	599.887	778.669
147	605.449	779.048
148	607.739	777.291
149	604.639	779.554
150	603.987	779.377
151	607.132	776.691
152	606.427	770.16
153	601.292	773.037
154	601.64	775.605
155	599.203	781.695
156	601.858	776.689
157	601.124	776.804
158	601.856	772.591
159	598.414	771.526
160	595.121	771.264
161	595.467	772.876
162	596.853	772.604
163	595.711	772.29
164	594.155	775.954
165	592.853	776.951
166	592.791	775.404
167	589.866	777.396
168	590.084	769.784
169	590.636	772.085
170	586.783	771.456
171	585.548	774.443
172	586.253	771.781
173	586.141	771.202
174	584.054	769.176
175	589.201	771.458
176	583.844	771.729
177	585.071	766.824
178	582.852	766.022
179	585.48	767.859
180	583.847	767.621
181	577.26	764.551
182	579.016	762.986
183	577.91	765.378
184	584.005	760.354
185	583.263	768.452
186	583.656	765.848
187	582.915	758.661
188	584.666	758.494
189	581.786	757.673
190	577.771	755.234
191	576.998	755.937
192	578.583	758.02
193	575.406	757.465
194	582.555	762.865
195	579.34	755.998
196	574.941	763.442
197	573.766	757.549
198	577.515	758.94
199	576.822	760.107
200	579.701	756.829
201	586.309	757.251
202	574.916	752.391
203	573.357	755.248
204	574.583	757.959
205	579.449	758.572
206	573.903	759.992
207	573.688	759.117
208	574.464	758.799
209	570.663	760.397
210	570.41	757.858
211	568.399	761.876
212	567.289	760.52
213	572.542	759.162
214	573.139	756.121
215	569.084	762.739
216	566.961	760.235
217	563.347	762.981
218	564.365	756.23
219	562.459	762.752
220	560.646	755.796
221	565.808	751.093
222	561.989	751.988
223	560.985	754.725
224	560.368	754.638
225	557.145	752.369
226	559.654	752.156
227	562.081	754.133
228	565.886	755.867
229	566.883	759.074
230	569.922	758.028
231	572.814	757.528
232	571.876	759.28
233	575.922	756.237
234	571.861	756.893
235	565.776	754.676
236	568.529	759.094
237	566.378	755.303
238	567.61	753.976
239	567.049	754.715
240	566.555	760.24
241	566.026	754.924
242	566.83	755.189
243	566.511	758.56
244	565.974	757.042
245	566.069	760.522
246	565.416	758.434
247	558.133	761.426
248	560.633	755.646
249	558.809	765.933
250	565.101	762.16
251	563.642	761.853
252	562.683	760.926
253	566.868	760.839
254	566.625	754.739
255	570.911	758.981
256	566.674	757.855
257	566.617	762.153
258	563.22	759.703
259	562.404	758.191
260	565.015	755
261	565.801	754.858
262	565.934	760.05
263	566.198	757.192
264	566.207	755.853
265	570.303	753.856
266	566.287	754.228
267	565.519	751.551
268	567.225	758.521
269	574.062	757.801
270	571.488	756.178
271	570.699	752.692
272	568.361	752.833
273	564.985	755.954
274	572.085	753.585
275	566.612	754.433
276	566.639	756.056
277	567.508	753.51
278	562.208	753.729
279	566.827	751.42
280	564.75	752.132
281	567.194	749.898
282	568.098	745.246
283	560.912	741.991
284	565.299	747.228
285	560.532	743.884
286	562.587	746.314
287	562.164	745.856
288	557.533	748.713
289	561.195	747.42
290	556.338	749.844
291	558.713	746.815
292	557.691	749.719
293	560.996	750.581
294	557.758	745.137
295	557.624	750.468
296	555.795	748.494
297	552.311	748.362
298	548.165	750.083
299	553.704	752.153
300	555.304	751.195
301	556.179	751.789
302	555.792	755.531
303	555.028	753.423
304	557.197	754.048
305	556.012	750.492
306	553.847	749.19
307	556.155	753.723
308	548.504	753.092
309	550.08	756.191
310	549.699	748.659
311	550.154	753.846
312	557.005	755.808
313	556.945	755.19
314	552.675	753.354
315	551.994	751.146
316	546.644	752.276
317	546.737	747.318
318	547.065	752.413
319	547.396	756.207
320	547.629	756.151
321	545.639	755.236
322	549.562	757.345
323	551.994	758.241
324	547.921	757.09
325	547.845	759.667
326	547.055	757.154
327	550.256	756.418
328	548.236	755.955
329	553.18	753.48
330	552.88	753.868
331	553.088	750.469
332	548.824	748.841
333	549.694	751.736
334	545.361	749.8
335	548.742	755.454
336	547.458	750.604
337	547.406	753.509
338	552.948	750.936
339	554.262	754.741
340	554.535	749.644
341	547.73	747.672
342	548.261	755.077
343	551.327	754.026
344	549.922	755.034
345	550.753	752.867
346	551.715	748.493
347	551.038	747.142
348	552.994	749.407
349	554.273	751.09
350	558.352	753.68
351	555.172	756.411
352	555.454	754.838
353	555.101	750.53
354	555.012	751.143
355	557.704	754.931
356	557.067	752.863
357	554.751	752.748
358	554.659	753.533
359	553.023	755.7
360	555.879	753.815
361	554.61	750.948
362	552.15	752.426
363	550.893	756.026
364	555.131	754.777
365	549.971	753.647
366	549.697	750.776
367	546.201	755.59
368	547.836	754.705
369	544.633	753.532
370	545.073	754.157
371	540.815	758.714
372	542.484	756.444
373	546.226	754.942
374	546.698	754.94
375	550.864	754.941
376	550.066	757.114
377	550.228	753.437
378	552.738	759.432
379	552.093	757.144
380	552.178	755.298
381	548.68	757.398
382	552.376	754.858
383	548.648	754.524
384	551.862	755.471
385	552.905	751.115
386	551.903	757.633
387	550.735	754.047
388	547.897	751.592
389	548.794	756.627
390	551.482	758.585
391	547.906	757.969
392	546.097	758.14
393	547.795	758.456
394	546.347	755.982
395	542.179	754.056
396	546.185	755.759
397	544.244	756.004
398	547.912	760.579
399	546.383	755.576
400	543.546	752.715
401	541.262	754.693
402	543.277	751.165
403	545.289	759.502
404	540.704	758.517
405	541.699	756.935
406	543.492	760.325
407	545.678	756.184
408	546.42	761.053
409	544.729	757.958
410	549.128	752.243
411	546.09	757.474
412	546.339	756.447
413	550.188	756.318
414	549.383	755.068
415	551.507	759.557
416	547.146	760.703
417	547.301	760.264
418	549.603	761.895
419	550.398	760.013
420	548.553	757.31
421	546.016	755.779
422	547.599	759.104
423	545.599	757.933
424	545.519	760.054
425	543.031	754.737
426	543.061	756.497
427	541.527	761.756
428	541.945	759.043
429	538.588	752.267
430	539.407	754.123
431	540.258	752.272
432	540.514	746.019
433	539.784	747.51
434	539.187	753.648
435	542.299	751.424
436	538.427	749.1
437	543.149	748.037
438	538.458	746.318
439	542.823	747.289
440	535.665	749.187
441	539.392	750.787
442	541.163	746.444
443	539.128	748.901
444	541.334	752.249
445	539.439	755.599
446	535.867	747.977
447	541.166	750.068
448	544.397	747.813
449	549.082	747.679
450	546.745	750.188
451	550.993	747.897
452	551.351	750.355
453	543.559	750.725
454	541.369	748.814
455	542.776	749.229
456	544.789	755.663
457	542.142	753.061
458	543.56	748.032
459	543.866	751.564
460	536.366	751.967
461	538.865	758.518
462	537.947	756.567
463	536.148	749.968
464	537.433	758.036
465	535.418	758.257
466	536.192	754.955
467	537.102	755.938
468	535.395	752.914
469	535.958	753.222
470	531.106	755.977
471	531.879	751.921
472	531.662	747.821
473	534.602	747.974
474	533.844	751.861
475	536.436	755.812
476	533.156	748.571
477	538.847	748.512
478	533.607	750.914
479	535.729	747.997
480	535.804	752.445
481	533.762	747.659
482	529.72	754.832
483	531.013	754.849
484	532.924	753.002
485	533.353	753.097
486	528.813	748.858
487	535.666	749.344
488	523.494	752.012
489	526.504	749.511
490	530.221	751.103
491	532.424	748.016
492	533.445	749.719
493	531.608	748.194
494	527.776	747.619
495	531.658	749.996
496	533.49	744.333
497	533.147	751.674
498	532.333	744.642
499	532.379	745.384
500	529.422	746.053
501	530.503	749.596
502	527.78	748.393
503	532.908	749.452
504	534.942	750.88
505	535.725	756.357
506	535.974	753.708
507	536.652	754.171
508	541.116	751.825
509	538.547	750.339
510	541.745	747.06
511	539.854	748.59
512	539.565	743.671
513	541.287	748.087
514	542.435	751.41
515	539.775	753.532
516	544.094	749.97
517	543.74	751.297
518	544.268	755.437
519	544.864	753.395
520	537.761	750.882
521	541.705	752.45
522	539.559	750.358
523	543.08	747.519
524	545.083	746.822
525	544.23	745.158
526	548.041	747.968
527	549.075	744.077
528	549.915	742.909
529	547.465	744.358
530	545.077	742.591
531	542.819	742.021
532	543.416	742.044
533	544.631	738.446
534	541.867	741.876
535	543.872	743.324
536	541.768	739.543
537	539.092	743.476
538	538.924	743.507
539	538.964	736.617
540	539.035	742.454
541	533.775	741.217
542	535.596	743.738
543	536.152	742.727
544	535.983	739.299
545	542.85	736.81
546	541.432	738.841
547	538.975	738.16
548	535.93	745.087
549	540.543	741.846
550	538.601	739.88
551	541.905	737.339
552	536.177	741.345
553	537.263	744.22
554	536.077	743.853
555	537.739	739.588
556	531.237	738.694
557	531.278	734.051
558	532.234	734.808
559	534.871	735.509
560	531.997	736.951
561	534.871	729.443
562	532.489	733.032
563	534.581	737.234
564	536.461	733.168
565	537.87	731.638
566	533.736	729.267
567	534.622	728.778
568	532.998	730.593
569	529.938	733.876
570	529.473	735.255
571	528.079	728.876
572	528.679	733.509
573	528.518	737.081
574	526.459	736.518
575	526.874	740.881
576	525.977	736.067
577	528.423	740.573
578	529.785	744.125
579	532.786	743.65
580	529.329	741.91
581	527.479	740.659
582	524.367	744.721
583	531.237	741.878
584	529.018	740.551
585	528.551	741.379
586	522.832	732.976
587	530.697	737.697
588	530.969	737.79
589	529.341	738.812
590	532.812	740.818
591	531.152	747.594
592	530.633	740.893
593	532.502	741.537
594	535.667	746.286
595	534.317	746.14
596	532.798	744.653
597	530.575	743.659
598	533.791	737.769
599	535.723	738.43
600	530.663	744.118
601	531.45	739.667
602	530.215	743.563
603	530.933	739.73
604	529.511	735.898
605	530.519	740.287
606	530.808	741.162
607	529.205	737.977
608	531.598	739.105
609	530.266	737.038
610	530.924	738.748
611	530.139	734.751
612	535.65	737.425
613	539.361	736.136
614	535.73	737.007
615	533.302	731.405
616	526.759	734.263
617	532.07	735.483
618	529.517	737.534
619	529.173	736.026
620	529.407	739.303
621	526.251	736.676
622	527.072	740.502
623	525.579	745.422
624	527.614	744.708
625	523.72	743.716
626	525.195	744.804
627	522.018	741.109
628	522.098	739.762
629	524.679	741.62
630	525.726	737.686
631	523.615	734.371
632	527.739	738.07
633	525.72	737.703
634	529.086	741.355
635	527.188	737.301
636	530.789	737.103
637	534.292	739.465
638	533.554	738.571
639	533.627	734.386
640	527.521	739.339
641	532.221	736.805
642	527.805	734.46
643	531.443	735.051
644	530.747	731.262
645	534.313	734.187
646	541.73	736.548
647	534.919	736.958
648	532.715	737.792
649	532.39	732.883
650	536.637	735.221
651	529.883	737.093
652	533.214	736.292
653	530.899	735.908
654	529.485	738.364
655	527.493	734.436
656	528.406	734.857
657	522.004	733.015
658	523.361	735.037
659	523.301	731.955
660	525.976	737.567
661	523.568	732.526
662	528.168	733.774
663	527.377	730.29
664	526.384	733.029
665	523.987	727.291
666	531	727.505
667	527.207	728.499
668	528.464	728.685
669	527.823	728.066
670	530.904	727.597
671	530.065	728.432
672	531.307	731.419
673	525.423	730.579
674	527.452	737.325
675	527.202	734.82
676	525.651	730.037
677	523.952	730.187
678	523.785	730.998
679	531.331	730.271
680	525.486	734.527
681	526.004	731.144
682	536.521	726.788
683	533.212	729.911
684	532.87	728.079
685	528.539	729.14
686	527.328	731.301
687	531.418	733.368
688	529.25	735.239
689	524.317	729.856
690	527.588	731.528
691	529.92	733.317
692	525.125	735.5
693	525.034	732.721
694	525.659	730.853
695	523.336	728.786
696	522.594	731.562
697	525.979	727.86
698	527.863	728.684
699	531.938	732.579
700	534.4	730.696
